# Supplementary material for: Characterization of siRNAs clusters in Arabidopsis thaliana galls induced by the root-knot nematode Meloidogyne incognita
Source: BMC Genomics. 2018 Dec 18;19:943. doi: 10.1186/s12864-018-5296-3 (PMC6297998; doi:10.1186/s12864-018-5296-3)
Supplement: Supplementary file 2 — Table S1. Characteristics of mapped reads and clusters predicted by Shortstack 3.3 in each of the three gall libraries (G1-G3) and root libraries (R1-R3) at 7 and 14 dpi. (XLSX 12 kb) [file 12864_2018_5296_MOESM2_ESM.xlsx]

## Sheet: Table S1
Table S1 Characteristics of mapped reads and clusters predicted by Shortstack 3.3 in each of the three gall libraries (G1-G3) and root libraries (R1-R3) at 7 and 14 dpi.
		7 dpi						14 dpi
		G1	G2	G3	R1	R2	R3	G1	G2	G3	R1	R2	R3
1	SOLiD translated Reads mapped	5758927	7682549	6212381	6538559	7139922	4599730	4540110	9485243	5368537	4133039	4849400	6375315
2	Reads mapped on clusters	5239834	7031508	5675945	6270013	6846909	4322500	4037416	8971387	4811839	3897685	4548226	6018480
3	Reads mapped on DC-clusters	3210225	3167311	3668500	3308355	3127378	1512758	2249715	6459892	3070136	1184201	1310761	678080
4	Clusters	68009	77509	101511	38076	40049	35470	74244	123147	73552	26222	31682	33070
5	DC-clusters	55683	60605	86602	28845	29049	23561	57327	100569	59773	17550	20088	14497
6	Proportion of DC-clusters/clusters	81.8759	78.1909	85.3129	75.7564	72.5336	66.4251	77.2143	81.6658	81.2663	66.9285	63.4051	43.8373
7	DC-cluster mean size (nt)	368.159	345.33	351.261	257.426	267.366	215.744	312.821	389.873	317.381	199.409	216.218	191.541
8	mean abundance of reads by DC-cluster	57.6518	52.2615	42.6064	114.698	107.655	64.206	39.2436	64.2334	51.3633	67.4758	65.2509	46.7738
