# Supplementary material for: Characterization of siRNAs clusters in Arabidopsis thaliana galls induced by the root-knot nematode Meloidogyne incognita
Source: BMC Genomics. 2018 Dec 18;19:943. doi: 10.1186/s12864-018-5296-3 (PMC6297998; doi:10.1186/s12864-018-5296-3)
Supplement: Supplementary file 3 — Table S2. Selection of clusters differentially expressed (DE) in galls at 7 and 14dpi. (XLSX 12 kb) [file 12864_2018_5296_MOESM3_ESM.xlsx]

## Sheet: Table S2
Table S2 Selection of clusters differentially expressed (DE) in galls at 7 and 14dpi.
							7 dpi		14 dpi
	DE Clusters	adjpval<0,05	DicerCall 3/3	2 RPMM 3/3	located in gene body or in promoter region of DE genes	anticorrelated expression profile	In gene	In promoter regions	In gene	In promoter regions
Cluster numbers	ü						34809	31507	39593	34399
	ü	ü					7312	7478	3273	3151
	ü	ü	ü				5626	6316	2225	2568
	ü	ü	ü	ü			2871	3157	2029	2295
	ü	ü	ü	ü	ü		72	129	61	129
	ü	ü	ü	ü	ü	ü	38	59	43	69
