# Supplementary material for: Characterization of siRNAs clusters in Arabidopsis thaliana galls induced by the root-knot nematode Meloidogyne incognita
Source: BMC Genomics. 2018 Dec 18;19:943. doi: 10.1186/s12864-018-5296-3 (PMC6297998; doi:10.1186/s12864-018-5296-3)
Supplement: Supplementary file 4 — Table S3. Lists of DC-clusters differentially expressed in galls at 7 and 14 dpi and located within a gene body or in a promoter region. (XLSX 3559 kb) [file 12864_2018_5296_MOESM4_ESM.xlsx]

## Sheet: In promoter 7dpi
List of differentially expressed clusters (pval<0.05) with DicerCall ( 3/3) and >2 rpmm (3/3) upstream gene at 7 dpi
name_cluster	position_ingene	name_gene	description	log2change R/G	pvalue_adj	variation R/G	G1_DicerCall	G1_Read number	G1_normalised read number	G1RPMM	G2_DicerCall	G2_Read number	G2_normalised read number	G2RPMM	G3_DicerCall	G3_Read number	G3_normalised read number	G3RPMM	R1_DicerCall	R1_Read number	R1_normalised read number	R1RPMM	R3_DicerCall	R3_Read number	R3_normalised read number	R2RPMM	R2_DicerCall	R2_Read number	R2_normalised read number	R3RPMM
chr2:11689580-11690665	upstream	AT2G27315.1	protein_coding Protein of unknown function (DUF1278) Protein of unknown function (DUF1278); CONTAINS InterPro DOMAIN/s: Protein of unknown function DUF1278 (InterPro:IPR010701); BEST Arabidopsis thaliana protein match is: Protein of unknown function (DUF1278) (TAIR:AT5G52975.1); Has 35333 Blast hits to 34131 proteins in 2444 species: Archae - 798; Bacteria - 22429; Metazoa - 974; Fungi - 991; Pla…	-7.74731453968778	3.29351103702912E-08	down	24	74	0.0000142644112961801	14.2644112961801	24	61	8.78482661704536E-06	8.78482661704536	24	137	0.0000258952136005442	25.8952136005442	NA	0	0	0	NA	0	0	0	24	1	1.45827886054173E-07	0.145827886054173
chr1:1920779-1921803	upstream	AT1G06290.1	protein_coding acyl-CoA oxidase 3 Encodes an acyl-CoA oxidase with specificity for medium chain fatty acids. acyl-CoA oxidase 3 (ACX3); FUNCTIONS IN: acyl-CoA oxidase activity; INVOLVED IN: medium-chain fatty acid metabolic process. fatty acid beta-oxidation; LOCATED IN: peroxisome; EXPRESSED IN: male gametophyte. guard cell. pollen tube; EXPRESSED DURING: L mature pollen stage. M germinated poll…	-7.58374241283482	2.53076025749379E-06	down	24	54	0.0000104091649999152	10.4091649999152	24	60	8.64081306594625E-06	8.64081306594625	24	130	0.0000245721004968668	24.5721004968668	NA	0	0	0	NA	0	0	0	24	1	1.45827886054173E-07	0.145827886054173
chr1:21908596-21909099	upstream	AT1G59630.1	protein_coding F-box associated ubiquitination effector family protein F-box associated ubiquitination effector family protein; CONTAINS InterPro DOMAIN/s: F-box associated domain. type 1 (InterPro:IPR006527). F-box associated interaction domain (InterPro:IPR017451); BEST Arabidopsis thaliana protein match is: F-box and associated interaction domains-containing protein (TAIR:AT1G58090.1); Has 243…	-7.47267223628763	7.56855928292222E-11	down	24	75	0.0000144571736109933	14.4571736109933	24	70	0.0000100809485769373	10.0809485769373	24	96	0.0000181455511361478	18.1455511361478	24	1	1.5902915879141E-07	0.15902915879141	NA	0	0	0	NA	0	0	0
chr2:15352754-15354047	upstream	AT2G36632.1	protein_coding unknown protein; LOCATED IN: endomembrane system; Has 30201 Blast hits to 17322 proteins in 780 species: Archae - 12; Bacteria - 1396; Metazoa - 17338; Fungi - 3422; Plants - 5037; Viruses - 0; Other Eukaryotes - 2996 (source: NCBI BLink).	-7.4071111730496	6.66621617105718E-10	down	24	62	0.0000119512635184211	11.9512635184211	24	58	8.35278596374804E-06	8.35278596374804	24	112	0.0000211698096588391	21.1698096588391	24	1	1.5902915879141E-07	0.15902915879141	NA	0	0	0	NA	0	0	0
chr1:17325046-17325875	upstream;upstream	AT1G47270.1;AT1G47270.2	protein_coding tubby like protein 6 Member of TLP family tubby like protein 6 (TLP6); CONTAINS InterPro DOMAIN/s: F-box domain. cyclin-like (InterPro:IPR001810). F-box domain. Skp2-like (InterPro:IPR022364). Tubby. C-terminal. conserved site (InterPro:IPR018066). Tubby. C-terminal (InterPro:IPR000007); BEST Arabidopsis thaliana protein match is: tubby like protein 2 (TAIR:AT2G18280.2); Has 947 Bl…	-7.31921934555361	2.10369301864159E-13	down	24	83	0.0000159992721294993	15.9992721294993	24	114	0.0000164175448252979	16.4175448252979	24	152	0.0000287304559655673	28.7304559655673	NA	0	0	0	N	1	2.29887911252232E-07	0.229887911252232	NA	0	0	0
chr4:5167879-5168886	upstream;upstream;upstream;upstream	AT4G08170.2;AT4G08180.1;AT4G08180.2;AT4G08180.3	protein_coding Inositol 1.3.4-trisphosphate 5/6-kinase family protein Inositol 1.3.4-trisphosphate 5/6-kinase family protein; FUNCTIONS IN: magnesium ion binding. inositol-1.3.4-trisphosphate 5/6-kinase activity. catalytic activity. ATP binding. inositol tetrakisphosphate 1-kinase activity; INVOLVED IN: response to wounding; LOCATED IN: nucleus. cytoplasm; EXPRESSED IN: 22 plant structures; EXPRE…	-7.16368766978303	3.33063475967732E-08	down	24	38	7.32496796290328E-06	7.32496796290328	24	56	8.06475886154984E-06	8.06475886154984	24	88	0.0000166334218748021	16.6334218748021	NA	0	0	0	NA	0	0	0	24	1	1.45827886054173E-07	0.145827886054173
chr4:6936425-6937051	upstream	AT4G11400.1	protein_coding ARID/BRIGHT DNA-binding domain;ELM2 domain protein ARID/BRIGHT DNA-binding domain;ELM2 domain protein; FUNCTIONS IN: DNA binding; LOCATED IN: vacuole; CONTAINS InterPro DOMAIN/s: SANT. DNA-binding (InterPro:IPR001005). ELM2 (InterPro:IPR000949). ARID/BRIGHT DNA-binding domain (InterPro:IPR001606); BEST Arabidopsis thaliana protein match is: ARID/BRIGHT DNA-binding domain;ELM2 domai…	-6.92588492873695	5.26882893485531E-07	down	24	70	0.0000134933620369271	13.4933620369271	24	78	0.0000112330569857301	11.2330569857301	24	161	0.0000304316013845812	30.4316013845812	NA	0	0	0	NA	0	0	0	23	2	2.91655772108346E-07	0.291655772108346
chr2:177432-177777	upstream	AT2G01410.1	protein_coding NHL domain-containing protein NHL domain-containing protein; FUNCTIONS IN: molecular_function unknown; INVOLVED IN: biological_process unknown; LOCATED IN: plasma membrane; EXPRESSED IN: 26 plant structures; EXPRESSED DURING: 15 growth stages; CONTAINS InterPro DOMAIN/s: Six-bladed beta-propeller. TolB-like (InterPro:IPR011042); BEST Arabidopsis thaliana protein match is: Calcium-d…	-6.92488665456706	0.0000000505180970254	down	24	54	0.0000104091649999152	10.4091649999152	24	40	5.76054204396417E-06	5.76054204396417	24	58	0.0000109629371447559	10.9629371447559	NA	0	0	0	NA	0	0	0	21	1	1.45827886054173E-07	0.145827886054173
chr2:10579928-10580210	upstream;upstream	AT2G24830.1;AT2G24840.1	protein_coding zinc finger (CCCH-type) family protein / D111/G-patch domain-containing protein zinc finger (CCCH-type) family protein / D111/G-patch domain-containing protein; FUNCTIONS IN: zinc ion binding. nucleic acid binding; INVOLVED IN: biological_process unknown; LOCATED IN: intracellular; EXPRESSED IN: 24 plant structures; EXPRESSED DURING: 15 growth stages; CONTAINS InterPro DOMAIN/s: Zi…	-6.91114844991435	2.00601120907877E-08	down	23	41	7.90325490734301E-06	7.90325490734301	24	56	8.06475886154984E-06	8.06475886154984	24	67	0.0000126640825637698	12.6640825637698	24	1	1.5902915879141E-07	0.15902915879141	NA	0	0	0	NA	0	0	0
chr5:19746724-19746876	upstream	AT5G48680.1	protein_coding Sterile alpha motif (SAM) domain-containing protein Sterile alpha motif (SAM) domain-containing protein; CONTAINS InterPro DOMAIN/s: Sterile alpha motif (InterPro:IPR001660). Sterile alpha motif homology (InterPro:IPR010993). Sterile alpha motif. type 1 (InterPro:IPR021129); BEST Arabidopsis thaliana protein match is: Sterile alpha motif (SAM) domain-containing protein (TAIR:AT3G07…	-6.88912406735591	6.42426649148091E-08	down	24	31	5.97563175921057E-06	5.97563175921057	24	55	7.92074531045073E-06	7.92074531045073	24	64	0.0000120970340907652	12.0970340907652	NA	0	0	0	NA	0	0	0	24	1	1.45827886054173E-07	0.145827886054173
chr3:8030338-8030848	upstream	AT3G22720.1	protein_coding F-box and associated interaction domains-containing protein F-box and associated interaction domains-containing protein; CONTAINS InterPro DOMAIN/s: F-box domain. cyclin-like (InterPro:IPR001810). F-box domain. Skp2-like (InterPro:IPR022364). F-box associated domain. type 1 (InterPro:IPR006527). F-box associated interaction domain (InterPro:IPR017451); BEST Arabidopsis thaliana pro…	-6.87397246144754	2.7948627091645E-08	down	24	46	8.86706648140923E-06	8.86706648140923	24	39	5.61652849286506E-06	5.61652849286506	24	75	0.0000141762118251154	14.1762118251154	N	1	1.5902915879141E-07	0.15902915879141	NA	0	0	0	NA	0	0	0
chr2:18703157-18703462	upstream;upstream	AT2G45380.1;AT2G45380.2	protein_coding FUNCTIONS IN: molecular_function unknown; INVOLVED IN: biological_process unknown; LOCATED IN: cellular_component unknown; EXPRESSED IN: inflorescence meristem. flower. cultured cell; EXPRESSED DURING: petal differentiation and expansion stage; BEST Arabidopsis thaliana protein match is: Calcium-binding EF-hand family protein (TAIR:AT4G34070.1); Has 171 Blast hits to 170 proteins i…	-6.82015412323252	0.0000001209276620555	down	24	35	6.74668101846355E-06	6.74668101846355	23	41	5.90455559506327E-06	5.90455559506327	24	67	0.0000126640825637698	12.6640825637698	NA	0	0	0	NA	0	0	0	23	1	1.45827886054173E-07	0.145827886054173
chr5:14841636-14842318	upstream	AT5G37430.1	protein_coding Family of unknown function (DUF577) Family of unknown function (DUF577); CONTAINS InterPro DOMAIN/s: Protein of unknown function DUF577 (InterPro:IPR007598); BEST Arabidopsis thaliana protein match is: Family of unknown function (DUF577) (TAIR:AT5G37920.1); Has 1807 Blast hits to 1807 proteins in 277 species: Archae - 0; Bacteria - 0; Metazoa - 736; Fungi - 347; Plants - 385; Virus…	-6.81252983484588	0.000013130160699073	down	23	30	5.78286944439732E-06	5.78286944439732	24	38	5.47251494176596E-06	5.47251494176596	24	75	0.0000141762118251154	14.1762118251154	NA	0	0	0	NA	0	0	0	23	1	1.45827886054173E-07	0.145827886054173
chr2:15410509-15411811	upstream	AT2G36740.1	protein_coding sequence-specific DNA binding transcription factors;DNA binding;DNA binding SWC2; FUNCTIONS IN: DNA binding. sequence-specific DNA binding transcription factor activity; INVOLVED IN: regulation of transcription; LOCATED IN: nucleus; EXPRESSED IN: 21 plant structures; EXPRESSED DURING: 13 growth stages; CONTAINS InterPro DOMAIN/s: YL1 nuclear. C-terminal (InterPro:IPR013272). YL1 nu…	-6.78319416918635	2.75853671601017E-11	down	24	99	0.0000190834691665112	19.0834691665112	24	76	0.0000109450298835319	10.9450298835319	24	112	0.0000211698096588391	21.1698096588391	24	1	1.5902915879141E-07	0.15902915879141	NA	0	0	0	24	1	1.45827886054173E-07	0.145827886054173
chr2:11712636-11713281	upstream	AT2G27380.1	protein_coding extensin proline-rich 1 Encodes an extensin like gene involved in seed germination. extensin proline-rich 1 (EPR1); FUNCTIONS IN: structural constituent of cell wall; INVOLVED IN: plant-type cell wall modification. seed germination; LOCATED IN: endomembrane system; EXPRESSED IN: micropylar endosperm; BEST Arabidopsis thaliana protein match is: Bifunctional inhibitor/lipid-transfer …	-6.74038357506691	0.00408315049230546	down	24	24	4.62629555551786E-06	4.62629555551786	24	29	4.17639298187402E-06	4.17639298187402	24	84	0.0000158773572441293	15.8773572441293	NA	0	0	0	NA	0	0	0	N	1	1.45827886054173E-07	0.145827886054173
chr5:22556373-22557616	upstream	AT5G55710.1	protein_coding Encodes a component of the TIC (translocon at the inner envelope membrane of chloroplasts) protein translocation machinery mediating the protein translocation across the inner envelope of plastids. The Arabidopsis genome encodes four Tic20 homologous proteins. AT1G04940(Tic20-I). AT2G47840(Tic20-II). AT4G03320(Tic20-IV) and AT5G55710(Tic20-V). FUNCTIONS IN: molecular_function unkno…	-6.73431915880681	7.56855928292222E-11	down	24	70	0.0000134933620369271	13.4933620369271	24	77	0.000011089043434631	11.089043434631	24	122	0.0000230599712355211	23.0599712355211	NA	0	0	0	NA	0	0	0	N	2	2.91655772108346E-07	0.291655772108346
chr2:5857982-5859564	upstream;upstream	AT2G13960.1;AT2G13960.2	protein_coding Homeodomain-like superfamily protein Homeodomain-like superfamily protein; FUNCTIONS IN: DNA binding. sequence-specific DNA binding transcription factor activity; INVOLVED IN: regulation of transcription. DNA-dependent. regulation of transcription; LOCATED IN: chloroplast; EXPRESSED IN: male gametophyte. pollen tube; EXPRESSED DURING: M germinated pollen stage; CONTAINS InterPro DO…	-6.70562861356066	4.45048283504692E-15	down	24	133	0.0000256373878701615	25.6373878701615	24	175	0.0000252023714423432	25.2023714423432	24	252	0.0000476320717323879	47.6320717323879	21	3	4.77087476374231E-07	0.477087476374231	NA	0	0	0	22	1	1.45827886054173E-07	0.145827886054173
chr5:9128760-9129035	upstream;upstream	AT5G26130.1;AT5G26140.1	protein_coding CAP (Cysteine-rich secretory proteins. Antigen 5. and Pathogenesis-related 1 protein) superfamily protein CAP (Cysteine-rich secretory proteins. Antigen 5. and Pathogenesis-related 1 protein) superfamily protein; FUNCTIONS IN: molecular_function unknown; INVOLVED IN: biological_process unknown; LOCATED IN: endomembrane system. extracellular region; EXPRESSED IN: root. leaf; EXPRESS…	-6.69984365746541	1.32353891976217E-07	down	24	39	7.51773027771652E-06	7.51773027771652	24	35	5.04047428846865E-06	5.04047428846865	24	68	0.000012853098721438	12.853098721438	24	1	1.5902915879141E-07	0.15902915879141	NA	0	0	0	NA	0	0	0
chr3:17722331-17722764	upstream	AT3G48020.1	protein_coding unknown protein; FUNCTIONS IN: molecular_function unknown; INVOLVED IN: biological_process unknown; LOCATED IN: chloroplast; EXPRESSED IN: 11 plant structures; EXPRESSED DURING: LP.04 four leaves visible. 4 anthesis; BEST Arabidopsis thaliana protein match is: unknown protein (TAIR:AT5G62865.1); Has 82 Blast hits to 82 proteins in 12 species: Archae - 0; Bacteria - 0; Metazoa - 0; …	-6.6659400799724	4.5741905820244E-07	down	24	35	6.74668101846355E-06	6.74668101846355	24	38	5.47251494176596E-06	5.47251494176596	24	55	0.0000103958886717513	10.3958886717513	NA	0	0	0	NA	0	0	0	24	1	1.45827886054173E-07	0.145827886054173
chr1:24857904-24858603	upstream	AT1G66630.1	protein_coding Protein with RING/U-box and TRAF-like domains Protein with RING/U-box and TRAF-like domains; FUNCTIONS IN: ubiquitin-protein ligase activity. zinc ion binding; INVOLVED IN: multicellular organismal development. ubiquitin-dependent protein catabolic process. protein ubiquitination; LOCATED IN: nucleus; CONTAINS InterPro DOMAIN/s: TRAF-like (InterPro:IPR008974). Zinc finger. SIAH-typ…	-6.63337617559974	2.39737210411563E-07	down	24	40	7.71049259252977E-06	7.71049259252977	24	38	5.47251494176596E-06	5.47251494176596	24	57	0.0000107739209870877	10.7739209870877	21	1	1.5902915879141E-07	0.15902915879141	NA	0	0	0	NA	0	0	0
chr5:6109475-6109743	upstream;upstream;upstream	AT5G18420.1;AT5G18420.2;AT5G18420.3	protein_coding unknown protein; FUNCTIONS IN: molecular_function unknown; INVOLVED IN: biological_process unknown; LOCATED IN: cellular_component unknown; EXPRESSED IN: 25 plant structures; EXPRESSED DURING: 15 growth stages; CONTAINS InterPro DOMAIN/s: Protein of unknown function DUF2363 (InterPro:IPR019312); Has 1807 Blast hits to 1807 proteins in 277 species: Archae - 0; Bacteria - 0; Metazoa …	-6.56678151130405	0.000761607249067065	down	24	24	4.62629555551786E-06	4.62629555551786	24	28	4.03237943077492E-06	4.03237943077492	24	69	0.0000130421148791062	13.0421148791062	NA	0	0	0	NA	0	0	0	23	1	1.45827886054173E-07	0.145827886054173
chr5:9129241-9129546	upstream;upstream	AT5G26130.1;AT5G26140.1	protein_coding CAP (Cysteine-rich secretory proteins. Antigen 5. and Pathogenesis-related 1 protein) superfamily protein CAP (Cysteine-rich secretory proteins. Antigen 5. and Pathogenesis-related 1 protein) superfamily protein; FUNCTIONS IN: molecular_function unknown; INVOLVED IN: biological_process unknown; LOCATED IN: endomembrane system. extracellular region; EXPRESSED IN: root. leaf; EXPRESS…	-6.55088596651259	0.000109567613955736	down	24	31	5.97563175921057E-06	5.97563175921057	23	24	0.0000034563252263785	3.4563252263785	23	64	0.0000120970340907652	12.0970340907652	NA	0	0	0	NA	0	0	0	24	1	1.45827886054173E-07	0.145827886054173
chr5:18738670-18738795	upstream	AT5G46210.1	protein_coding cullin4 Arabidopsis CULLIN4 (CUL4) forms an E3 ubiquitin ligase with the CDD complex and a common catalytic subunit RBX1 in mediating light control of development. This CUL4-based E3 ligase is essential for the repression of photomorphogenesis. The partial loss of CUL4 function resulted in a constitutive photomorphogenic phenotype with respect to morphogenesis and light-regulated g…	-6.49846821654852	0.000203135546540914	down	24	27	5.20458249995759E-06	5.20458249995759	24	25	3.60033877747761E-06	3.60033877747761	24	63	0.000011908017933097	11.908017933097	NA	0	0	0	NA	0	0	0	23	1	1.45827886054173E-07	0.145827886054173
chr4:11144145-11144625	upstream	AT4G20810.1	protein_coding transcription initiation factor IIE (TFIIE) alpha subunit family protein / general transcription factor TFIIE family protein transcription initiation factor IIE (TFIIE) alpha subunit family protein / general transcription factor TFIIE family protein; FUNCTIONS IN: RNA polymerase II transcription factor activity. transcription initiation factor activity; INVOLVED IN: transcription i…	-6.497919028123	0.000255263054805769	down	24	33	6.36115638883706E-06	6.36115638883706	24	23	0.0000033123116752794	3.3123116752794	24	68	0.000012853098721438	12.853098721438	24	1	1.5902915879141E-07	0.15902915879141	NA	0	0	0	NA	0	0	0
chr1:8590846-8591080	upstream;upstream	AT1G24250.1;AT1G24256.1	protein_coding Paired amphipathic helix (PAH2) superfamily protein Paired amphipathic helix (PAH2) superfamily protein; FUNCTIONS IN: molecular_function unknown; INVOLVED IN: regulation of transcription. DNA-dependent; LOCATED IN: nucleus; CONTAINS InterPro DOMAIN/s: Paired amphipathic helix (InterPro:IPR003822); BEST Arabidopsis thaliana protein match is: Paired amphipathic helix (PAH2) superfam…	-6.49115002988223	2.08326106331998E-06	down	24	47	9.05982879622248E-06	9.05982879622248	23	24	0.0000034563252263785	3.4563252263785	24	41	7.74966246439644E-06	7.74966246439644	NA	0	0	0	NA	0	0	0	23	1	1.45827886054173E-07	0.145827886054173
chr5:7432067-7432833	upstream	AT5G22430.1	protein_coding Pollen Ole e 1 allergen and extensin family protein Pollen Ole e 1 allergen and extensin family protein; CONTAINS InterPro DOMAIN/s: Pollen Ole e 1 allergen/extensin (InterPro:IPR006041); BEST Arabidopsis thaliana protein match is: Pollen Ole e 1 allergen and extensin family protein (TAIR:AT2G27385.3); Has 30201 Blast hits to 17322 proteins in 780 species: Archae - 12; Bacteria - 1…	-6.46315346349201	2.41213930337105E-06	down	24	36	6.93944333327679E-06	6.93944333327679	24	25	3.60033877747761E-06	3.60033877747761	24	50	0.0000094508078834103	9.4508078834103	NA	0	0	0	NA	0	0	0	N	1	1.45827886054173E-07	0.145827886054173
chr3:16968349-16969047	upstream	AT3G46200.1	protein_coding nudix hydrolase homolog 9 nudix hydrolase homolog 9 (NUDT9); FUNCTIONS IN: hydrolase activity; INVOLVED IN: biological_process unknown; LOCATED IN: cytosol; EXPRESSED IN: 15 plant structures; EXPRESSED DURING: 8 growth stages; CONTAINS InterPro DOMAIN/s: NUDIX hydrolase domain-like (InterPro:IPR015797). NUDIX hydrolase domain (InterPro:IPR000086); Has 111 Blast hits to 111 proteins…	-6.46018953526906	2.43591762998229E-06	down	24	35	6.74668101846355E-06	6.74668101846355	24	23	0.0000033123116752794	3.3123116752794	24	53	0.0000100178563564149	10.0178563564149	NA	0	0	0	NA	0	0	0	N	1	1.45827886054173E-07	0.145827886054173
chr4:7708927-7709326	upstream	AT4G13263.1	protein_coding Protein of unknown function (DUF784) Protein of unknown function (DUF784); FUNCTIONS IN: molecular_function unknown; INVOLVED IN: biological_process unknown; LOCATED IN: endomembrane system; CONTAINS InterPro DOMAIN/s: Protein of unknown function DUF784. Arabidopsis thaliana (InterPro:IPR008502); BEST Arabidopsis thaliana protein match is: Protein of unknown function (DUF784) (TAIR…	-6.4312723910631	2.95171129028048E-06	down	24	31	5.97563175921057E-06	5.97563175921057	24	26	3.74435232857671E-06	3.74435232857671	23	52	9.82884019874671E-06	9.82884019874671	NA	0	0	0	NA	0	0	0	23	1	1.45827886054173E-07	0.145827886054173
chr2:7364456-7364582	upstream;upstream;upstream	AT2G16955.1;AT2G16960.1;AT2G16960.2	protein_coding unknown protein; Has 30201 Blast hits to 17322 proteins in 780 species: Archae - 12; Bacteria - 1396; Metazoa - 17338; Fungi - 3422; Plants - 5037; Viruses - 0; Other Eukaryotes - 2996 (source: NCBI BLink).;protein_coding ARM repeat superfamily protein ARM repeat superfamily protein; FUNCTIONS IN: protein transporter activity. binding; INVOLVED IN: biological_process unknown; LOCAT…	-6.42389130486338	0.00707588493362921	down	24	20	3.85524629626488E-06	3.85524629626488	24	22	3.16829812418029E-06	3.16829812418029	24	68	0.000012853098721438	12.853098721438	NA	0	0	0	NA	0	0	0	24	1	1.45827886054173E-07	0.145827886054173
chr5:7621239-7621946	upstream	AT5G22800.1	protein_coding Alanyl-tRNA synthetase. class IIc A locus involved in embryogenesis. Mutations in this locus result in embryo lethality. EMBRYO DEFECTIVE 1030 (EMB1030); FUNCTIONS IN: alanine-tRNA ligase activity. ligase activity. forming aminoacyl-tRNA and related compounds. nucleotide binding. ATP binding. nucleic acid binding; INVOLVED IN: alanyl-tRNA aminoacylation. embryo development ending i…	-6.42107595909395	0.0000357940852738689	down	24	23	4.43353324070462E-06	4.43353324070462	24	29	4.17639298187402E-06	4.17639298187402	24	57	0.0000107739209870877	10.7739209870877	NA	0	0	0	NA	0	0	0	24	1	1.45827886054173E-07	0.145827886054173
chr1:12387084-12387225	upstream	AT1G34046.1	protein_coding Ankyrin-repeat containing protein Ankyrin-repeat containing protein; FUNCTIONS IN: molecular_function unknown; INVOLVED IN: biological_process unknown; LOCATED IN: cellular_component unknown; BEST Arabidopsis thaliana protein match is: Ankyrin repeat family protein (TAIR:AT1G34050.1); Has 27 Blast hits to 26 proteins in 4 species: Archae - 0; Bacteria - 0; Metazoa - 0; Fungi - 0; P…	-6.41622887745022	1.39294755498854E-06	down	24	21	4.04800861107813E-06	4.04800861107813	24	46	6.62462335055879E-06	6.62462335055879	24	50	0.0000094508078834103	9.4508078834103	24	1	1.5902915879141E-07	0.15902915879141	NA	0	0	0	NA	0	0	0
chr3:16632076-16632359	upstream;upstream	AT3G45310.1;AT3G45310.2	protein_coding Cysteine proteinases superfamily protein Cysteine proteinases superfamily protein; FUNCTIONS IN: cysteine-type endopeptidase activity. cysteine-type peptidase activity; INVOLVED IN: proteolysis; LOCATED IN: endomembrane system; EXPRESSED IN: 22 plant structures; EXPRESSED DURING: 13 growth stages; CONTAINS InterPro DOMAIN/s: Peptidase C1A. papain (InterPro:IPR013128). Proteinase in…	-6.41276313429044	1.54412827630927E-06	down	24	44	8.48154185178274E-06	8.48154185178274	24	27	3.88836587967581E-06	3.88836587967581	24	44	8.31671093740106E-06	8.31671093740106	24	1	1.5902915879141E-07	0.15902915879141	NA	0	0	0	NA	0	0	0
chr5:6843266-6843809	upstream	AT5G20270.1	protein_coding heptahelical transmembrane protein1 heptahelical transmembrane protein homologous to human adiponectin receptors and progestin receptors heptahelical transmembrane protein1 (HHP1); FUNCTIONS IN: receptor activity; INVOLVED IN: response to salt stress. response to hormone stimulus. response to sucrose stimulus; LOCATED IN: integral to membrane; EXPRESSED IN: 24 plant structures; EXP…	-6.37402075930313	4.61168298571455E-06	down	23	24	4.62629555551786E-06	4.62629555551786	24	33	4.75244718627044E-06	4.75244718627044	23	48	9.07277556807389E-06	9.07277556807389	NA	0	0	0	NA	0	0	0	24	1	1.45827886054173E-07	0.145827886054173
chr2:1592774-1592899	upstream;upstream	AT2G04560.1;AT2G04570.1	protein_coding transferases. transferring glycosyl groups transferases. transferring glycosyl groups; FUNCTIONS IN: transferase activity. transferring glycosyl groups; INVOLVED IN: lipid A biosynthetic process; LOCATED IN: cellular_component unknown; EXPRESSED IN: 9 plant structures; EXPRESSED DURING: E expanded cotyledon stage. D bilateral stage; CONTAINS InterPro DOMAIN/s: Glycosyl transferase.…	-6.35973083555357	5.64838004046875E-09	down	24	42	8.09601722215625E-06	8.09601722215625	24	51	7.34469110605432E-06	7.34469110605432	23	87	0.0000164444057171339	16.4444057171339	NA	0	0	0	24	1	2.29887911252232E-07	0.229887911252232	NA	0	0	0
chr3:18198675-18199255	upstream	AT3G49110.1	protein_coding peroxidase CA Class III peroxidase Perx33. Expressed in roots. Located in the cell wall. Involved in cell elongation. Expression activated by light. May play a role in generating H2O2 during defense response. peroxidase CA (PRXCA); FUNCTIONS IN: peroxidase activity; INVOLVED IN: oxygen and reactive oxygen species metabolic process. response to light stimulus. defense response to ba…	-6.35603513834811	0.000516949147074367	down	24	21	4.04800861107813E-06	4.04800861107813	24	29	4.17639298187402E-06	4.17639298187402	24	63	0.000011908017933097	11.908017933097	N	1	1.5902915879141E-07	0.15902915879141	NA	0	0	0	NA	0	0	0
chr3:9035202-9035665	upstream	AT3G24750.1	protein_coding unknown protein; Has 25 Blast hits to 25 proteins in 12 species: Archae - 0; Bacteria - 8; Metazoa - 2; Fungi - 0; Plants - 15; Viruses - 0; Other Eukaryotes - 0 (source: NCBI BLink).	-6.33933443245884	2.48852683337318E-06	down	24	22	4.24077092589137E-06	4.24077092589137	23	38	5.47251494176596E-06	5.47251494176596	24	51	0.0000096398240410785	9.6398240410785	21	1	1.5902915879141E-07	0.15902915879141	NA	0	0	0	NA	0	0	0
chr1:27859314-27859679	upstream;upstream	AT1G74088.1;AT1G74088.2	protein_coding FUNCTIONS IN: molecular_function unknown; INVOLVED IN: biological_process unknown; LOCATED IN: endomembrane system; BEST Arabidopsis thaliana protein match is: galacturonosyltransferase 11 (TAIR:AT1G18580.1).;protein_coding FUNCTIONS IN: molecular_function unknown; INVOLVED IN: biological_process unknown; LOCATED IN: mitochondrion; BEST Arabidopsis thaliana protein match is: galact…	-6.33810757082983	2.61086620240563E-06	down	24	37	7.13220564809003E-06	7.13220564809003	24	22	3.16829812418029E-06	3.16829812418029	23	51	0.0000096398240410785	9.6398240410785	24	1	1.5902915879141E-07	0.15902915879141	NA	0	0	0	NA	0	0	0
chr5:20771778-20772157	upstream;upstream;upstream	AT5G51080.1;AT5G51080.2;AT5G51080.3	protein_coding RNase H family protein RNase H family protein; FUNCTIONS IN: ribonuclease H activity. nuclease activity. nucleic acid binding; INVOLVED IN: biological_process unknown; LOCATED IN: cellular_component unknown; EXPRESSED IN: 11 plant structures; EXPRESSED DURING: 4 anthesis. C globular stage. petal differentiation and expansion stage. E expanded cotyledon stage. D bilateral stage; CON…	-6.33617268735588	6.26962838023208E-06	down	23	31	5.97563175921057E-06	5.97563175921057	24	21	3.02428457308119E-06	3.02428457308119	23	50	0.0000094508078834103	9.4508078834103	NA	0	0	0	NA	0	0	0	24	1	1.45827886054173E-07	0.145827886054173
chr2:17027824-17028826	upstream;upstream	AT2G40800.1;AT2G40802.1	protein_coding unknown protein; BEST Arabidopsis thaliana protein match is: unknown protein (TAIR:AT3G56430.1); Has 43 Blast hits to 43 proteins in 15 species: Archae - 0; Bacteria - 0; Metazoa - 0; Fungi - 0; Plants - 41; Viruses - 0; Other Eukaryotes - 2 (source: NCBI BLink).;protein_coding unknown protein; Has 30201 Blast hits to 17322 proteins in 780 species: Archae - 12; Bacteria - 1396; Met…	-6.32947292121298	0.000030391957410884	down	24	26	5.01182018514435E-06	5.01182018514435	23	23	0.0000033123116752794	3.3123116752794	23	53	0.0000100178563564149	10.0178563564149	NA	0	0	0	NA	0	0	0	N	1	1.45827886054173E-07	0.145827886054173
chr1:21436801-21437705	upstream;upstream;upstream	AT1G57870.1;AT1G57870.2;AT1G57870.3	protein_coding shaggy-like kinase 42 shaggy-like kinase 42 (SK42); FUNCTIONS IN: protein serine/threonine kinase activity. protein kinase activity. ATP binding; INVOLVED IN: response to salt stress. hyperosmotic response; LOCATED IN: cytosol; EXPRESSED IN: 24 plant structures; EXPRESSED DURING: 13 growth stages; CONTAINS InterPro DOMAIN/s: Protein kinase. ATP binding site (InterPro:IPR017441). Pr…	-6.30579624291283	3.28144379821814E-06	down	24	30	5.78286944439732E-06	5.78286944439732	24	27	3.88836587967581E-06	3.88836587967581	24	51	0.0000096398240410785	9.6398240410785	N	1	1.5902915879141E-07	0.15902915879141	NA	0	0	0	NA	0	0	0
chr1:29678389-29678858	upstream	AT1G78922.1	protein_coding unknown protein; FUNCTIONS IN: molecular_function unknown; INVOLVED IN: biological_process unknown; LOCATED IN: cellular_component unknown; BEST Arabidopsis thaliana protein match is: unknown protein (TAIR:AT1G21722.1); Has 30201 Blast hits to 17322 proteins in 780 species: Archae - 12; Bacteria - 1396; Metazoa - 17338; Fungi - 3422; Plants - 5037; Viruses - 0; Other Eukaryotes - 2…	-6.30117402491599	7.86123251288631E-06	down	24	24	4.62629555551786E-06	4.62629555551786	24	26	3.74435232857671E-06	3.74435232857671	24	50	0.0000094508078834103	9.4508078834103	NA	0	0	0	NA	0	0	0	N	1	1.45827886054173E-07	0.145827886054173
chr3:9848489-9848675	upstream	AT3G26782.1	protein_coding Tetratricopeptide repeat (TPR)-like superfamily protein Tetratricopeptide repeat (TPR)-like superfamily protein; CONTAINS InterPro DOMAIN/s: Pentatricopeptide repeat (InterPro:IPR002885); BEST Arabidopsis thaliana protein match is: Tetratricopeptide repeat (TPR)-like superfamily protein (TAIR:AT4G33990.1); Has 38241 Blast hits to 13696 proteins in 226 species: Archae - 0; Bacteria …	-6.30036420291913	9.88723161605752E-06	down	24	24	4.62629555551786E-06	4.62629555551786	24	25	3.60033877747761E-06	3.60033877747761	24	51	0.0000096398240410785	9.6398240410785	NA	0	0	0	NA	0	0	0	N	1	1.45827886054173E-07	0.145827886054173
chr4:6616093-6616808	upstream;upstream	AT4G10730.1;AT4G10750.1	protein_coding Protein kinase superfamily protein Protein kinase superfamily protein; FUNCTIONS IN: protein serine/threonine kinase activity. protein kinase activity. kinase activity. ATP binding; INVOLVED IN: protein amino acid phosphorylation; LOCATED IN: plasma membrane; EXPRESSED IN: stem. cultured cell; CONTAINS InterPro DOMAIN/s: Protein kinase. ATP binding site (InterPro:IPR017441). Protei…	-6.2880396774749	0.0000087164535934386	down	24	23	4.43353324070462E-06	4.43353324070462	24	29	4.17639298187402E-06	4.17639298187402	24	47	8.88375941040568E-06	8.88375941040568	NA	0	0	0	NA	0	0	0	23	1	1.45827886054173E-07	0.145827886054173
chr5:8168072-8168473	upstream	AT5G24140.1	protein_coding squalene monooxygenase 2 Encodes a protein with similarity to squalene monoxygenases. squalene monooxygenase 2 (SQP2); FUNCTIONS IN: squalene monooxygenase activity. oxidoreductase activity. FAD binding; INVOLVED IN: sterol biosynthetic process; LOCATED IN: endomembrane system. integral to membrane; EXPRESSED IN: root; CONTAINS InterPro DOMAIN/s: Squalene epoxidase (InterPro:IPR013…	-6.27002061523154	0.00516017084758936	down	24	13	2.50591009257217E-06	2.50591009257217	24	28	4.03237943077492E-06	4.03237943077492	23	58	0.0000109629371447559	10.9629371447559	NA	0	0	0	NA	0	0	0	23	1	1.45827886054173E-07	0.145827886054173
chr1:21584756-21585290	upstream	AT1G58245.1	protein_coding Plant thionin family protein Encodes a Plant thionin family protein Plant thionin family protein; LOCATED IN: endomembrane system; BEST Arabidopsis thaliana protein match is: Plant thionin family protein (TAIR:AT1G58248.1); Has 74 Blast hits to 74 proteins in 2 species: Archae - 0; Bacteria - 0; Metazoa - 0; Fungi - 0; Plants - 74; Viruses - 0; Other Eukaryotes - 0 (source: NCBI BL…	-6.26451123846187	0.0000104862597300835	down	24	29	5.59010712958408E-06	5.59010712958408	23	22	3.16829812418029E-06	3.16829812418029	24	46	8.69474325273747E-06	8.69474325273747	NA	0	0	0	NA	0	0	0	24	1	1.45827886054173E-07	0.145827886054173
chr1:28197122-28197469	upstream	AT1G75110.1	protein_coding Nucleotide-diphospho-sugar transferase family protein Encodes an arabinosyltransferase that modifies extensin proteins in root hair cells. REDUCED RESIDUAL ARABINOSE 2 (RRA2); LOCATED IN: endoplasmic reticulum; EXPRESSED IN: 19 plant structures; EXPRESSED DURING: 6 growth stages; CONTAINS InterPro DOMAIN/s: Reticulon (InterPro:IPR003388). Nucleotide-diphospho-sugar transferase. pre…	-6.26341539923829	0.000296170956470291	down	24	14	2.69867240738542E-06	2.69867240738542	24	35	5.04047428846865E-06	5.04047428846865	24	49	9.26179172574209E-06	9.26179172574209	NA	0	0	0	NA	0	0	0	24	1	1.45827886054173E-07	0.145827886054173
chr3:15896948-15897355	upstream	AT3G44171.1	protein_coding unknown protein; LOCATED IN: endomembrane system; Has 30201 Blast hits to 17322 proteins in 780 species: Archae - 12; Bacteria - 1396; Metazoa - 17338; Fungi - 3422; Plants - 5037; Viruses - 0; Other Eukaryotes - 2996 (source: NCBI BLink).	-6.25902294269156	4.63484994460809E-06	down	24	25	0.0000048190578703311	4.8190578703311	24	27	3.88836587967581E-06	3.88836587967581	23	53	0.0000100178563564149	10.0178563564149	23	1	1.5902915879141E-07	0.15902915879141	NA	0	0	0	NA	0	0	0
chr3:18271319-18271676	upstream;upstream	AT3G49290.1;AT3G49290.2	protein_coding ABL interactor-like protein 2 One of four ABI-like proteins. ABL interactor-like protein 2 (ABIL2); BEST Arabidopsis thaliana protein match is: ABL interactor-like protein 3 (TAIR:AT5G24310.1); Has 244 Blast hits to 235 proteins in 50 species: Archae - 0; Bacteria - 0; Metazoa - 49; Fungi - 19; Plants - 157; Viruses - 3; Other Eukaryotes - 16 (source: NCBI BLink).;protein_coding AB…	-6.25183266342115	1.03848613360654E-08	down	24	44	8.48154185178274E-06	8.48154185178274	24	77	0.000011089043434631	11.089043434631	24	71	0.0000134201471944426	13.4201471944426	NA	0	0	0	NA	0	0	0	N	2	2.91655772108346E-07	0.291655772108346
chr1:11795669-11796419	upstream	AT1G32630.1	protein_coding unknown protein; Has 18 Blast hits to 18 proteins in 10 species: Archae - 0; Bacteria - 0; Metazoa - 2; Fungi - 2; Plants - 12; Viruses - 0; Other Eukaryotes - 2 (source: NCBI BLink).	-6.2501987828096	0.0000117798338345268	down	24	28	5.39734481477084E-06	5.39734481477084	24	24	0.0000034563252263785	3.4563252263785	24	44	8.31671093740106E-06	8.31671093740106	NA	0	0	0	NA	0	0	0	23	1	1.45827886054173E-07	0.145827886054173
chr2:18290840-18291505	upstream	AT2G44250.1	protein_coding Protein of Unknown Function (DUF239) Protein of Unknown Function (DUF239); FUNCTIONS IN: molecular_function unknown; INVOLVED IN: biological_process unknown; LOCATED IN: endomembrane system; CONTAINS InterPro DOMAIN/s: Protein of unknown function DUF239. plant (InterPro:IPR004314); BEST Arabidopsis thaliana protein match is: Protein of Unknown Function (DUF239) (TAIR:AT2G44210.1); …	-6.2240605207668	0.0000134847412014201	down	24	19	3.66248398145164E-06	3.66248398145164	23	29	4.17639298187402E-06	4.17639298187402	23	47	8.88375941040568E-06	8.88375941040568	NA	0	0	0	NA	0	0	0	24	1	1.45827886054173E-07	0.145827886054173
chr4:6417889-6418642	upstream;upstream;upstream	AT4G10350.1;AT4G10360.1;AT4G10360.2	protein_coding NAC domain containing protein 70 NAC domain protein. SMB. BRN1. and BRN2 act to regulate root cap maturation. in a partially redundant fashion.BRN1 and BRN2. control the cell wall maturation processes that are required to detach root cap layers from the root. NAC domain containing protein 70 (NAC070); CONTAINS InterPro DOMAIN/s: No apical meristem (NAM) protein (InterPro:IPR003441)…	-6.20584204157036	0.0000159897253738604	down	24	29	5.59010712958408E-06	5.59010712958408	24	21	3.02428457308119E-06	3.02428457308119	24	43	8.12769477973286E-06	8.12769477973286	NA	0	0	0	NA	0	0	0	20	1	1.45827886054173E-07	0.145827886054173
chr1:16994300-16996137	upstream	AT1G44941.1	protein_coding unknown protein; Has 30201 Blast hits to 17322 proteins in 780 species: Archae - 12; Bacteria - 1396; Metazoa - 17338; Fungi - 3422; Plants - 5037; Viruses - 0; Other Eukaryotes - 2996 (source: NCBI BLink).	-6.20260935112325	1.09218297454351E-10	down	23	61	0.0000117585012036079	11.7585012036079	24	80	0.0000115210840879283	11.5210840879283	24	121	0.0000228709550778529	22.8709550778529	22	1	1.5902915879141E-07	0.15902915879141	N	1	2.29887911252232E-07	0.229887911252232	NA	0	0	0
chr4:1784612-1785423	upstream	AT4G03827.1	protein_coding This gene encodes a small protein and has either evidence of transcription or purifying selection. unknown protein; Has 30201 Blast hits to 17322 proteins in 780 species: Archae - 12; Bacteria - 1396; Metazoa - 17338; Fungi - 3422; Plants - 5037; Viruses - 0; Other Eukaryotes - 2996 (source: NCBI BLink).	-6.20087380407864	0.0000162361022238075	down	23	21	4.04800861107813E-06	4.04800861107813	24	32	4.60843363517134E-06	4.60843363517134	24	40	7.56064630672824E-06	7.56064630672824	NA	0	0	0	NA	0	0	0	24	1	1.45827886054173E-07	0.145827886054173
chr3:20023700-20024163	upstream;upstream	AT3G54070.1;AT3G54080.1	protein_coding Ankyrin repeat family protein Ankyrin repeat family protein; CONTAINS InterPro DOMAIN/s: Ankyrin repeat-containing domain (InterPro:IPR020683). Ankyrin repeat (InterPro:IPR002110); BEST Arabidopsis thaliana protein match is: Ankyrin repeat family protein (TAIR:AT5G35810.1); Has 10613 Blast hits to 6237 proteins in 350 species: Archae - 27; Bacteria - 619; Metazoa - 5584; Fungi - 68…	-6.18487126698087	8.38033557000372E-06	down	24	32	6.16839407402381E-06	6.16839407402381	24	21	3.02428457308119E-06	3.02428457308119	24	46	8.69474325273747E-06	8.69474325273747	N	1	1.5902915879141E-07	0.15902915879141	NA	0	0	0	NA	0	0	0
chr4:10394713-10395284	upstream;upstream;upstream;upstream	AT4G18975.1;AT4G18975.2;AT4G18975.3;AT4G18975.4	protein_coding Pentatricopeptide repeat (PPR) superfamily protein Pentatricopeptide repeat (PPR) superfamily protein; BEST Arabidopsis thaliana protein match is: Pentatricopeptide repeat (PPR) superfamily protein (TAIR:AT4G21190.1); Has 30201 Blast hits to 17322 proteins in 780 species: Archae - 12; Bacteria - 1396; Metazoa - 17338; Fungi - 3422; Plants - 5037; Viruses - 0; Other Eukaryotes - 299…	-6.17872678526531	8.57131487255784E-06	down	24	26	5.01182018514435E-06	5.01182018514435	24	26	3.74435232857671E-06	3.74435232857671	24	47	8.88375941040568E-06	8.88375941040568	24	1	1.5902915879141E-07	0.15902915879141	NA	0	0	0	NA	0	0	0
chr3:10680118-10680759	upstream	AT3G28500.1	protein_coding 60S acidic ribosomal protein family 60S acidic ribosomal protein family; FUNCTIONS IN: structural constituent of ribosome; INVOLVED IN: translational elongation; LOCATED IN: cytosol. cytosolic ribosome. ribosome. plasma membrane; EXPRESSED IN: 20 plant structures; EXPRESSED DURING: 11 growth stages; CONTAINS InterPro DOMAIN/s: Ribosomal protein 60S (InterPro:IPR001813); BEST Arabid…	-6.17430389482782	9.19087859773391E-06	down	24	33	6.36115638883706E-06	6.36115638883706	24	23	0.0000033123116752794	3.3123116752794	24	42	7.93867862206465E-06	7.93867862206465	N	1	1.5902915879141E-07	0.15902915879141	NA	0	0	0	NA	0	0	0
chr1:24085060-24085678	upstream;upstream	AT1G64810.1;AT1G64810.2	protein_coding Arabidopsis thaliana protein of unknown function (DUF794) Encodes a chloroplast localized RNA binding protein that is involved in group II intron splicing. Splicing defects can account for the loss of photosynthetic complexes in apo1 mutants. ACCUMULATION OF PHOTOSYSTEM ONE 1 (APO1); CONTAINS InterPro DOMAIN/s: Protein of unknown function DUF794. plant (InterPro:IPR008512); BEST Ar…	-6.17366417472062	0.0021008261883107	down	24	21	4.04800861107813E-06	4.04800861107813	24	18	2.59224391978388E-06	2.59224391978388	24	53	0.0000100178563564149	10.0178563564149	NA	0	0	0	NA	0	0	0	24	1	1.45827886054173E-07	0.145827886054173
chr5:18539893-18540586	upstream;upstream	AT5G45710.1;AT5G45710.2	protein_coding winged-helix DNA-binding transcription factor family protein member of Heat Stress Transcription Factor (Hsf) family ROOT HANDEDNESS 1 (RHA1); FUNCTIONS IN: DNA binding. sequence-specific DNA binding transcription factor activity; INVOLVED IN: in 6 processes; LOCATED IN: nucleus; EXPRESSED IN: 23 plant structures; EXPRESSED DURING: 15 growth stages; CONTAINS InterPro DOMAIN/s: Wing…	-6.16732700399382	0.0000205732336251249	down	23	20	3.85524629626488E-06	3.85524629626488	24	30	4.32040653297313E-06	4.32040653297313	24	41	7.74966246439644E-06	7.74966246439644	NA	0	0	0	NA	0	0	0	21	1	1.45827886054173E-07	0.145827886054173
chr3:10688646-10689517	upstream	AT3G28530.1	protein_coding UDP-glucose 4-epimerases UDP-glucose 4-epimerases; FUNCTIONS IN: UDP-glucose 4-epimerase activity; INVOLVED IN: galactose metabolic process; LOCATED IN: cellular_component unknown; EXPRESSED IN: guard cell; CONTAINS InterPro DOMAIN/s: UDP-glucose 4-epimerase (InterPro:IPR005886); BEST Arabidopsis thaliana protein match is: UDP-D-glucose/UDP-D-galactose 4-epimerase 2 (TAIR:AT4G23920…	-6.16355276510388	5.16928990049115E-12	down	24	103	0.0000198545184257641	19.8545184257641	24	106	0.000015265436416505	15.265436416505	24	175	0.000033077827591936	33.077827591936	N	3	4.77087476374231E-07	0.477087476374231	NA	0	0	0	21	1	1.45827886054173E-07	0.145827886054173
chr2:16732553-16733376	upstream;upstream	AT2G40070.1;AT2G40070.2	protein_coding BEST Arabidopsis thaliana protein match is: proline-rich family protein (TAIR:AT3G09000.1); Has 35333 Blast hits to 34131 proteins in 2444 species: Archae - 798; Bacteria - 22429; Metazoa - 974; Fungi - 991; Plants - 531; Viruses - 0; Other Eukaryotes - 9610 (source: NCBI BLink).;protein_coding FUNCTIONS IN: molecular_function unknown; INVOLVED IN: biological_process unknown; LOCAT…	-6.16304224330823	0.0000921648448686064	down	24	22	4.24077092589137E-06	4.24077092589137	24	21	3.02428457308119E-06	3.02428457308119	24	48	9.07277556807389E-06	9.07277556807389	NA	0	0	0	NA	0	0	0	24	1	1.45827886054173E-07	0.145827886054173
chr2:876999-877535	upstream	AT2G03010.1	protein_coding Family of unknown function (DUF577) Family of unknown function (DUF577); CONTAINS InterPro DOMAIN/s: Protein of unknown function DUF577 (InterPro:IPR007598); BEST Arabidopsis thaliana protein match is: Family of unknown function (DUF577) (TAIR:AT5G37410.1); Has 114 Blast hits to 63 proteins in 11 species: Archae - 0; Bacteria - 0; Metazoa - 2; Fungi - 0; Plants - 106; Viruses - 0; …	-6.15582870172474	0.0000146865412709643	down	24	57	0.0000109874519443549	10.9874519443549	24	37	5.32850139066686E-06	5.32850139066686	24	101	0.0000190906319244888	19.0906319244888	N	2	3.1805831758282E-07	0.31805831758282	NA	0	0	0	NA	0	0	0
chr1:12286096-12286570	upstream	AT1G33840.1	protein_coding Protein of unknown function (DUF567) Protein of unknown function (DUF567); CONTAINS InterPro DOMAIN/s: Protein of unknown function DUF567 (InterPro:IPR007612); BEST Arabidopsis thaliana protein match is: Protein of unknown function (DUF567) (TAIR:AT5G01750.2); Has 377 Blast hits to 376 proteins in 19 species: Archae - 0; Bacteria - 0; Metazoa - 0; Fungi - 9; Plants - 368; Viruses -…	-6.15511398541879	0.0000226956113949583	down	24	24	4.62629555551786E-06	4.62629555551786	23	25	3.60033877747761E-06	3.60033877747761	24	41	7.74966246439644E-06	7.74966246439644	NA	0	0	0	NA	0	0	0	24	1	1.45827886054173E-07	0.145827886054173
chr5:1074883-1075577	upstream	AT5G03990.1	protein_coding unknown protein; BEST Arabidopsis thaliana protein match is: unknown protein (TAIR:AT3G51940.1); Has 30201 Blast hits to 17322 proteins in 780 species: Archae - 12; Bacteria - 1396; Metazoa - 17338; Fungi - 3422; Plants - 5037; Viruses - 0; Other Eukaryotes - 2996 (source: NCBI BLink).	-6.11926002982209	3.49499673328411E-08	down	24	39	7.51773027771652E-06	7.51773027771652	24	58	8.35278596374804E-06	8.35278596374804	24	79	0.0000149322764557883	14.9322764557883	NA	0	0	0	NA	0	0	0	23	2	2.91655772108346E-07	0.291655772108346
chr1:3910214-3910334	upstream;upstream;upstream	AT1G11610.1;AT1G11610.2;AT1G11620.1	protein_coding cytochrome P450. family 71. subfamily A. polypeptide 18 putative cytochrome P450 "cytochrome P450. family 71. subfamily A. polypeptide 18" (CYP71A18); FUNCTIONS IN: electron carrier activity. monooxygenase activity. iron ion binding. oxygen binding. heme binding; INVOLVED IN: oxidation reduction; CONTAINS InterPro DOMAIN/s: Cytochrome P450 (InterPro:IPR001128). Cytochrome P450. con…	-6.11624674228911	0.0000308493376812942	down	24	28	5.39734481477084E-06	5.39734481477084	24	25	3.60033877747761E-06	3.60033877747761	24	34	0.000006426549360719	6.426549360719	NA	0	0	0	NA	0	0	0	24	1	1.45827886054173E-07	0.145827886054173
chr5:2391355-2391846	upstream	AT5G07560.1	protein_coding glycine-rich protein 20 Lipid-binding oleosins. glycine-rich protein. glycine-rich protein 20 (GRP20); FUNCTIONS IN: lipid binding. nutrient reservoir activity; INVOLVED IN: lipid storage. sexual reproduction; LOCATED IN: monolayer-surrounded lipid storage body. integral to membrane. membrane; EXPRESSED IN: petal. leaf whorl. sepal. flower; EXPRESSED DURING: 4 anthesis. petal diffe…	-6.1153670353232	0.0000140103643184211	down	24	29	5.59010712958408E-06	5.59010712958408	24	29	4.17639298187402E-06	4.17639298187402	24	36	6.80458167605541E-06	6.80458167605541	22	1	1.5902915879141E-07	0.15902915879141	NA	0	0	0	NA	0	0	0
chr4:5373687-5374187	upstream	AT4G08455.1	protein_coding BTB/POZ domain-containing protein BTB/POZ domain-containing protein; CONTAINS InterPro DOMAIN/s: BTB/POZ (InterPro:IPR013069). BTB/POZ fold (InterPro:IPR011333). Kelch related (InterPro:IPR013089). BTB/POZ-like (InterPro:IPR000210); BEST Arabidopsis thaliana protein match is: BTB/POZ domain-containing protein (TAIR:AT1G01640.2); Has 35333 Blast hits to 34131 proteins in 2444 specie…	-6.11470302335819	0.0000294399082108874	down	24	20	3.85524629626488E-06	3.85524629626488	24	23	0.0000033123116752794	3.3123116752794	24	45	8.50572709506927E-06	8.50572709506927	NA	0	0	0	NA	0	0	0	24	1	1.45827886054173E-07	0.145827886054173
chr2:10729875-10729977	upstream	AT2G25185.1	protein_coding Defensin-like (DEFL) family protein Encodes a defensin-like (DEFL) family protein. Defensin-like (DEFL) family protein; LOCATED IN: endomembrane system; BEST Arabidopsis thaliana protein match is: unknown protein (TAIR:AT1G47317.1); Has 35333 Blast hits to 34131 proteins in 2444 species: Archae - 798; Bacteria - 22429; Metazoa - 974; Fungi - 991; Plants - 531; Viruses - 0; Other Eu…	-6.10525457069722	0.0000144678848745973	down	24	20	3.85524629626488E-06	3.85524629626488	24	36	5.18448783956775E-06	5.18448783956775	24	38	7.18261399139183E-06	7.18261399139183	24	1	1.5902915879141E-07	0.15902915879141	NA	0	0	0	NA	0	0	0
chr4:14081918-14082363	upstream	AT4G28500.1	protein_coding NAC domain containing protein 73 NAC domain containing protein 73 (NAC073); CONTAINS InterPro DOMAIN/s: No apical meristem (NAM) protein (InterPro:IPR003441); BEST Arabidopsis thaliana protein match is: NAC domain containing protein 10 (TAIR:AT1G28470.1); Has 2322 Blast hits to 2317 proteins in 68 species: Archae - 0; Bacteria - 0; Metazoa - 0; Fungi - 0; Plants - 2321; Viruses - 0…	-6.10076301949686	0.0000326840063485906	down	24	20	3.85524629626488E-06	3.85524629626488	24	25	3.60033877747761E-06	3.60033877747761	24	42	7.93867862206465E-06	7.93867862206465	NA	0	0	0	NA	0	0	0	23	1	1.45827886054173E-07	0.145827886054173
chr4:10769027-10769537	upstream	AT4G19820.1	protein_coding Glycosyl hydrolase family protein with chitinase insertion domain Glycosyl hydrolase family protein with chitinase insertion domain; FUNCTIONS IN: cation binding. hydrolase activity. hydrolyzing O-glycosyl compounds. chitinase activity. catalytic activity; INVOLVED IN: carbohydrate metabolic process; LOCATED IN: endomembrane system; EXPRESSED IN: 8 plant structures; EXPRESSED DURIN…	-6.09525645164499	0.00135193443960751	down	24	21	4.04800861107813E-06	4.04800861107813	24	17	2.44823036868477E-06	2.44823036868477	24	49	9.26179172574209E-06	9.26179172574209	NA	0	0	0	NA	0	0	0	N	1	1.45827886054173E-07	0.145827886054173
chr1:24421576-24422196	upstream	AT1G65660.1	protein_coding Pre-mRNA splicing Prp18-interacting factor Encodes a CCHC zinc finger protein that may function as a step II splicing factor. In an epigenetic allele of SMP1 (in which SMP1 and SMP2 mRNA is reduced) organs are smaller and contain fewer cells. SWELLMAP 1 (SMP1); CONTAINS InterPro DOMAIN/s: Zinc finger. CCHC-type (InterPro:IPR001878). Pre-mRNA splicing Prp18-interacting factor (Inter…	-6.09109949664988	0.0000160421926716295	down	23	27	5.20458249995759E-06	5.20458249995759	24	22	3.16829812418029E-06	3.16829812418029	24	44	8.31671093740106E-06	8.31671093740106	N	1	1.5902915879141E-07	0.15902915879141	NA	0	0	0	NA	0	0	0
chr2:11935594-11936189	upstream	AT2G28030.1	protein_coding Eukaryotic aspartyl protease family protein Eukaryotic aspartyl protease family protein; FUNCTIONS IN: aspartic-type endopeptidase activity; INVOLVED IN: proteolysis; CONTAINS InterPro DOMAIN/s: Peptidase aspartic (InterPro:IPR021109). Peptidase aspartic. catalytic (InterPro:IPR009007). Peptidase A1 (InterPro:IPR001461). Peptidase aspartic. active site (InterPro:IPR001969); BEST Ar…	-6.07723932100048	0.000183521529861934	down	24	17	3.27695935182515E-06	3.27695935182515	24	27	3.88836587967581E-06	3.88836587967581	24	49	9.26179172574209E-06	9.26179172574209	N	1	1.5902915879141E-07	0.15902915879141	NA	0	0	0	NA	0	0	0
chr2:961569-962091	upstream	AT2G03180.1	protein_coding unknown protein; Has 1 Blast hits to 1 proteins in 1 species: Archae - 0; Bacteria - 0; Metazoa - 0; Fungi - 0; Plants - 1; Viruses - 0; Other Eukaryotes - 0 (source: NCBI BLink).	-6.05895364415857	0.0014006781345573	down	24	18	3.46972166663839E-06	3.46972166663839	24	19	2.73625747088298E-06	2.73625747088298	24	48	9.07277556807389E-06	9.07277556807389	NA	0	0	0	NA	0	0	0	N	1	1.45827886054173E-07	0.145827886054173
chr5:6518386-6518481	upstream;upstream	AT5G19350.1;AT5G19350.2	protein_coding RNA-binding (RRM/RBD/RNP motifs) family protein RNA-binding (RRM/RBD/RNP motifs) family protein; CONTAINS InterPro DOMAIN/s: RNA recognition motif. RNP-1 (InterPro:IPR000504). Nucleotide-binding. alpha-beta plait (InterPro:IPR012677); BEST Arabidopsis thaliana protein match is: RNA-binding (RRM/RBD/RNP motifs) family protein (TAIR:AT1G11650.2); Has 1807 Blast hits to 1807 proteins …	-6.04998822153108	0.0000234234043707893	down	24	32	6.16839407402381E-06	6.16839407402381	24	33	4.75244718627044E-06	4.75244718627044	24	24	4.53638778403694E-06	4.53638778403694	23	1	1.5902915879141E-07	0.15902915879141	NA	0	0	0	NA	0	0	0
chr5:17294713-17295076	upstream	AT5G43090.1	protein_coding pumilio 13 Encodes a member of the Arabidopsis Pumilio (APUM) proteins containing PUF domain (eight repeats of approximately 36 amino acids each). PUF proteins regulate both mRNA stability and translation through sequence-specific binding to the 3' UTR of target mRNA transcripts. pumilio 13 (PUM13); FUNCTIONS IN: RNA binding. binding; LOCATED IN: cellular_component unknown; CONTAIN…	-6.04312756816733	0.0000225549728908507	down	23	24	4.62629555551786E-06	4.62629555551786	24	25	3.60033877747761E-06	3.60033877747761	24	41	7.74966246439644E-06	7.74966246439644	23	1	1.5902915879141E-07	0.15902915879141	NA	0	0	0	NA	0	0	0
chr2:15128658-15129356	upstream	AT2G36030.1	protein_coding unknown protein; Has 1 Blast hits to 1 proteins in 1 species: Archae - 0; Bacteria - 0; Metazoa - 0; Fungi - 0; Plants - 1; Viruses - 0; Other Eukaryotes - 0 (source: NCBI BLink).	-6.03523630810886	0.000152491586712232	down	24	24	4.62629555551786E-06	4.62629555551786	24	16	2.30421681758567E-06	2.30421681758567	24	43	8.12769477973286E-06	8.12769477973286	NA	0	0	0	NA	0	0	0	24	1	1.45827886054173E-07	0.145827886054173
chr3:17010560-17010914	upstream	AT3G46290.1	protein_coding hercules receptor kinase 1 Encodes HERCULES1 (HERK1). a receptor kinase regulated by Brassinosteroids and required for cell elongation during vegetative growth. hercules receptor kinase 1 (HERK1); FUNCTIONS IN: protein kinase activity. kinase activity; INVOLVED IN: brassinosteroid mediated signaling pathway. post-embryonic development. response to brassinosteroid stimulus. unidimen…	-6.03253336821744	0.0000249090022584027	down	24	27	5.20458249995759E-06	5.20458249995759	24	24	0.0000034563252263785	3.4563252263785	24	38	7.18261399139183E-06	7.18261399139183	24	1	1.5902915879141E-07	0.15902915879141	NA	0	0	0	NA	0	0	0
chr2:1916849-1917012	upstream;upstream;upstream	AT2G05250.1;AT2G05260.1;AT2G05260.2	protein_coding DNAJ heat shock N-terminal domain-containing protein DNAJ heat shock N-terminal domain-containing protein; FUNCTIONS IN: heat shock protein binding; INVOLVED IN: protein folding; LOCATED IN: cellular_component unknown; CONTAINS InterPro DOMAIN/s: Molecular chaperone. heat shock protein. Hsp40. DnaJ (InterPro:IPR015609). Heat shock protein DnaJ. N-terminal (InterPro:IPR001623). Heat…	-6.03181818349465	0.0000546217910779703	down	23	30	5.78286944439732E-06	5.78286944439732	23	17	2.44823036868477E-06	2.44823036868477	23	35	6.61556551838721E-06	6.61556551838721	NA	0	0	0	NA	0	0	0	24	1	1.45827886054173E-07	0.145827886054173
chr4:9173566-9173937	upstream	AT4G16200.1	protein_coding SWAP (Suppressor-of-White-APricot)/surp domain-containing protein SWAP (Suppressor-of-White-APricot)/surp domain-containing protein; FUNCTIONS IN: RNA binding; INVOLVED IN: RNA processing; LOCATED IN: cellular_component unknown; CONTAINS InterPro DOMAIN/s: SWAP/Surp (InterPro:IPR000061). RNA-directed DNA polymerase (reverse transcriptase). related (InterPro:IPR015706); BEST Arabido…	-6.0149428694691	0.000057599759941165	down	24	17	3.27695935182515E-06	3.27695935182515	23	27	3.88836587967581E-06	3.88836587967581	24	38	7.18261399139183E-06	7.18261399139183	NA	0	0	0	NA	0	0	0	23	1	1.45827886054173E-07	0.145827886054173
chr5:15684957-15685522	upstream	AT5G39180.1	protein_coding RmlC-like cupins superfamily protein RmlC-like cupins superfamily protein; FUNCTIONS IN: manganese ion binding. nutrient reservoir activity; INVOLVED IN: biological_process unknown; LOCATED IN: endomembrane system. apoplast; CONTAINS InterPro DOMAIN/s: Cupin. RmlC-type (InterPro:IPR011051). Cupin 1 (InterPro:IPR006045). RmlC-like jelly roll fold (InterPro:IPR014710). Germin (InterP…	-6.00921975586995	1.30963540160408E-09	down	24	63	0.0000121440258332344	12.1440258332344	24	71	0.0000102249621280364	10.2249621280364	24	87	0.0000164444057171339	16.4444057171339	NA	0	0	0	23	1	2.29887911252232E-07	0.229887911252232	21	1	1.45827886054173E-07	0.145827886054173
chr1:17722741-17723315	upstream;upstream	AT1G48040.1;AT1G48050.1	protein_coding Protein phosphatase 2C family protein Protein phosphatase 2C family protein; FUNCTIONS IN: protein serine/threonine phosphatase activity. catalytic activity; INVOLVED IN: protein amino acid dephosphorylation; LOCATED IN: protein serine/threonine phosphatase complex; EXPRESSED IN: 23 plant structures; EXPRESSED DURING: 14 growth stages; CONTAINS InterPro DOMAIN/s: Protein phosphatas…	-6.00652063839456	6.13876710118371E-08	down	24	56	0.0000107946896295417	10.7946896295417	23	40	5.76054204396417E-06	5.76054204396417	24	72	0.0000136091633521108	13.6091633521108	24	1	1.5902915879141E-07	0.15902915879141	NA	0	0	0	24	1	1.45827886054173E-07	0.145827886054173
chr4:11983377-11983695	upstream;upstream	AT4G22800.1;AT4G22810.1	protein_coding unknown protein; Has 2 Blast hits to 2 proteins in 1 species: Archae - 0; Bacteria - 0; Metazoa - 0; Fungi - 0; Plants - 2; Viruses - 0; Other Eukaryotes - 0 (source: NCBI BLink).;protein_coding Predicted AT-hook DNA-binding family protein Predicted AT-hook DNA-binding family protein; CONTAINS InterPro DOMAIN/s: Protein of unknown function DUF296 (InterPro:IPR005175). Predicted AT-…	-6.00293006775416	0.00884193024832278	down	24	11	2.12038546294569E-06	2.12038546294569	24	25	3.60033877747761E-06	3.60033877747761	24	53	0.0000100178563564149	10.0178563564149	23	1	1.5902915879141E-07	0.15902915879141	NA	0	0	0	NA	0	0	0
chr1:7743386-7743763	upstream;upstream	AT1G21990.1;AT1G22000.1	protein_coding F-box/RNI-like/FBD-like domains-containing protein F-box/RNI-like/FBD-like domains-containing protein; CONTAINS InterPro DOMAIN/s: F-box domain. cyclin-like (InterPro:IPR001810). F-box domain. Skp2-like (InterPro:IPR022364). FBD-like (InterPro:IPR006566); BEST Arabidopsis thaliana protein match is: F-box/RNI-like superfamily protein (TAIR:AT2G29930.3); Has 1523 Blast hits to 1486 p…	-6.00280118096069	0.0000659511254260995	down	23	21	4.04800861107813E-06	4.04800861107813	24	21	3.02428457308119E-06	3.02428457308119	24	46	8.69474325273747E-06	8.69474325273747	N	1	1.5902915879141E-07	0.15902915879141	NA	0	0	0	NA	0	0	0
chr1:10321455-10322346	upstream;upstream	AT1G29510.1;AT1G29520.1	protein_coding SAUR-like auxin-responsive protein family SMALL AUXIN UPREGULATED 68 (SAUR68); CONTAINS InterPro DOMAIN/s: Auxin responsive SAUR protein (InterPro:IPR003676); BEST Arabidopsis thaliana protein match is: SAUR-like auxin-responsive protein family (TAIR:AT1G29500.1); Has 748 Blast hits to 732 proteins in 21 species: Archae - 0; Bacteria - 0; Metazoa - 0; Fungi - 0; Plants - 748; Virus…	-6.00245051890329	0.0000635010051011283	down	24	22	4.24077092589137E-06	4.24077092589137	24	21	3.02428457308119E-06	3.02428457308119	24	38	7.18261399139183E-06	7.18261399139183	NA	0	0	0	NA	0	0	0	N	1	1.45827886054173E-07	0.145827886054173
chr2:6502044-6502615	upstream	AT2G15025.1	protein_coding Beta-galactosidase related protein Beta-galactosidase related protein; FUNCTIONS IN: hydrolase activity. hydrolyzing O-glycosyl compounds; INVOLVED IN: carbohydrate metabolic process; CONTAINS InterPro DOMAIN/s: Glycoside hydrolase. family 35 (InterPro:IPR001944); BEST Arabidopsis thaliana protein match is: Beta-galactosidase related protein (TAIR:AT5G35890.1); Has 30201 Blast hits…	-5.99918502377238	0.0000642786217234757	down	24	19	3.66248398145164E-06	3.66248398145164	24	24	0.0000034563252263785	3.4563252263785	24	38	7.18261399139183E-06	7.18261399139183	NA	0	0	0	NA	0	0	0	23	1	1.45827886054173E-07	0.145827886054173
chr3:20999451-20999811	upstream	AT3G56690.1	protein_coding Cam interacting protein 111 encodes a protein similar to ATPases and binds to calmodulin in vitro. This is a single-copy gene and is expressed in all tissues examined. Cam interacting protein 111 (CIP111); FUNCTIONS IN: ATPase activity. calmodulin binding; LOCATED IN: chloroplast thylakoid membrane. chloroplast; EXPRESSED IN: 16 plant structures; EXPRESSED DURING: 6 growth stages; …	-5.99677227120148	0.000068814649458145	down	24	26	5.01182018514435E-06	5.01182018514435	24	24	0.0000034563252263785	3.4563252263785	23	30	5.67048473004618E-06	5.67048473004618	NA	0	0	0	NA	0	0	0	24	1	1.45827886054173E-07	0.145827886054173
chr2:12541708-12542105	upstream	AT2G29180.1	protein_coding unknown protein; FUNCTIONS IN: molecular_function unknown; INVOLVED IN: biological_process unknown; LOCATED IN: chloroplast thylakoid membrane; EXPRESSED IN: 23 plant structures; EXPRESSED DURING: 13 growth stages; Has 34 Blast hits to 33 proteins in 16 species: Archae - 0; Bacteria - 0; Metazoa - 0; Fungi - 0; Plants - 33; Viruses - 0; Other Eukaryotes - 1 (source: NCBI BLink).	-5.99649163871564	1.69273502470493E-07	down	24	54	0.0000104091649999152	10.4091649999152	24	28	4.03237943077492E-06	4.03237943077492	24	56	0.0000105849048294195	10.5849048294195	NA	0	0	0	23	1	2.29887911252232E-07	0.229887911252232	NA	0	0	0
chr5:5625905-5626443	upstream	AT5G17100.1	protein_coding Cystatin/monellin superfamily protein Cystatin/monellin superfamily protein; CONTAINS InterPro DOMAIN/s: Cystatin-related. plant (InterPro:IPR006525); BEST Arabidopsis thaliana protein match is: Cystatin/monellin superfamily protein (TAIR:AT5G17110.1); Has 96 Blast hits to 86 proteins in 2 species: Archae - 0; Bacteria - 0; Metazoa - 0; Fungi - 0; Plants - 96; Viruses - 0; Other Eu…	-5.98839343513224	0.0000265019799169655	down	24	37	7.13220564809003E-06	7.13220564809003	24	42	6.04856914616238E-06	6.04856914616238	24	89	0.0000168224380324703	16.8224380324703	24	1	1.5902915879141E-07	0.15902915879141	NA	0	0	0	23	1	1.45827886054173E-07	0.145827886054173
chr3:4537824-4538229	upstream;upstream	AT3G13800.1;AT3G13800.2	protein_coding Metallo-hydrolase/oxidoreductase superfamily protein Metallo-hydrolase/oxidoreductase superfamily protein; FUNCTIONS IN: hydrolase activity. catalytic activity; INVOLVED IN: metabolic process; LOCATED IN: chloroplast; EXPRESSED IN: 23 plant structures; EXPRESSED DURING: 14 growth stages; CONTAINS InterPro DOMAIN/s: Beta-lactamase-like (InterPro:IPR001279); BEST Arabidopsis thaliana…	-5.98564013955924	0.0000811946977117677	down	24	25	0.0000048190578703311	4.8190578703311	23	15	2.16020326648656E-06	2.16020326648656	24	40	7.56064630672824E-06	7.56064630672824	NA	0	0	0	NA	0	0	0	24	1	1.45827886054173E-07	0.145827886054173
chr3:16722827-16723120	upstream	AT3G45560.1	protein_coding zinc finger (C3HC4-type RING finger) family protein zinc finger (C3HC4-type RING finger) family protein; FUNCTIONS IN: zinc ion binding; CONTAINS InterPro DOMAIN/s: Zinc finger. RING-type. conserved site (InterPro:IPR017907). Zinc finger. RING-type (InterPro:IPR001841); BEST Arabidopsis thaliana protein match is: RING/U-box protein with C6HC-type zinc finger (TAIR:AT3G45580.1); Has…	-5.9855036190498	0.00164404077692826	down	24	12	2.31314777775893E-06	2.31314777775893	24	25	3.60033877747761E-06	3.60033877747761	23	44	8.31671093740106E-06	8.31671093740106	NA	0	0	0	NA	0	0	0	24	1	1.45827886054173E-07	0.145827886054173
chr2:10306451-10306777	upstream	AT2G24230.1	protein_coding Leucine-rich repeat protein kinase family protein Leucine-rich repeat protein kinase family protein; FUNCTIONS IN: protein serine/threonine kinase activity. protein kinase activity. ATP binding; INVOLVED IN: transmembrane receptor protein tyrosine kinase signaling pathway. protein amino acid phosphorylation; LOCATED IN: endomembrane system; EXPRESSED IN: 20 plant structures; EXPRES…	-5.98479393396171	0.0000329760422392455	down	22	17	3.27695935182515E-06	3.27695935182515	23	27	3.88836587967581E-06	3.88836587967581	23	43	8.12769477973286E-06	8.12769477973286	N	1	1.5902915879141E-07	0.15902915879141	NA	0	0	0	NA	0	0	0
chr3:7571721-7572185	upstream	AT3G21490.1	protein_coding Heavy metal transport/detoxification superfamily protein Heavy metal transport/detoxification superfamily protein ; FUNCTIONS IN: copper ion binding. metal ion binding; INVOLVED IN: copper ion transport. metal ion transport; LOCATED IN: cellular_component unknown; CONTAINS InterPro DOMAIN/s: Heavy metal transport/detoxification protein (InterPro:IPR006121); BEST Arabidopsis thalian…	-5.98097197451576	0.000250549990892821	down	24	16	3.08419703701191E-06	3.08419703701191	24	25	3.60033877747761E-06	3.60033877747761	23	46	8.69474325273747E-06	8.69474325273747	N	1	1.5902915879141E-07	0.15902915879141	NA	0	0	0	NA	0	0	0
chr1:8598900-8599824	upstream;upstream;upstream	AT1G24265.1;AT1G24265.2;AT1G24265.3	protein_coding Protein of unknown function (DUF1664) Protein of unknown function (DUF1664); CONTAINS InterPro DOMAIN/s: Protein of unknown function DUF1664 (InterPro:IPR012458); BEST Arabidopsis thaliana protein match is: Protein of unknown function (DUF1664) (TAIR:AT1G24267.1); Has 187 Blast hits to 185 proteins in 27 species: Archae - 0; Bacteria - 4; Metazoa - 29; Fungi - 2; Plants - 147; Viru…	-5.97955036345356	0.0000135953765253005	down	24	35	6.74668101846355E-06	6.74668101846355	24	45	6.48060979945969E-06	6.48060979945969	24	87	0.0000164444057171339	16.4444057171339	23	1	1.5902915879141E-07	0.15902915879141	NA	0	0	0	N	1	1.45827886054173E-07	0.145827886054173
chr3:48325-48680	upstream	AT3G01140.1	protein_coding myb domain protein 106 Encodes a MIXTA-like MYB gene NOECK (NOK). Loss of function mutations show an increased number of branchpoints in leaf trichomes suggesting a role in negative regulation of trichome branching. myb domain protein 106 (MYB106); FUNCTIONS IN: DNA binding. sequence-specific DNA binding transcription factor activity; INVOLVED IN: trichome branching. regulation of …	-5.97672004436235	0.0000733552390399811	down	23	16	3.08419703701191E-06	3.08419703701191	24	25	3.60033877747761E-06	3.60033877747761	23	39	7.37163014906003E-06	7.37163014906003	NA	0	0	0	NA	0	0	0	24	1	1.45827886054173E-07	0.145827886054173
chr5:18705099-18706465	upstream	AT5G46130.1	protein_coding Protein of unknown function (DUF295) Protein of unknown function (DUF295); CONTAINS InterPro DOMAIN/s: Protein of unknown function DUF295 (InterPro:IPR005174); BEST Arabidopsis thaliana protein match is: Protein of unknown function (DUF295) (TAIR:AT5G46140.1); Has 1807 Blast hits to 1807 proteins in 277 species: Archae - 0; Bacteria - 0; Metazoa - 736; Fungi - 347; Plants - 385; Vi…	-5.95695888751078	7.03373213293244E-10	down	24	70	0.0000134933620369271	13.4933620369271	24	72	0.0000103689756791355	10.3689756791355	24	112	0.0000211698096588391	21.1698096588391	N	3	4.77087476374231E-07	0.477087476374231	NA	0	0	0	NA	0	0	0
chr1:16930937-16931927	upstream	AT1G44830.1	protein_coding Integrase-type DNA-binding superfamily protein encodes a member of the DREB subfamily A-5 of ERF/AP2 transcription factor family. The protein contains one AP2 domain. There are 15 members in this subfamily including RAP2.1. RAP2.9 and RAP2.10. Overexpression in cultured cells results in an increase in pectin deposition. Integrase-type DNA-binding superfamily protein; FUNCTIONS IN: …	-5.92532801328083	1.77344958387232E-09	down	24	89	0.0000171558460183787	17.1558460183787	24	86	0.000012385165394523	12.385165394523	24	168	0.0000317547144882586	31.7547144882586	NA	0	0	0	23	2	4.59775822504463E-07	0.459775822504463	24	1	1.45827886054173E-07	0.145827886054173
chr3:3949289-3949656	upstream	AT3G12420.1	protein_coding Polynucleotidyl transferase. ribonuclease H-like superfamily protein Polynucleotidyl transferase. ribonuclease H-like superfamily protein; FUNCTIONS IN: nucleic acid binding; EXPRESSED IN: sperm cell; CONTAINS InterPro DOMAIN/s: Polynucleotidyl transferase. ribonuclease H fold (InterPro:IPR012337); BEST Arabidopsis thaliana protein match is: Polynucleotidyl transferase. ribonucleas…	-5.9127622215312	0.000513006569399163	down	23	16	3.08419703701191E-06	3.08419703701191	23	22	3.16829812418029E-06	3.16829812418029	23	45	8.50572709506927E-06	8.50572709506927	24	1	1.5902915879141E-07	0.15902915879141	NA	0	0	0	NA	0	0	0
chr3:18169767-18170364	upstream;upstream;upstream;upstream;upstream	AT3G49010.1;AT3G49010.2;AT3G49010.3;AT3G49010.4;AT3G49010.5	protein_coding breast basic conserved 1 Encodes 60S ribosomal protein L13. Homolog of human breast basic conserved 1 (BBC1). breast basic conserved 1 (BBC1); FUNCTIONS IN: structural constituent of ribosome; INVOLVED IN: translation. ribosome biogenesis; LOCATED IN: in 8 components; EXPRESSED IN: 25 plant structures; EXPRESSED DURING: 14 growth stages; CONTAINS InterPro DOMAIN/s: Ribosomal protei…	-5.91137373106106	0.0000557584934797288	down	24	23	4.43353324070462E-06	4.43353324070462	24	23	0.0000033123116752794	3.3123116752794	24	36	6.80458167605541E-06	6.80458167605541	N	1	1.5902915879141E-07	0.15902915879141	NA	0	0	0	NA	0	0	0
chr1:18304649-18304782	upstream	AT1G49450.1	protein_coding Transducin/WD40 repeat-like superfamily protein Transducin/WD40 repeat-like superfamily protein; CONTAINS InterPro DOMAIN/s: WD40 repeat 2 (InterPro:IPR019782). WD40 repeat-like-containing domain (InterPro:IPR011046). WD40-repeat-containing domain (InterPro:IPR017986). WD40/YVTN repeat-like-containing domain (InterPro:IPR015943). WD40 repeat (InterPro:IPR001680). WD40 repeat. subgr…	-5.91003116748945	0.0000559838680584334	down	24	19	3.66248398145164E-06	3.66248398145164	24	30	4.32040653297313E-06	4.32040653297313	24	33	0.0000062375332030508	6.2375332030508	24	1	1.5902915879141E-07	0.15902915879141	NA	0	0	0	NA	0	0	0
chr3:16384902-16385402	upstream	AT3G44890.1	protein_coding ribosomal protein L9 Plastid ribosomal protein CL9 ribosomal protein L9 (RPL9); FUNCTIONS IN: structural constituent of ribosome; INVOLVED IN: translation. ribosome biogenesis; LOCATED IN: ribosome. plastid large ribosomal subunit. chloroplast stroma. chloroplast; EXPRESSED IN: 22 plant structures; EXPRESSED DURING: 14 growth stages; CONTAINS InterPro DOMAIN/s: Ribosomal protein L9…	-5.90649654910552	2.44100882279155E-09	down	24	62	0.0000119512635184211	11.9512635184211	24	63	9.07285371924357E-06	9.07285371924357	24	87	0.0000164444057171339	16.4444057171339	N	1	1.5902915879141E-07	0.15902915879141	N	1	2.29887911252232E-07	0.229887911252232	NA	0	0	0
chr1:12707453-12707834	upstream	AT1G34670.1	protein_coding myb domain protein 93 Member of the R2R3 factor gene family. myb domain protein 93 (MYB93); CONTAINS InterPro DOMAIN/s: SANT. DNA-binding (InterPro:IPR001005). Homeodomain-like (InterPro:IPR009057). Myb. DNA-binding (InterPro:IPR014778). HTH transcriptional regulator. Myb-type. DNA-binding (InterPro:IPR017930). Homeodomain-related (InterPro:IPR012287). Myb transcription factor (Int…	-5.90295645221765	0.0000572527463144144	down	24	17	3.27695935182515E-06	3.27695935182515	24	27	3.88836587967581E-06	3.88836587967581	23	38	7.18261399139183E-06	7.18261399139183	24	1	1.5902915879141E-07	0.15902915879141	NA	0	0	0	NA	0	0	0
chr4:10807661-10808305	upstream	AT4G19950.1	protein_coding unknown protein; BEST Arabidopsis thaliana protein match is: unknown protein (TAIR:AT5G44860.1); Has 338 Blast hits to 330 proteins in 72 species: Archae - 2; Bacteria - 94; Metazoa - 7; Fungi - 0; Plants - 232; Viruses - 0; Other Eukaryotes - 3 (source: NCBI BLink).	-5.8907883928016	0.000128852190195224	down	24	16	3.08419703701191E-06	3.08419703701191	24	28	4.03237943077492E-06	4.03237943077492	24	31	5.85950088771438E-06	5.85950088771438	NA	0	0	0	NA	0	0	0	N	1	1.45827886054173E-07	0.145827886054173
chr1:12231536-12232090	upstream	AT1G33750.1	protein_coding Terpenoid cyclases/Protein prenyltransferases superfamily protein Terpenoid cyclases/Protein prenyltransferases superfamily protein; FUNCTIONS IN: lyase activity. magnesium ion binding; INVOLVED IN: metabolic process; EXPRESSED IN: root; CONTAINS InterPro DOMAIN/s: Terpene synthase. metal-binding domain (InterPro:IPR005630). Terpenoid synthase (InterPro:IPR008949). Terpenoid cylase…	-5.87016449030192	0.0000716806466605817	down	24	20	3.85524629626488E-06	3.85524629626488	24	22	3.16829812418029E-06	3.16829812418029	24	38	7.18261399139183E-06	7.18261399139183	N	1	1.5902915879141E-07	0.15902915879141	NA	0	0	0	NA	0	0	0
chr4:640623-641436	upstream	AT4G01510.1	protein_coding Arv1-like protein ARV2; CONTAINS InterPro DOMAIN/s: Arv1-like protein (InterPro:IPR007290); BEST Arabidopsis thaliana protein match is: Arv1-like protein (TAIR:AT1G01020.1); Has 318 Blast hits to 318 proteins in 158 species: Archae - 0; Bacteria - 0; Metazoa - 112; Fungi - 116; Plants - 41; Viruses - 0; Other Eukaryotes - 49 (source: NCBI BLink).	-5.86536590405594	7.49483747581839E-06	down	24	35	6.74668101846355E-06	6.74668101846355	23	37	5.32850139066686E-06	5.32850139066686	24	76	0.0000143652279827837	14.3652279827837	NA	0	0	0	NA	0	0	0	N	2	2.91655772108346E-07	0.291655772108346
chr3:878338-878914	upstream	AT3G03626.1	protein_coding unknown protein; Has 30201 Blast hits to 17322 proteins in 780 species: Archae - 12; Bacteria - 1396; Metazoa - 17338; Fungi - 3422; Plants - 5037; Viruses - 0; Other Eukaryotes - 2996 (source: NCBI BLink).	-5.85601402088864	0.000161373193577479	down	24	18	3.46972166663839E-06	3.46972166663839	24	26	3.74435232857671E-06	3.74435232857671	24	29	5.48146857237797E-06	5.48146857237797	NA	0	0	0	NA	0	0	0	20	1	1.45827886054173E-07	0.145827886054173
chr3:10815709-10815886	upstream	AT3G28790.1	protein_coding Protein of unknown function (DUF1216) Protein of unknown function (DUF1216); FUNCTIONS IN: molecular_function unknown; INVOLVED IN: biological_process unknown; LOCATED IN: endomembrane system; EXPRESSED IN: 9 plant structures; EXPRESSED DURING: L mature pollen stage. M germinated pollen stage. 4 anthesis. C globular stage. petal differentiation and expansion stage; CONTAINS InterPr…	-5.84907013796567	0.0161756656647186	down	24	12	2.31314777775893E-06	2.31314777775893	24	18	2.59224391978388E-06	2.59224391978388	23	50	0.0000094508078834103	9.4508078834103	24	1	1.5902915879141E-07	0.15902915879141	NA	0	0	0	NA	0	0	0
chr3:1884014-1884532	upstream	AT3G06230.1	protein_coding MAP kinase kinase 8 member of MAP Kinase Kinase MAP kinase kinase 8 (MKK8); FUNCTIONS IN: MAP kinase kinase activity. kinase activity; INVOLVED IN: protein amino acid phosphorylation; CONTAINS InterPro DOMAIN/s: Protein kinase. ATP binding site (InterPro:IPR017441). Protein kinase. catalytic domain (InterPro:IPR000719). Serine/threonine-protein kinase-like domain (InterPro:IPR01744…	-5.84101604551177	9.77621243331011E-10	down	24	55	0.0000106019273147284	10.6019273147284	24	93	0.0000133932602522167	13.3932602522167	24	123	0.0000232489873931893	23.2489873931893	NA	0	0	0	22	1	2.29887911252232E-07	0.229887911252232	24	2	2.91655772108346E-07	0.291655772108346
chr5:4723330-4723740	upstream;upstream	AT5G14640.1;AT5G14650.1	protein_coding shaggy-like kinase 13 shaggy-like kinase 13 (SK13); FUNCTIONS IN: protein serine/threonine kinase activity. protein kinase activity. ATP binding; INVOLVED IN: response to salt stress. hyperosmotic response; LOCATED IN: cytosol; EXPRESSED IN: 24 plant structures; EXPRESSED DURING: 13 growth stages; CONTAINS InterPro DOMAIN/s: Protein kinase. ATP binding site (InterPro:IPR017441). Pr…	-5.83755232603187	0.000975351507718126	down	24	11	2.12038546294569E-06	2.12038546294569	24	24	0.0000034563252263785	3.4563252263785	24	38	7.18261399139183E-06	7.18261399139183	NA	0	0	0	NA	0	0	0	23	1	1.45827886054173E-07	0.145827886054173
chr4:7538328-7539530	upstream	AT4G12860.1	protein_coding EF hand calcium-binding protein family unfertilized embryo sac 14 (UNE14); FUNCTIONS IN: calcium ion binding; INVOLVED IN: double fertilization forming a zygote and endosperm; LOCATED IN: cytoplasm; EXPRESSED IN: leaf whorl. male gametophyte. flower. pollen tube; EXPRESSED DURING: L mature pollen stage. M germinated pollen stage. 4 anthesis; CONTAINS InterPro DOMAIN/s: Parvalbumin …	-5.83202878397697	4.40659250013062E-07	down	24	90	0.000017348608333192	17.348608333192	24	95	0.0000136812873544149	13.6812873544149	24	194	0.000036669134587632	36.669134587632	24	3	4.77087476374231E-07	0.477087476374231	NA	0	0	0	N	2	2.91655772108346E-07	0.291655772108346
chr2:659867-660181	upstream	AT2G02480.1	protein_coding AAA-type ATPase family protein STICHEL mutant shows trichomes with fewer than normal branches. STICHEL (STI); FUNCTIONS IN: DNA binding. DNA-directed DNA polymerase activity. ATP binding; INVOLVED IN: trichome differentiation. trichome branching; LOCATED IN: plasma membrane; EXPRESSED IN: 20 plant structures; EXPRESSED DURING: 11 growth stages; CONTAINS InterPro DOMAIN/s: ATPase. A…	-5.83026922593339	0.000183521529861934	down	24	17	3.27695935182515E-06	3.27695935182515	24	22	3.16829812418029E-06	3.16829812418029	24	33	0.0000062375332030508	6.2375332030508	NA	0	0	0	NA	0	0	0	23	1	1.45827886054173E-07	0.145827886054173
chr5:19281103-19281508	upstream	AT5G47520.1	protein_coding RAB GTPase homolog A5A RAB GTPase homolog A5A (RABA5a); FUNCTIONS IN: GTP binding; INVOLVED IN: protein transport. small GTPase mediated signal transduction; LOCATED IN: plasma membrane; EXPRESSED IN: 25 plant structures; EXPRESSED DURING: 15 growth stages; CONTAINS InterPro DOMAIN/s: Ras GTPase (InterPro:IPR001806). Small GTP-binding protein (InterPro:IPR005225). Small GTPase (Int…	-5.83006319231125	0.000183521529861934	down	24	15	2.89143472219866E-06	2.89143472219866	23	26	3.74435232857671E-06	3.74435232857671	24	31	5.85950088771438E-06	5.85950088771438	NA	0	0	0	NA	0	0	0	N	1	1.45827886054173E-07	0.145827886054173
chr2:1621677-1621797	upstream	AT2G04630.1	protein_coding RNA polymerase Rpb6 One of two highly similar proteins that can serve as a non-catalytic subunit of nuclear DNA-dependent RNA polymerases II and V; homologous to budding yeast RPB6 and the E. coli RNA polymerase omega subunit. Probably redundant with At5g51940. NRPB6B; FUNCTIONS IN: DNA-directed RNA polymerase activity. DNA binding; INVOLVED IN: transcription. DNA-dependent; LOCATE…	-5.83000920145837	0.000196160959501004	down	24	26	5.01182018514435E-06	5.01182018514435	24	20	2.88027102198208E-06	2.88027102198208	23	25	4.72540394170515E-06	4.72540394170515	NA	0	0	0	NA	0	0	0	24	1	1.45827886054173E-07	0.145827886054173
chr2:13953204-13953497	upstream	AT2G32900.1	protein_coding centromere/kinetochore protein. putative (ZW10) homologous to Drosophila ZW10. a centromere/kinetochore protein involved in chromosome segregation ATZW10; INVOLVED IN: chromosome segregation; LOCATED IN: chromosome. centromeric region. nucleus; EXPRESSED IN: 23 plant structures; EXPRESSED DURING: 14 growth stages; CONTAINS InterPro DOMAIN/s: Centromere/kinetochore protein Zw10 (Int…	-5.82674168267063	0.000198097529808386	down	24	27	5.20458249995759E-06	5.20458249995759	24	15	2.16020326648656E-06	2.16020326648656	24	29	5.48146857237797E-06	5.48146857237797	NA	0	0	0	NA	0	0	0	24	1	1.45827886054173E-07	0.145827886054173
chr5:20132837-20132911	upstream	AT5G49610.1	protein_coding F-box family protein F-box family protein; CONTAINS InterPro DOMAIN/s: F-box domain. cyclin-like (InterPro:IPR001810). F-box domain. Skp2-like (InterPro:IPR022364). F-box associated interaction domain (InterPro:IPR017451); BEST Arabidopsis thaliana protein match is: F-box family protein (TAIR:AT1G33530.1); Has 1807 Blast hits to 1807 proteins in 277 species: Archae - 0; Bacteria - …	-5.82084985848789	0.000244013922194657	down	24	13	2.50591009257217E-06	2.50591009257217	24	22	3.16829812418029E-06	3.16829812418029	24	37	6.99359783372362E-06	6.99359783372362	NA	0	0	0	NA	0	0	0	24	1	1.45827886054173E-07	0.145827886054173
chr1:10401475-10401624	upstream	AT1G29720.1	protein_coding Leucine-rich repeat transmembrane protein kinase Leucine-rich repeat transmembrane protein kinase; FUNCTIONS IN: protein serine/threonine kinase activity. protein kinase activity. kinase activity. ATP binding; INVOLVED IN: protein amino acid phosphorylation; LOCATED IN: endomembrane system; EXPRESSED IN: 15 plant structures; EXPRESSED DURING: 9 growth stages; CONTAINS InterPro DOMA…	-5.81157432869039	0.0229044613308056	down	24	12	2.31314777775893E-06	2.31314777775893	24	16	2.30421681758567E-06	2.30421681758567	24	50	0.0000094508078834103	9.4508078834103	24	1	1.5902915879141E-07	0.15902915879141	NA	0	0	0	NA	0	0	0
chr1:18936274-18937824	upstream	AT1G51120.1	protein_coding AP2/B3 transcription factor family protein AP2/B3 transcription factor family protein; FUNCTIONS IN: DNA binding. sequence-specific DNA binding transcription factor activity; INVOLVED IN: regulation of transcription. DNA-dependent; LOCATED IN: nucleus; CONTAINS InterPro DOMAIN/s: DNA-binding. integrase-type (InterPro:IPR016177). Transcriptional factor B3 (InterPro:IPR003340). Patho…	-5.81095932286165	2.55920029980218E-09	down	24	77	0.0000148426982406198	14.8426982406198	24	88	0.0000126731924967212	12.6731924967212	24	158	0.0000298645529115765	29.8645529115765	N	1	1.5902915879141E-07	0.15902915879141	N	2	4.59775822504463E-07	0.459775822504463	NA	0	0	0
chr1:12611134-12611611	upstream	AT1G34500.1	protein_coding MBOAT (membrane bound O-acyl transferase) family protein MBOAT (membrane bound O-acyl transferase) family protein; CONTAINS InterPro DOMAIN/s: Wax synthase (InterPro:IPR017088); BEST Arabidopsis thaliana protein match is: MBOAT (membrane bound O-acyl transferase) family protein (TAIR:AT5G55350.1); Has 1740 Blast hits to 1732 proteins in 634 species: Archae - 0; Bacteria - 1348; Met…	-5.8103062877985	7.41506573821769E-07	down	24	30	5.78286944439732E-06	5.78286944439732	24	32	4.60843363517134E-06	4.60843363517134	23	61	0.0000115299856177606	11.5299856177606	NA	0	0	0	24	1	2.29887911252232E-07	0.229887911252232	NA	0	0	0
chr5:7189780-7190170	upstream	AT5G21140.1	protein_coding embryo defective 1379 embryo defective 1379 (emb1379); CONTAINS InterPro DOMAIN/s: Nse1 non-SMC component of SMC5-6 complex (InterPro:IPR011513). Zinc finger. RING-like (InterPro:IPR014857); Has 255 Blast hits to 254 proteins in 123 species: Archae - 0; Bacteria - 0; Metazoa - 91; Fungi - 105; Plants - 49; Viruses - 0; Other Eukaryotes - 10 (source: NCBI BLink).	-5.80473272378703	0.0000463314735950813	down	24	34	0.0000065539187036503	6.5539187036503	24	33	4.75244718627044E-06	4.75244718627044	23	75	0.0000141762118251154	14.1762118251154	NA	0	0	0	NA	0	0	0	22	2	2.91655772108346E-07	0.291655772108346
chr2:9275401-9276670	upstream	AT2G21725.1	protein_coding Defensin-like (DEFL) family protein Encodes a defensin-like (DEFL) family protein. Defensin-like (DEFL) family protein; LOCATED IN: endomembrane system; Has 35333 Blast hits to 34131 proteins in 2444 species: Archae - 798; Bacteria - 22429; Metazoa - 974; Fungi - 991; Plants - 531; Viruses - 0; Other Eukaryotes - 9610 (source: NCBI BLink).	-5.79672620060531	0.0000663947022410348	down	24	59	0.0000113729765739814	11.3729765739814	24	44	6.33659624836059E-06	6.33659624836059	24	120	0.0000226819389201847	22.6819389201847	N	2	3.1805831758282E-07	0.31805831758282	NA	0	0	0	24	1	1.45827886054173E-07	0.145827886054173
chr5:9941323-9941443	upstream	AT5G27910.1	protein_coding nuclear factor Y. subunit C8 "nuclear factor Y. subunit C8" (NF-YC8); FUNCTIONS IN: DNA binding. sequence-specific DNA binding transcription factor activity; INVOLVED IN: regulation of transcription. DNA-dependent; LOCATED IN: nucleus. intracellular; CONTAINS InterPro DOMAIN/s: Transcription factor CBF/NF-Y/archaeal histone (InterPro:IPR003958). Histone-fold (InterPro:IPR009072); B…	-5.78910870569543	0.000249200844827013	down	24	28	5.39734481477084E-06	5.39734481477084	24	14	2.01618971538746E-06	2.01618971538746	24	27	5.10343625704156E-06	5.10343625704156	NA	0	0	0	NA	0	0	0	24	1	1.45827886054173E-07	0.145827886054173
chr5:19819600-19820192	upstream	AT5G48890.1	protein_coding C2H2-like zinc finger protein Encodes a C(2) H(2) -type zinc-finger transcriptional regulator and is expressed in the leaf vasculature and the vegetative shoot apical meristem and controls the transition to flowering. C2H2-like zinc finger protein; FUNCTIONS IN: sequence-specific DNA binding transcription factor activity; INVOLVED IN: regulation of transcription; LOCATED IN: intrac…	-5.78559030704088	0.000235745498957046	down	23	16	3.08419703701191E-06	3.08419703701191	24	19	2.73625747088298E-06	2.73625747088298	24	35	6.61556551838721E-06	6.61556551838721	NA	0	0	0	NA	0	0	0	N	1	1.45827886054173E-07	0.145827886054173
chr5:15948036-15948840	upstream	AT5G39850.1	protein_coding Ribosomal protein S4 Ribosomal protein S4; FUNCTIONS IN: structural constituent of ribosome; INVOLVED IN: translation; LOCATED IN: cytosolic small ribosomal subunit. membrane; EXPRESSED IN: 22 plant structures; EXPRESSED DURING: 13 growth stages; CONTAINS InterPro DOMAIN/s: Ribosomal protein S4 (InterPro:IPR001912). Ribosomal protein S4. conserved site (InterPro:IPR018079). Ribosom…	-5.78082436972083	9.68961001130654E-07	down	24	28	5.39734481477084E-06	5.39734481477084	24	43	6.19258269726148E-06	6.19258269726148	24	49	9.26179172574209E-06	9.26179172574209	NA	0	0	0	N	1	2.29887911252232E-07	0.229887911252232	NA	0	0	0
chr4:11412984-11413233	upstream	AT4G21430.1	protein_coding Zinc finger. RING-type;Transcription factor jumonji/aspartyl beta-hydroxylase B160; FUNCTIONS IN: sequence-specific DNA binding transcription factor activity. zinc ion binding; INVOLVED IN: biological_process unknown; LOCATED IN: cellular_component unknown; EXPRESSED IN: 22 plant structures; EXPRESSED DURING: 13 growth stages; CONTAINS InterPro DOMAIN/s: Transcription factor jumonj…	-5.77422360151191	0.000260400560178636	down	24	19	3.66248398145164E-06	3.66248398145164	23	20	2.88027102198208E-06	2.88027102198208	24	30	5.67048473004618E-06	5.67048473004618	NA	0	0	0	NA	0	0	0	23	1	1.45827886054173E-07	0.145827886054173
chr3:8518009-8518765	upstream;upstream;upstream;upstream	AT3G23660.1;AT3G23660.2;AT3G23670.1;AT3G23670.2	protein_coding Sec23/Sec24 protein transport family protein Sec23/Sec24 protein transport family protein; FUNCTIONS IN: transporter activity. zinc ion binding; INVOLVED IN: intracellular protein transport. transport. ER to Golgi vesicle-mediated transport; LOCATED IN: COPII vesicle coat; EXPRESSED IN: 22 plant structures; EXPRESSED DURING: 13 growth stages; CONTAINS InterPro DOMAIN/s: Sec23/Sec24…	-5.76976140275889	9.77489169101888E-08	down	24	56	0.0000107946896295417	10.7946896295417	24	41	5.90455559506327E-06	5.90455559506327	24	91	0.0000172004703478067	17.2004703478067	NA	0	0	0	N	1	2.29887911252232E-07	0.229887911252232	24	1	1.45827886054173E-07	0.145827886054173
chr3:18288719-18288932	upstream	AT3G49310.1	protein_coding Major facilitator superfamily protein Major facilitator superfamily protein; LOCATED IN: endomembrane system; EXPRESSED IN: 22 plant structures; EXPRESSED DURING: 13 growth stages; CONTAINS InterPro DOMAIN/s: Protein of unknown function DUF791 (InterPro:IPR008509). Major facilitator superfamily. general substrate transporter (InterPro:IPR016196); BEST Arabidopsis thaliana protein m…	-5.76180636646114	0.000287394058737445	down	23	24	4.62629555551786E-06	4.62629555551786	24	16	2.30421681758567E-06	2.30421681758567	24	28	5.29245241470977E-06	5.29245241470977	NA	0	0	0	NA	0	0	0	N	1	1.45827886054173E-07	0.145827886054173
chr1:18345980-18346384	upstream	AT1G49570.1	protein_coding Peroxidase superfamily protein Peroxidase superfamily protein; FUNCTIONS IN: peroxidase activity. heme binding; INVOLVED IN: oxidation reduction. response to oxidative stress; LOCATED IN: endomembrane system; EXPRESSED IN: leaf lamina base. leaf whorl. hypocotyl. sepal. root; EXPRESSED DURING: 4 anthesis; CONTAINS InterPro DOMAIN/s: Haem peroxidase (InterPro:IPR010255). Plant perox…	-5.76175495555134	0.000269600290915007	down	24	12	2.31314777775893E-06	2.31314777775893	24	24	0.0000034563252263785	3.4563252263785	24	33	0.0000062375332030508	6.2375332030508	NA	0	0	0	NA	0	0	0	21	1	1.45827886054173E-07	0.145827886054173
chr5:1826204-1827025	upstream	AT5G06060.1	protein_coding NAD(P)-binding Rossmann-fold superfamily protein NAD(P)-binding Rossmann-fold superfamily protein; FUNCTIONS IN: oxidoreductase activity. binding. catalytic activity; INVOLVED IN: oxidation reduction. metabolic process; EXPRESSED IN: 23 plant structures; EXPRESSED DURING: 14 growth stages; CONTAINS InterPro DOMAIN/s: Short-chain dehydrogenase/reductase. conserved site (InterPro:IPR…	-5.76008865361856	0.000288941446057211	down	24	19	3.66248398145164E-06	3.66248398145164	24	25	3.60033877747761E-06	3.60033877747761	24	24	4.53638778403694E-06	4.53638778403694	NA	0	0	0	NA	0	0	0	20	1	1.45827886054173E-07	0.145827886054173
chr4:7611914-7612314	upstream;upstream;upstream	AT4G13040.1;AT4G13040.2;AT4G13040.3	protein_coding Integrase-type DNA-binding superfamily protein Integrase-type DNA-binding superfamily protein; FUNCTIONS IN: DNA binding. sequence-specific DNA binding transcription factor activity; INVOLVED IN: regulation of transcription. DNA-dependent; LOCATED IN: nucleus; CONTAINS InterPro DOMAIN/s: DNA-binding. integrase-type (InterPro:IPR016177). Pathogenesis-related transcriptional factor/E…	-5.75923481940807	9.03882015857408E-07	down	24	44	8.48154185178274E-06	8.48154185178274	24	36	5.18448783956775E-06	5.18448783956775	24	56	0.0000105849048294195	10.5849048294195	NA	0	0	0	NA	0	0	0	23	2	2.91655772108346E-07	0.291655772108346
chr4:8088432-8088904	upstream	AT4G14000.1	protein_coding Putative methyltransferase family protein Putative methyltransferase family protein; CONTAINS InterPro DOMAIN/s: Methyltransferase-16. putative (InterPro:IPR019410); BEST Arabidopsis thaliana protein match is: S-adenosyl-L-methionine-dependent methyltransferases superfamily protein (TAIR:AT2G43320.2); Has 30201 Blast hits to 17322 proteins in 780 species: Archae - 12; Bacteria - 13…	-5.75901838657221	0.000289818989280657	down	24	20	3.85524629626488E-06	3.85524629626488	24	22	3.16829812418029E-06	3.16829812418029	24	26	4.91442009937335E-06	4.91442009937335	NA	0	0	0	NA	0	0	0	24	1	1.45827886054173E-07	0.145827886054173
chr5:20649775-20650038	upstream;upstream	AT5G50770.1;AT5G50780.1	protein_coding hydroxysteroid dehydrogenase 6 Encodes a putative hydroxysteroid dehydrogenase (HSD). Genes that encode HSD include: At5g50600 and At5g50700 (HSD1). At3g47350(HSD2). At3g47360(HSD3). At5g50590 and At5g50690(HSD4). At5g50770(HSD6) (Plant Cell Physiology 50:1463). Two copies of HSD1 and HSD4 exist due to a gene duplication event. In Plant Physiology 145:87. At5g50690 is HSD7. At4g100…	-5.75644186080562	0.000291799933686963	down	24	18	3.46972166663839E-06	3.46972166663839	24	24	0.0000034563252263785	3.4563252263785	24	26	4.91442009937335E-06	4.91442009937335	NA	0	0	0	NA	0	0	0	N	1	1.45827886054173E-07	0.145827886054173
chr4:7064472-7065119	upstream	AT4G11730.1	protein_coding Cation transporter/ E1-E2 ATPase family protein Cation transporter/ E1-E2 ATPase family protein; FUNCTIONS IN: ATPase activity; INVOLVED IN: cation transport. ATP biosynthetic process; LOCATED IN: integral to membrane. membrane; EXPRESSED IN: flower; EXPRESSED DURING: petal differentiation and expansion stage; CONTAINS InterPro DOMAIN/s: ATPase. P-type cation exchange. alpha subuni…	-5.74985939634528	1.27472687087933E-06	down	24	34	0.0000065539187036503	6.5539187036503	24	36	5.18448783956775E-06	5.18448783956775	24	47	8.88375941040568E-06	8.88375941040568	NA	0	0	0	N	1	2.29887911252232E-07	0.229887911252232	NA	0	0	0
chr2:14004606-14005181	upstream	AT2G33000.1	protein_coding ubiquitin-associated (UBA)/TS-N domain-containing protein-related ubiquitin-associated (UBA)/TS-N domain-containing protein-related; CONTAINS InterPro DOMAIN/s: UBA-like (InterPro:IPR009060); BEST Arabidopsis thaliana protein match is: Ubiquitin-associated (UBA) protein (TAIR:AT2G33010.1); Has 21 Blast hits to 10 proteins in 3 species: Archae - 0; Bacteria - 0; Metazoa - 1; Fungi -…	-5.74614246077268	0.0000207067066457403	down	24	18	3.46972166663839E-06	3.46972166663839	24	47	0.0000067686369016579	6.7686369016579	24	53	0.0000100178563564149	10.0178563564149	NA	0	0	0	24	1	2.29887911252232E-07	0.229887911252232	NA	0	0	0
chr1:8599900-8600221	upstream;upstream;upstream	AT1G24265.1;AT1G24265.2;AT1G24265.3	protein_coding Protein of unknown function (DUF1664) Protein of unknown function (DUF1664); CONTAINS InterPro DOMAIN/s: Protein of unknown function DUF1664 (InterPro:IPR012458); BEST Arabidopsis thaliana protein match is: Protein of unknown function (DUF1664) (TAIR:AT1G24267.1); Has 187 Blast hits to 185 proteins in 27 species: Archae - 0; Bacteria - 4; Metazoa - 29; Fungi - 2; Plants - 147; Viru…	-5.74523052456523	0.000160053446982452	down	24	19	3.66248398145164E-06	3.66248398145164	24	25	3.60033877747761E-06	3.60033877747761	24	29	5.48146857237797E-06	5.48146857237797	22	1	1.5902915879141E-07	0.15902915879141	NA	0	0	0	NA	0	0	0
chr2:13577090-13577851	upstream	AT2G31920.1	protein_coding Plant protein of unknown function (DUF936) Plant protein of unknown function (DUF936); LOCATED IN: chloroplast; CONTAINS InterPro DOMAIN/s: Protein of unknown function DUF936. plant (InterPro:IPR010341); BEST Arabidopsis thaliana protein match is: Plant protein of unknown function (DUF936) (TAIR:AT1G23790.1); Has 236 Blast hits to 171 proteins in 13 species: Archae - 0; Bacteria - …	-5.74102133127176	0.000161766193145075	down	23	21	4.04800861107813E-06	4.04800861107813	24	17	2.44823036868477E-06	2.44823036868477	24	35	6.61556551838721E-06	6.61556551838721	N	1	1.5902915879141E-07	0.15902915879141	NA	0	0	0	NA	0	0	0
chr1:19453160-19453692	upstream	AT1G52230.1	protein_coding photosystem I subunit H2 Phosphorylation of this protein is dependent on calcium. photosystem I subunit H2 (PSAH2); FUNCTIONS IN: molecular_function unknown; INVOLVED IN: photosynthesis; LOCATED IN: in 6 components; EXPRESSED IN: 21 plant structures; EXPRESSED DURING: 13 growth stages; CONTAINS InterPro DOMAIN/s: Photosystem I reaction centre subunit VI (InterPro:IPR004928); BEST A…	-5.72982219692116	0.00033358439046228	down	24	15	2.89143472219866E-06	2.89143472219866	24	25	3.60033877747761E-06	3.60033877747761	24	27	5.10343625704156E-06	5.10343625704156	NA	0	0	0	NA	0	0	0	N	1	1.45827886054173E-07	0.145827886054173
chr1:7730543-7730742	upstream;upstream	AT1G21970.1;AT1G21975.1	protein_coding Histone superfamily protein Transcriptional activator of genes required for both embryo maturation and cellular differentiation. Sequence is similar to HAP3 subunit of the CCAAT-box binding factor. HAP3 subunit is divided into three domains: an amino-terminal A domain. a central B domain. and a carboxyl-terminal C domain. LEC1 shared high similarity with other HAP3 homologs only in…	-5.72911581096849	0.000175332033105403	down	24	13	2.50591009257217E-06	2.50591009257217	24	23	0.0000033123116752794	3.3123116752794	24	37	6.99359783372362E-06	6.99359783372362	24	1	1.5902915879141E-07	0.15902915879141	NA	0	0	0	NA	0	0	0
chr5:8051685-8052076	upstream;upstream;upstream;upstream	AT5G23870.1;AT5G23870.2;AT5G23870.3;AT5G23880.1	protein_coding Pectinacetylesterase family protein Pectinacetylesterase family protein; FUNCTIONS IN: carboxylesterase activity; INVOLVED IN: biological_process unknown; LOCATED IN: plant-type cell wall; EXPRESSED IN: 22 plant structures; EXPRESSED DURING: 13 growth stages; CONTAINS InterPro DOMAIN/s: Pectinacetylesterase (InterPro:IPR004963); BEST Arabidopsis thaliana protein match is: Pectinace…	-5.72412733694172	0.000339370801098664	down	24	18	3.46972166663839E-06	3.46972166663839	24	14	2.01618971538746E-06	2.01618971538746	24	35	6.61556551838721E-06	6.61556551838721	NA	0	0	0	NA	0	0	0	20	1	1.45827886054173E-07	0.145827886054173
chr1:27066591-27066842	upstream;upstream;upstream	AT1G71920.1;AT1G71920.2;AT1G71920.3	protein_coding HISTIDINE BIOSYNTHESIS 6B Encodes a protein that is believed to act as a histidinol-phosphate transaminase involved in histidine biosynthesis. If the gene encoding the other protein shown to have this function. HISN6A (AT5G10330). is disrupted. a residual level of histidine biosynthesis continues. suggesting that HISN6B can somewhat compensate for the loss of HISN6A. HISTIDINE BIOS…	-5.71132801277508	0.00593658434539898	down	21	12	2.31314777775893E-06	2.31314777775893	24	16	2.30421681758567E-06	2.30421681758567	24	39	7.37163014906003E-06	7.37163014906003	NA	0	0	0	NA	0	0	0	N	1	1.45827886054173E-07	0.145827886054173
chr1:12387328-12387497	upstream	AT1G34046.1	protein_coding Ankyrin-repeat containing protein Ankyrin-repeat containing protein; FUNCTIONS IN: molecular_function unknown; INVOLVED IN: biological_process unknown; LOCATED IN: cellular_component unknown; BEST Arabidopsis thaliana protein match is: Ankyrin repeat family protein (TAIR:AT1G34050.1); Has 27 Blast hits to 26 proteins in 4 species: Archae - 0; Bacteria - 0; Metazoa - 0; Fungi - 0; P…	-5.70693601258401	0.000376268748267272	down	24	17	3.27695935182515E-06	3.27695935182515	24	19	2.73625747088298E-06	2.73625747088298	24	30	5.67048473004618E-06	5.67048473004618	NA	0	0	0	NA	0	0	0	23	1	1.45827886054173E-07	0.145827886054173
chr1:27198159-27199687	upstream	AT1G72260.1	protein_coding thionin 2.1 Encodes a thionin which is a cysteine rich protein having antimicrobial properties. Thi2.1 is expressed in response to a variety of pathogens and induced by ethylene and jasmonic acid. Belongs to the plant thionin (PR-13) family with the following members: At1g66100. At5g36910. At1g72260. At2g15010. At1g12663. At1g12660. thionin 2.1 (THI2.1); FUNCTIONS IN: toxin recepto…	-5.69719495496797	9.01093802332888E-10	down	24	72	0.0000138788866665536	13.8788866665536	24	69	9.93693502583819E-06	9.93693502583819	24	108	0.0000204137450281662	20.4137450281662	N	1	1.5902915879141E-07	0.15902915879141	20	1	2.29887911252232E-07	0.229887911252232	24	1	1.45827886054173E-07	0.145827886054173
chr3:6219292-6219885	upstream;upstream;upstream	AT3G18160.1;AT3G18160.2;AT3G18160.3	protein_coding peroxin 3-1 peroxin 3-1 (PEX3-1); FUNCTIONS IN: molecular_function unknown; INVOLVED IN: peroxisome organization; LOCATED IN: mitochondrion. peroxisome. integral to peroxisomal membrane; EXPRESSED IN: 23 plant structures; EXPRESSED DURING: 13 growth stages; CONTAINS InterPro DOMAIN/s: Peroxin-3 (InterPro:IPR006966); BEST Arabidopsis thaliana protein match is: peroxin 3 (TAIR:AT1G48…	-5.6954415070795	0.000516949147074367	down	23	13	2.50591009257217E-06	2.50591009257217	23	18	2.59224391978388E-06	2.59224391978388	24	35	6.61556551838721E-06	6.61556551838721	NA	0	0	0	NA	0	0	0	24	1	1.45827886054173E-07	0.145827886054173
chr3:8015163-8015620	upstream	AT3G22640.1	protein_coding cupin family protein PAP85; FUNCTIONS IN: nutrient reservoir activity; INVOLVED IN: biological_process unknown; LOCATED IN: plant-type cell wall; EXPRESSED IN: stem. seed; EXPRESSED DURING: seedling growth. seed development stages; CONTAINS InterPro DOMAIN/s: Cupin. RmlC-type (InterPro:IPR011051). Cupin 1 (InterPro:IPR006045). RmlC-like jelly roll fold (InterPro:IPR014710); BEST Ar…	-5.68680566696719	0.000226694429281957	down	24	21	4.04800861107813E-06	4.04800861107813	24	20	2.88027102198208E-06	2.88027102198208	24	29	5.48146857237797E-06	5.48146857237797	24	1	1.5902915879141E-07	0.15902915879141	NA	0	0	0	NA	0	0	0
chr2:10990483-10991107	upstream;upstream	AT2G25770.1;AT2G25770.2	protein_coding Polyketide cyclase/dehydrase and lipid transport superfamily protein Polyketide cyclase/dehydrase and lipid transport superfamily protein; CONTAINS InterPro DOMAIN/s: Polyketide cyclase/dehydrase (InterPro:IPR019587); BEST Arabidopsis thaliana protein match is: Polyketide cyclase/dehydrase and lipid transport superfamily protein (TAIR:AT4G32870.1); Has 173 Blast hits to 173 protein…	-5.68570755620511	0.00042338818430411	down	24	15	2.89143472219866E-06	2.89143472219866	24	23	0.0000033123116752794	3.3123116752794	23	27	5.10343625704156E-06	5.10343625704156	NA	0	0	0	NA	0	0	0	N	1	1.45827886054173E-07	0.145827886054173
chr1:19226079-19226502	upstream;upstream	AT1G51805.1;AT1G51805.2	protein_coding Leucine-rich repeat protein kinase family protein Leucine-rich repeat protein kinase family protein; FUNCTIONS IN: protein serine/threonine kinase activity. protein kinase activity. kinase activity. ATP binding; INVOLVED IN: protein amino acid phosphorylation; LOCATED IN: endomembrane system; EXPRESSED IN: 20 plant structures; EXPRESSED DURING: 13 growth stages; CONTAINS InterPro D…	-5.68435271182676	0.000424621364662345	down	24	14	2.69867240738542E-06	2.69867240738542	24	24	0.0000034563252263785	3.4563252263785	24	27	5.10343625704156E-06	5.10343625704156	NA	0	0	0	NA	0	0	0	23	1	1.45827886054173E-07	0.145827886054173
chr4:7588256-7588553	upstream	AT4G12970.1	protein_coding stomagen Encodes a cysteine-rich peptide. a secretory factor that is produced in the mesophyll cells and acts on the epidermis to increase stomatal formation. Its mature form is a 45-aa peptide with three intramolecular disulfide bonds. It is proposed that STOMAGEN increases stomatal number by competing with two negative regulators of stomatal density. EPF1 and EPF2. possibly throu…	-5.6808518909656	0.000428917574319895	down	24	16	3.08419703701191E-06	3.08419703701191	24	17	2.44823036868477E-06	2.44823036868477	24	32	6.04851704538259E-06	6.04851704538259	NA	0	0	0	NA	0	0	0	N	1	1.45827886054173E-07	0.145827886054173
chr2:702488-703427	upstream	AT2G02590.1	protein_coding FUNCTIONS IN: molecular_function unknown; INVOLVED IN: biological_process unknown; LOCATED IN: chloroplast; EXPRESSED IN: 21 plant structures; EXPRESSED DURING: 13 growth stages; CONTAINS InterPro DOMAIN/s: Putative small multi-drug export (InterPro:IPR009577); Has 405 Blast hits to 405 proteins in 185 species: Archae - 65; Bacteria - 295; Metazoa - 0; Fungi - 0; Plants - 23; Virus…	-5.67787679133424	1.07538688799221E-06	down	24	36	6.93944333327679E-06	6.93944333327679	24	46	6.62462335055879E-06	6.62462335055879	24	52	9.82884019874671E-06	9.82884019874671	21	1	1.5902915879141E-07	0.15902915879141	NA	0	0	0	21	1	1.45827886054173E-07	0.145827886054173
chr4:2389118-2389587	upstream	AT4G04700.1	protein_coding calcium-dependent protein kinase 27 member of Calcium Dependent Protein Kinase calcium-dependent protein kinase 27 (CPK27); FUNCTIONS IN: protein serine/threonine kinase activity. protein kinase activity. kinase activity. calcium ion binding. ATP binding; INVOLVED IN: protein amino acid phosphorylation. N-terminal protein myristoylation; LOCATED IN: cytosol; CONTAINS InterPro DOMAI…	-5.67676979949619	0.000433668362413908	down	24	13	2.50591009257217E-06	2.50591009257217	23	20	2.88027102198208E-06	2.88027102198208	23	32	6.04851704538259E-06	6.04851704538259	NA	0	0	0	NA	0	0	0	24	1	1.45827886054173E-07	0.145827886054173
chr3:20338887-20339345	upstream	AT3G54880.1	protein_coding unknown protein; BEST Arabidopsis thaliana protein match is: unknown protein (TAIR:AT5G25360.2); Has 137 Blast hits to 137 proteins in 19 species: Archae - 0; Bacteria - 0; Metazoa - 0; Fungi - 0; Plants - 136; Viruses - 0; Other Eukaryotes - 1 (source: NCBI BLink).	-5.67476080013534	0.000233282136963313	down	24	16	3.08419703701191E-06	3.08419703701191	24	20	2.88027102198208E-06	2.88027102198208	24	34	0.000006426549360719	6.426549360719	23	1	1.5902915879141E-07	0.15902915879141	NA	0	0	0	NA	0	0	0
chr5:9247941-9248513	upstream	AT5G26340.1	protein_coding Major facilitator superfamily protein Encodes a protein with high affinity. hexose-specific/H+ symporter activity. The activity of the transporter appears to be negatively regulated by phosphorylation. Importantly. microarray analysis. as well as the study of the expression of this gene in mutants involved in programmed cell death (PCD) demonstrated a tight correlation between this…	-5.67113369250076	0.000469190351546789	down	24	19	3.66248398145164E-06	3.66248398145164	24	20	2.88027102198208E-06	2.88027102198208	24	25	4.72540394170515E-06	4.72540394170515	NA	0	0	0	NA	0	0	0	23	1	1.45827886054173E-07	0.145827886054173
chr5:16143537-16143863	upstream	AT5G40360.1	protein_coding myb domain protein 115 putative transcription factor (MYB115) myb domain protein 115 (MYB115); CONTAINS InterPro DOMAIN/s: SANT. DNA-binding (InterPro:IPR001005). Homeodomain-like (InterPro:IPR009057). Myb. DNA-binding (InterPro:IPR014778). HTH transcriptional regulator. Myb-type. DNA-binding (InterPro:IPR017930). Homeodomain-related (InterPro:IPR012287). Myb transcription factor (…	-5.6697014957784	0.000236993354355841	down	24	12	2.31314777775893E-06	2.31314777775893	24	24	0.0000034563252263785	3.4563252263785	24	34	0.000006426549360719	6.426549360719	N	1	1.5902915879141E-07	0.15902915879141	NA	0	0	0	NA	0	0	0
chr1:22819359-22819571	upstream	AT1G61795.1	protein_coding PAK-box/P21-Rho-binding family protein PAK-box/P21-Rho-binding family protein; FUNCTIONS IN: molecular_function unknown; INVOLVED IN: biological_process unknown; LOCATED IN: cellular_component unknown; CONTAINS InterPro DOMAIN/s: PAK-box/P21-Rho-binding (InterPro:IPR000095); BEST Arabidopsis thaliana protein match is: ROP-interactive CRIB motif-containing protein 10 (TAIR:AT4G04900…	-5.66261452509303	0.00300999156837479	down	24	11	2.12038546294569E-06	2.12038546294569	24	20	2.88027102198208E-06	2.88027102198208	24	39	7.37163014906003E-06	7.37163014906003	23	1	1.5902915879141E-07	0.15902915879141	NA	0	0	0	NA	0	0	0
chr1:9400284-9400462	upstream;upstream	AT1G27070.1;AT1G27080.1	protein_coding 5'-AMP-activated protein kinase-related 5'-AMP-activated protein kinase-related; BEST Arabidopsis thaliana protein match is: 5'-AMP-activated protein kinase-related (TAIR:AT5G03420.1); Has 814 Blast hits to 789 proteins in 227 species: Archae - 3; Bacteria - 97; Metazoa - 231; Fungi - 191; Plants - 199; Viruses - 0; Other Eukaryotes - 93 (source: NCBI BLink).;protein_coding nitrate…	-5.65934918449213	0.000482632211886971	down	23	15	2.89143472219866E-06	2.89143472219866	24	19	2.73625747088298E-06	2.73625747088298	24	30	5.67048473004618E-06	5.67048473004618	NA	0	0	0	NA	0	0	0	24	1	1.45827886054173E-07	0.145827886054173
chr5:7675569-7675985	upstream	AT5G22940.1	protein_coding FRA8 homolog Homolog of FRA8 (AT2G28110). a member of a member of glycosyltransferase family 47; exhibits high sequence similarity to tobacco (Nicotiana plumbaginifolia) pectin glucuronyltransferase. FRA8 homolog (F8H); CONTAINS InterPro DOMAIN/s: Exostosin-like (InterPro:IPR004263); BEST Arabidopsis thaliana protein match is: Exostosin family protein (TAIR:AT2G28110.1); Has 1434 B…	-5.65116056003047	0.000266950307034605	down	23	14	2.69867240738542E-06	2.69867240738542	24	21	3.02428457308119E-06	3.02428457308119	24	34	0.000006426549360719	6.426549360719	22	1	1.5902915879141E-07	0.15902915879141	NA	0	0	0	NA	0	0	0
chr4:6889961-6890417	upstream	AT4G11330.1	protein_coding MAP kinase 5 MAP kinase MAP kinase 5 (MPK5); CONTAINS InterPro DOMAIN/s: Protein kinase. ATP binding site (InterPro:IPR017441). JNK MAP kinase (InterPro:IPR008351). Serine/threonine-protein kinase domain (InterPro:IPR002290). Serine/threonine-protein kinase-like domain (InterPro:IPR017442). Protein kinase-like domain (InterPro:IPR011009). Serine/threonine-protein kinase. active sit…	-5.64392972431917	6.46268410129023E-07	down	24	43	0.0000082887795369695	8.2887795369695	24	43	6.19258269726148E-06	6.19258269726148	23	87	0.0000164444057171339	16.4444057171339	NA	0	0	0	23	1	2.29887911252232E-07	0.229887911252232	23	1	1.45827886054173E-07	0.145827886054173
chr1:16991493-16992803	upstream;upstream	AT1G44940.1;AT1G44940.2	protein_coding unknown protein; Has 2 Blast hits to 2 proteins in 1 species: Archae - 0; Bacteria - 0; Metazoa - 0; Fungi - 0; Plants - 2; Viruses - 0; Other Eukaryotes - 0 (source: NCBI BLink).;protein_coding unknown protein; Has 2 Blast hits to 2 proteins in 1 species: Archae - 0; Bacteria - 0; Metazoa - 0; Fungi - 0; Plants - 2; Viruses - 0; Other Eukaryotes - 0 (source: NCBI BLink).	-5.63990149126522	4.51643352982185E-08	down	24	48	9.25259111103572E-06	9.25259111103572	24	41	5.90455559506327E-06	5.90455559506327	24	83	0.0000156883410864611	15.6883410864611	NA	0	0	0	N	1	2.29887911252232E-07	0.229887911252232	N	1	1.45827886054173E-07	0.145827886054173
chr5:15105025-15105482	upstream;upstream	AT5G37930.1;AT5G37940.1	protein_coding Protein with RING/U-box and TRAF-like domains Protein with RING/U-box and TRAF-like domains; FUNCTIONS IN: ubiquitin-protein ligase activity. zinc ion binding; INVOLVED IN: multicellular organismal development. ubiquitin-dependent protein catabolic process. protein ubiquitination; LOCATED IN: intracellular. nucleus; EXPRESSED IN: 24 plant structures; EXPRESSED DURING: 15 growth sta…	-5.63915587851782	0.000540120247344776	down	24	17	3.27695935182515E-06	3.27695935182515	23	16	2.30421681758567E-06	2.30421681758567	24	30	5.67048473004618E-06	5.67048473004618	NA	0	0	0	NA	0	0	0	24	1	1.45827886054173E-07	0.145827886054173
chr3:7194215-7194336	upstream	AT3G20600.1	protein_coding Late embryogenesis abundant (LEA) hydroxyproline-rich glycoprotein family Required for non-race specific resistance to bacterial and fungal pathogens.Mediates systemic acquired resistance (SAR) response. non race-specific disease resistance 1 (NDR1); CONTAINS InterPro DOMAIN/s: Late embryogenesis abundant protein. group 2 (InterPro:IPR004864); BEST Arabidopsis thaliana protein matc…	-5.63465618743464	0.000583424997705906	down	24	23	4.43353324070462E-06	4.43353324070462	24	17	2.44823036868477E-06	2.44823036868477	24	22	4.15835546870053E-06	4.15835546870053	NA	0	0	0	NA	0	0	0	24	1	1.45827886054173E-07	0.145827886054173
chr1:2906000-2906728	upstream;upstream	AT1G09020.1;AT1G09026.1	protein_coding homolog of yeast sucrose nonfermenting 4 putative activator subunit of SNF1-related protein kinase homolog of yeast sucrose nonfermenting 4 (SNF4); CONTAINS InterPro DOMAIN/s: Cystathionine beta-synthase. core (InterPro:IPR000644); BEST Arabidopsis thaliana protein match is: 5'-AMP-activated protein kinase-related (TAIR:AT1G27070.1); Has 1379 Blast hits to 1368 proteins in 272 spec…	-5.63107739850545	0.00030055609392645	down	24	15	2.89143472219866E-06	2.89143472219866	24	19	2.73625747088298E-06	2.73625747088298	24	34	0.000006426549360719	6.426549360719	22	1	1.5902915879141E-07	0.15902915879141	NA	0	0	0	NA	0	0	0
chr4:11654345-11654485	upstream;upstream	AT4G21980.1;AT4G21980.2	protein_coding Ubiquitin-like superfamily protein Encodes APG8. a component of autophagy conjugation pathway. Delivered to the lumens of vacuole under nitrogen-starvation condition. Highest expression in flowers. mRNA abundance increased during dark-induced carbon starvation. Predominantly cytoplasmic with or without N starvation. Upon concanamycin A the protein accumulates in the central vacuole…	-5.6297633478233	0.0120225588979038	down	24	17	3.27695935182515E-06	3.27695935182515	24	23	0.0000033123116752794	3.3123116752794	24	70	0.0000132311310367744	13.2311310367744	NA	0	0	0	23	1	2.29887911252232E-07	0.229887911252232	NA	0	0	0
chr3:18611258-18611573	upstream	AT3G50190.1	protein_coding Plant protein of unknown function (DUF247) Plant protein of unknown function (DUF247); INVOLVED IN: biological_process unknown; LOCATED IN: chloroplast; EXPRESSED IN: root; CONTAINS InterPro DOMAIN/s: Protein of unknown function DUF247. plant (InterPro:IPR004158); BEST Arabidopsis thaliana protein match is: Plant protein of unknown function (DUF247) (TAIR:AT3G50140.1); Has 1131 Bla…	-5.6297179862403	0.000320035005615461	down	24	25	0.0000048190578703311	4.8190578703311	24	14	2.01618971538746E-06	2.01618971538746	24	28	5.29245241470977E-06	5.29245241470977	N	1	1.5902915879141E-07	0.15902915879141	NA	0	0	0	NA	0	0	0
chr3:8353711-8354047	upstream	AT3G23350.1	protein_coding ENTH/VHS family protein ENTH/VHS family protein; CONTAINS InterPro DOMAIN/s: Epsin. N-terminal (InterPro:IPR001026). Epsin-like. N-terminal (InterPro:IPR013809). ENTH/VHS (InterPro:IPR008942); BEST Arabidopsis thaliana protein match is: ENTH/VHS family protein (TAIR:AT3G46540.1); Has 1024 Blast hits to 1024 proteins in 183 species: Archae - 0; Bacteria - 0; Metazoa - 583; Fungi - 2…	-5.62558505037953	0.000324139910162731	down	24	20	3.85524629626488E-06	3.85524629626488	24	21	3.02428457308119E-06	3.02428457308119	24	26	4.91442009937335E-06	4.91442009937335	N	1	1.5902915879141E-07	0.15902915879141	NA	0	0	0	NA	0	0	0
chr5:5767564-5767854	upstream	AT5G17490.1	protein_coding RGA-like protein 3 DELLA subfamily member involved in GA signal transduction RGA-like protein 3 (RGL3); CONTAINS InterPro DOMAIN/s: Transcriptional factor DELLA. N-terminal (InterPro:IPR021914). Transcription factor GRAS (InterPro:IPR005202); BEST Arabidopsis thaliana protein match is: RGA-like 2 (TAIR:AT3G03450.1); Has 1807 Blast hits to 1807 proteins in 277 species: Archae - 0; B…	-5.61251117934031	0.000618669592430213	down	24	11	2.12038546294569E-06	2.12038546294569	24	25	3.60033877747761E-06	3.60033877747761	24	26	4.91442009937335E-06	4.91442009937335	NA	0	0	0	NA	0	0	0	24	1	1.45827886054173E-07	0.145827886054173
chr4:7297137-7297539	upstream	AT4G12270.1	protein_coding Copper amine oxidase family protein Copper amine oxidase family protein; FUNCTIONS IN: quinone binding. primary amine oxidase activity. copper ion binding; INVOLVED IN: oxidation reduction. amine metabolic process; LOCATED IN: endomembrane system; CONTAINS InterPro DOMAIN/s: Copper amine oxidase. N-terminal (InterPro:IPR016182). Copper amine oxidase. N2-terminal (InterPro:IPR015800…	-5.6090715637587	0.000624422078806553	down	24	15	2.89143472219866E-06	2.89143472219866	23	14	2.01618971538746E-06	2.01618971538746	24	33	0.0000062375332030508	6.2375332030508	NA	0	0	0	NA	0	0	0	23	1	1.45827886054173E-07	0.145827886054173
chr5:8167682-8167975	upstream	AT5G24140.1	protein_coding squalene monooxygenase 2 Encodes a protein with similarity to squalene monoxygenases. squalene monooxygenase 2 (SQP2); FUNCTIONS IN: squalene monooxygenase activity. oxidoreductase activity. FAD binding; INVOLVED IN: sterol biosynthetic process; LOCATED IN: endomembrane system. integral to membrane; EXPRESSED IN: root; CONTAINS InterPro DOMAIN/s: Squalene epoxidase (InterPro:IPR013…	-5.60795724871142	0.000341226076119508	down	24	13	2.50591009257217E-06	2.50591009257217	24	21	3.02428457308119E-06	3.02428457308119	23	33	0.0000062375332030508	6.2375332030508	24	1	1.5902915879141E-07	0.15902915879141	NA	0	0	0	NA	0	0	0
chr5:5708907-5709273	upstream;upstream	AT5G17320.1;AT5G17330.1	protein_coding homeodomain GLABROUS 9 Encodes a homeobox-leucine zipper family protein belonging to the HD-ZIP IV family. homeodomain GLABROUS 9 (HDG9); FUNCTIONS IN: sequence-specific DNA binding. DNA binding. sequence-specific DNA binding transcription factor activity; INVOLVED IN: regulation of transcription. DNA-dependent. regulation of transcription; LOCATED IN: nucleus; EXPRESSED IN: tapetu…	-5.60443037310058	0.00141266202601443	down	24	14	2.69867240738542E-06	2.69867240738542	24	16	2.30421681758567E-06	2.30421681758567	24	37	6.99359783372362E-06	6.99359783372362	23	1	1.5902915879141E-07	0.15902915879141	NA	0	0	0	NA	0	0	0
chr1:943615-944010	upstream;upstream;upstream;upstream	AT1G03760.1;AT1G03770.1;AT1G03770.2;AT1G03770.3	protein_coding Prefoldin chaperone subunit family protein Prefoldin chaperone subunit family protein; FUNCTIONS IN: unfolded protein binding; INVOLVED IN: protein folding; LOCATED IN: prefoldin complex; EXPRESSED IN: pollen tube; CONTAINS InterPro DOMAIN/s: Prefoldin alpha-like (InterPro:IPR004127). Prefoldin (InterPro:IPR009053); Has 429 Blast hits to 422 proteins in 142 species: Archae - 27; Ba…	-5.59591591956651	3.23232024430081E-06	down	24	31	5.97563175921057E-06	5.97563175921057	23	40	5.76054204396417E-06	5.76054204396417	23	51	0.0000096398240410785	9.6398240410785	NA	0	0	0	NA	0	0	0	21	2	2.91655772108346E-07	0.291655772108346
chr3:19082989-19083637	upstream;upstream	AT3G51410.1;AT3G51420.1	protein_coding Arabidopsis protein of unknown function (DUF241) Arabidopsis protein of unknown function (DUF241); CONTAINS InterPro DOMAIN/s: Protein of unknown function DUF241. plant (InterPro:IPR004320); BEST Arabidopsis thaliana protein match is: Arabidopsis protein of unknown function (DUF241) (TAIR:AT4G35680.1); Has 465 Blast hits to 455 proteins in 24 species: Archae - 0; Bacteria - 4; Meta…	-5.5937268523503	0.000375228840871986	down	24	17	3.27695935182515E-06	3.27695935182515	24	18	2.59224391978388E-06	2.59224391978388	24	31	5.85950088771438E-06	5.85950088771438	24	1	1.5902915879141E-07	0.15902915879141	NA	0	0	0	NA	0	0	0
chr1:18028751-18029908	upstream	AT1G48745.1	protein_coding unknown protein; Has 7 Blast hits to 7 proteins in 3 species: Archae - 0; Bacteria - 0; Metazoa - 0; Fungi - 0; Plants - 7; Viruses - 0; Other Eukaryotes - 0 (source: NCBI BLink).	-5.59193378076994	1.6543040804228E-08	down	24	107	0.0000206255676850171	20.6255676850171	24	108	0.0000155534635187033	15.5534635187033	24	211	0.0000398824092679915	39.8824092679915	N	3	4.77087476374231E-07	0.477087476374231	N	1	2.29887911252232E-07	0.229887911252232	20	2	2.91655772108346E-07	0.291655772108346
chr1:7547168-7547456	upstream;upstream	AT1G21530.1;AT1G21530.2	protein_coding AMP-dependent synthetase and ligase family protein AMP-dependent synthetase and ligase family protein; FUNCTIONS IN: catalytic activity; INVOLVED IN: metabolic process; CONTAINS InterPro DOMAIN/s: AMP-binding. conserved site (InterPro:IPR020845). AMP-dependent synthetase/ligase (InterPro:IPR000873); BEST Arabidopsis thaliana protein match is: AMP-dependent synthetase and ligase fam…	-5.59127825301336	0.00037720576054423	down	24	17	3.27695935182515E-06	3.27695935182515	24	16	2.30421681758567E-06	2.30421681758567	24	33	0.0000062375332030508	6.2375332030508	24	1	1.5902915879141E-07	0.15902915879141	NA	0	0	0	NA	0	0	0
chr3:18758272-18759017	upstream;upstream	AT3G50550.1;AT3G50550.2	protein_coding unknown protein; Has 75703 Blast hits to 19796 proteins in 1115 species: Archae - 327; Bacteria - 34383; Metazoa - 14453; Fungi - 7466; Plants - 2586; Viruses - 958; Other Eukaryotes - 15530 (source: NCBI BLink).;protein_coding unknown protein; Has 7 Blast hits to 7 proteins in 2 species: Archae - 0; Bacteria - 0; Metazoa - 0; Fungi - 0; Plants - 5; Viruses - 0; Other Eukaryotes - …	-5.58462861288498	1.30541256152152E-06	down	24	52	0.0000100236403702887	10.0236403702887	24	40	5.76054204396417E-06	5.76054204396417	23	90	0.0000170114541901385	17.0114541901385	NA	0	0	0	NA	0	0	0	N	3	4.37483658162519E-07	0.437483658162519
chr1:24232302-24232941	upstream	AT1G65250.1	protein_coding Protein kinase superfamily protein Protein kinase superfamily protein; FUNCTIONS IN: protein kinase activity. kinase activity. ATP binding; INVOLVED IN: protein amino acid phosphorylation; LOCATED IN: cellular_component unknown; CONTAINS InterPro DOMAIN/s: Protein kinase. catalytic domain (InterPro:IPR000719). Serine/threonine-protein kinase-like domain (InterPro:IPR017442). Protei…	-5.58155273033903	3.20867274069697E-09	down	24	62	0.0000119512635184211	11.9512635184211	24	82	0.0000118091111901265	11.8091111901265	24	63	0.000011908017933097	11.908017933097	NA	0	0	0	23	2	4.59775822504463E-07	0.459775822504463	NA	0	0	0
chr1:21745092-21745545	upstream;upstream	AT1G58602.1;AT1G58602.2	protein_coding LRR and NB-ARC domains-containing disease resistance protein LRR and NB-ARC domains-containing disease resistance protein; FUNCTIONS IN: ATP binding; INVOLVED IN: defense response. apoptosis; CONTAINS InterPro DOMAIN/s: NB-ARC (InterPro:IPR002182). Disease resistance protein (InterPro:IPR000767); BEST Arabidopsis thaliana protein match is: Disease resistance protein (CC-NBS-LRR cla…	-5.57241294327576	0.000119414803197746	down	24	41	7.90325490734301E-06	7.90325490734301	24	36	5.18448783956775E-06	5.18448783956775	24	93	0.0000175785026631432	17.5785026631432	24	1	1.5902915879141E-07	0.15902915879141	22	1	2.29887911252232E-07	0.229887911252232	NA	0	0	0
chr1:8480896-8481260	upstream;upstream	AT1G23960.1;AT1G23960.2	protein_coding Protein of unknown function (DUF626) Protein of unknown function (DUF626); CONTAINS InterPro DOMAIN/s: Protein of unknown function DUF626. Arabidopsis thaliana (InterPro:IPR006462); BEST Arabidopsis thaliana protein match is: Protein of unknown function (DUF626) (TAIR:AT1G23970.1); Has 197 Blast hits to 196 proteins in 2 species: Archae - 0; Bacteria - 0; Metazoa - 0; Fungi - 0; Pl…	-5.57194207651045	0.000785582485481473	down	24	16	3.08419703701191E-06	3.08419703701191	24	18	2.59224391978388E-06	2.59224391978388	23	26	4.91442009937335E-06	4.91442009937335	NA	0	0	0	NA	0	0	0	N	1	1.45827886054173E-07	0.145827886054173
chr2:14433671-14434327	upstream;upstream;upstream	AT2G34185.1;AT2G34185.2;AT2G34185.3	protein_coding unknown protein; Has 35333 Blast hits to 34131 proteins in 2444 species: Archae - 798; Bacteria - 22429; Metazoa - 974; Fungi - 991; Plants - 531; Viruses - 0; Other Eukaryotes - 9610 (source: NCBI BLink).;protein_coding unknown protein; FUNCTIONS IN: molecular_function unknown; INVOLVED IN: biological_process unknown; LOCATED IN: cellular_component unknown.;protein_coding unknown …	-5.5708127420317	2.48564746706431E-06	down	24	29	5.59010712958408E-06	5.59010712958408	24	42	6.04856914616238E-06	6.04856914616238	24	54	0.0000102068725140831	10.2068725140831	24	1	1.5902915879141E-07	0.15902915879141	NA	0	0	0	24	1	1.45827886054173E-07	0.145827886054173
chr5:20713180-20713541	upstream;upstream	AT5G50915.1;AT5G50915.2	protein_coding basic helix-loop-helix (bHLH) DNA-binding superfamily protein basic helix-loop-helix (bHLH) DNA-binding superfamily protein; FUNCTIONS IN: DNA binding. sequence-specific DNA binding transcription factor activity; INVOLVED IN: response to gibberellin stimulus; LOCATED IN: nucleus; EXPRESSED IN: 23 plant structures; EXPRESSED DURING: 13 growth stages; CONTAINS InterPro DOMAIN/s: Heli…	-5.56778655638375	0.000794428046903133	down	24	15	2.89143472219866E-06	2.89143472219866	23	17	2.44823036868477E-06	2.44823036868477	24	28	5.29245241470977E-06	5.29245241470977	NA	0	0	0	NA	0	0	0	24	1	1.45827886054173E-07	0.145827886054173
chr3:7769136-7769790	upstream	AT3G22060.1	protein_coding Receptor-like protein kinase-related family protein contains Pfam profile: PF01657 Domain of unknown function that is usually associated with protein kinase domain Pfam:PF00069. however this protein does not have the protein kinase domain Receptor-like protein kinase-related family protein; FUNCTIONS IN: molecular_function unknown; INVOLVED IN: response to abscisic acid stimulus; L…	-5.56251464617182	0.00165532230207869	down	24	15	2.89143472219866E-06	2.89143472219866	24	14	2.01618971538746E-06	2.01618971538746	24	36	6.80458167605541E-06	6.80458167605541	N	1	1.5902915879141E-07	0.15902915879141	NA	0	0	0	NA	0	0	0
chr5:17862786-17863561	upstream	AT5G44350.1	protein_coding ethylene-responsive nuclear protein -related ethylene-responsive nuclear protein -related; BEST Arabidopsis thaliana protein match is: ethylene-responsive nuclear protein / ethylene-regulated nuclear protein (ERT2) (TAIR:AT4G20880.1); Has 50 Blast hits to 50 proteins in 16 species: Archae - 0; Bacteria - 2; Metazoa - 0; Fungi - 0; Plants - 41; Viruses - 0; Other Eukaryotes - 7 (sou…	-5.56147709752978	2.67550040713305E-06	down	24	36	6.93944333327679E-06	6.93944333327679	24	30	4.32040653297313E-06	4.32040653297313	23	58	0.0000109629371447559	10.9629371447559	N	1	1.5902915879141E-07	0.15902915879141	NA	0	0	0	N	1	1.45827886054173E-07	0.145827886054173
chr2:8775749-8776496	upstream	AT2G20330.1	protein_coding Transducin/WD40 repeat-like superfamily protein Transducin/WD40 repeat-like superfamily protein; FUNCTIONS IN: nucleotide binding; INVOLVED IN: biological_process unknown; LOCATED IN: CUL4 RING ubiquitin ligase complex; EXPRESSED IN: 25 plant structures; EXPRESSED DURING: 15 growth stages; CONTAINS InterPro DOMAIN/s: WD40 repeat 2 (InterPro:IPR019782). WD40 repeat. conserved site (…	-5.56044713068074	0.00083985127434613	down	24	29	5.59010712958408E-06	5.59010712958408	24	26	3.74435232857671E-06	3.74435232857671	24	70	0.0000132311310367744	13.2311310367744	N	1	1.5902915879141E-07	0.15902915879141	NA	0	0	0	24	1	1.45827886054173E-07	0.145827886054173
chr2:9039363-9039670	upstream;upstream;upstream	AT2G21070.1;AT2G21070.2;AT2G21070.3	protein_coding methyltransferases This gene is predicted to an encode a nuclear-localized protein that is involved in regulating the period of circadian rhythms without affecting their amplitude or robustness. FIONA1 seems to act as a central oscillator-associated component. but its transcript levels are not regulated in a circadian or light-dependent manner. FIONA1 also appears to be involved in…	-5.55926823946741	0.0000122935361887056	down	24	48	9.25259111103572E-06	9.25259111103572	24	45	6.48060979945969E-06	6.48060979945969	24	101	0.0000190906319244888	19.0906319244888	N	3	4.77087476374231E-07	0.477087476374231	NA	0	0	0	NA	0	0	0
chr3:9903760-9904389	upstream	AT3G26870.1	protein_coding Plant self-incompatibility protein S1 family Plant self-incompatibility protein S1 family; FUNCTIONS IN: molecular_function unknown; INVOLVED IN: pollen tube growth; LOCATED IN: endomembrane system; EXPRESSED IN: male gametophyte. pollen tube; EXPRESSED DURING: M germinated pollen stage; CONTAINS InterPro DOMAIN/s: Plant self-incompatibility S1 (InterPro:IPR010264); BEST Arabidopsi…	-5.55173590297337	9.92358763996033E-08	down	24	40	7.71049259252977E-06	7.71049259252977	24	46	6.62462335055879E-06	6.62462335055879	24	76	0.0000143652279827837	14.3652279827837	NA	0	0	0	23	1	2.29887911252232E-07	0.229887911252232	24	1	1.45827886054173E-07	0.145827886054173
chr2:1708972-1709122	upstream	AT2G04860.1	protein_coding Tetratricopeptide repeat (TPR)-like superfamily protein Tetratricopeptide repeat (TPR)-like superfamily protein; CONTAINS InterPro DOMAIN/s: Pentatricopeptide repeat (InterPro:IPR002885); BEST Arabidopsis thaliana protein match is: Pentatricopeptide repeat (PPR) superfamily protein (TAIR:AT1G18485.1); Has 40750 Blast hits to 12883 proteins in 192 species: Archae - 0; Bacteria - 0; …	-5.55149437802796	0.000474925550744616	down	24	18	3.46972166663839E-06	3.46972166663839	24	16	2.30421681758567E-06	2.30421681758567	24	30	5.67048473004618E-06	5.67048473004618	23	1	1.5902915879141E-07	0.15902915879141	NA	0	0	0	NA	0	0	0
chr5:14860718-14861050	upstream	AT5G37460.1	protein_coding Family of unknown function (DUF577) Family of unknown function (DUF577); CONTAINS InterPro DOMAIN/s: Protein of unknown function DUF577 (InterPro:IPR007598); BEST Arabidopsis thaliana protein match is: Family of unknown function (DUF577) (TAIR:AT5G37470.1); Has 1807 Blast hits to 1807 proteins in 277 species: Archae - 0; Bacteria - 0; Metazoa - 736; Fungi - 347; Plants - 385; Virus…	-5.55121485237398	0.000879644739491774	down	23	13	2.50591009257217E-06	2.50591009257217	24	26	3.74435232857671E-06	3.74435232857671	24	20	3.78032315336412E-06	3.78032315336412	NA	0	0	0	NA	0	0	0	N	1	1.45827886054173E-07	0.145827886054173
chr2:6606450-6606698	upstream	AT2G15220.1	protein_coding Plant basic secretory protein (BSP) family protein Plant basic secretory protein (BSP) family protein; INVOLVED IN: defense response; LOCATED IN: endomembrane system; EXPRESSED DURING: seedling growth; CONTAINS InterPro DOMAIN/s: Uncharacterised protein family. basic secretory protein (InterPro:IPR007541); BEST Arabidopsis thaliana protein match is: Plant basic secretory protein (B…	-5.55108682056643	0.000506252345979646	down	24	26	5.01182018514435E-06	5.01182018514435	24	16	2.30421681758567E-06	2.30421681758567	23	21	3.96933931103232E-06	3.96933931103232	23	1	1.5902915879141E-07	0.15902915879141	NA	0	0	0	NA	0	0	0
chr3:18592330-18592657	upstream	AT3G50130.1	protein_coding Plant protein of unknown function (DUF247) Plant protein of unknown function (DUF247); INVOLVED IN: biological_process unknown; LOCATED IN: chloroplast; EXPRESSED IN: leaf apex. root. flower. carpel; EXPRESSED DURING: petal differentiation and expansion stage; CONTAINS InterPro DOMAIN/s: Protein of unknown function DUF247. plant (InterPro:IPR004158); BEST Arabidopsis thaliana prote…	-5.54762576170483	0.000887666324406244	down	24	17	3.27695935182515E-06	3.27695935182515	23	15	2.16020326648656E-06	2.16020326648656	24	27	5.10343625704156E-06	5.10343625704156	NA	0	0	0	NA	0	0	0	23	1	1.45827886054173E-07	0.145827886054173
chr2:7146096-7146686	upstream	AT2G16485.1	protein_coding nucleic acid binding;zinc ion binding;DNA binding Encodes NERD (Needed for RDR2-independent DNA methylation). a plant-specific GW repeat- and PHD finger-containing protein involved in siRNA-dependent DNA methylation. nucleic acid binding;zinc ion binding;DNA binding; FUNCTIONS IN: DNA binding. zinc ion binding. nucleic acid binding; INVOLVED IN: histone modification. transcription …	-5.54163307900744	0.000495750566790395	down	24	33	6.36115638883706E-06	6.36115638883706	24	23	0.0000033123116752794	3.3123116752794	24	67	0.0000126640825637698	12.6640825637698	24	1	1.5902915879141E-07	0.15902915879141	NA	0	0	0	N	1	1.45827886054173E-07	0.145827886054173
chr3:17101814-17102284	upstream;upstream	AT3G46470.1;AT3G46480.1	protein_coding RNA-binding (RRM/RBD/RNP motifs) family protein RNA-binding (RRM/RBD/RNP motifs) family protein; FUNCTIONS IN: nucleotide binding. nucleic acid binding; INVOLVED IN: biological_process unknown; LOCATED IN: cellular_component unknown; CONTAINS InterPro DOMAIN/s: RNA recognition motif. RNP-1 (InterPro:IPR000504). Nucleotide-binding. alpha-beta plait (InterPro:IPR012677); Has 3 Blast …	-5.53720829864917	6.53464180546335E-06	down	24	31	5.97563175921057E-06	5.97563175921057	24	27	3.88836587967581E-06	3.88836587967581	23	43	8.12769477973286E-06	8.12769477973286	NA	0	0	0	23	1	2.29887911252232E-07	0.229887911252232	NA	0	0	0
chr4:8727138-8727987	upstream	AT4G15290.1	protein_coding Cellulose synthase family protein Encodes a gene similar to cellulose synthase. Mutants exhibit shorter root hairs under phosphate-deficient conditions. ATCSLB05; FUNCTIONS IN: cellulose synthase activity. transferase activity. transferring glycosyl groups. transferase activity; INVOLVED IN: cellulose biosynthetic process. polysaccharide biosynthetic process; LOCATED IN: membrane; …	-5.53587486736872	0.0000616428888671639	down	24	23	4.43353324070462E-06	4.43353324070462	24	25	3.60033877747761E-06	3.60033877747761	24	54	0.0000102068725140831	10.2068725140831	NA	0	0	0	23	1	2.29887911252232E-07	0.229887911252232	NA	0	0	0
chr1:18047876-18048105	upstream;upstream	AT1G48790.1;AT1G48800.1	protein_coding associated molecule with the SH3 domain of STAM 1 associated molecule with the SH3 domain of STAM 1 (AMSH1); CONTAINS InterPro DOMAIN/s: Mov34/MPN/PAD-1 (InterPro:IPR000555); BEST Arabidopsis thaliana protein match is: associated molecule with the SH3 domain of STAM 3 (TAIR:AT4G16144.1); Has 1172 Blast hits to 1019 proteins in 227 species: Archae - 0; Bacteria - 0; Metazoa - 476; F…	-5.53506909836787	0.000528630263378307	down	24	19	3.66248398145164E-06	3.66248398145164	23	18	2.59224391978388E-06	2.59224391978388	24	26	4.91442009937335E-06	4.91442009937335	23	1	1.5902915879141E-07	0.15902915879141	NA	0	0	0	NA	0	0	0
chr4:14503103-14503522	upstream	AT4G29548.1	protein_coding unknown protein; LOCATED IN: endomembrane system; Has 30201 Blast hits to 17322 proteins in 780 species: Archae - 12; Bacteria - 1396; Metazoa - 17338; Fungi - 3422; Plants - 5037; Viruses - 0; Other Eukaryotes - 2996 (source: NCBI BLink).	-5.53257964493861	0.000981200923605429	down	24	18	3.46972166663839E-06	3.46972166663839	24	19	2.73625747088298E-06	2.73625747088298	24	21	3.96933931103232E-06	3.96933931103232	NA	0	0	0	NA	0	0	0	N	1	1.45827886054173E-07	0.145827886054173
chr4:1271799-1272693	upstream;upstream	AT4G02880.1;AT4G02880.2	protein_coding unknown protein; BEST Arabidopsis thaliana protein match is: unknown protein (TAIR:AT1G03290.2); Has 30201 Blast hits to 17322 proteins in 780 species: Archae - 12; Bacteria - 1396; Metazoa - 17338; Fungi - 3422; Plants - 5037; Viruses - 0; Other Eukaryotes - 2996 (source: NCBI BLink).;protein_coding unknown protein; FUNCTIONS IN: molecular_function unknown; INVOLVED IN: biological…	-5.52806943202321	6.73316222324882E-06	down	24	26	5.01182018514435E-06	5.01182018514435	24	26	3.74435232857671E-06	3.74435232857671	24	49	9.26179172574209E-06	9.26179172574209	NA	0	0	0	22	1	2.29887911252232E-07	0.229887911252232	NA	0	0	0
chr1:29898866-29899875	upstream	AT1G79490.1	protein_coding Pentatricopeptide repeat (PPR) superfamily protein embryo defective 2217 (EMB2217); CONTAINS InterPro DOMAIN/s: Pentatricopeptide repeat (InterPro:IPR002885). Smr protein/MutS2 C-terminal (InterPro:IPR002625); BEST Arabidopsis thaliana protein match is: Pentatricopeptide repeat (PPR) superfamily protein (TAIR:AT1G18900.2); Has 41590 Blast hits to 13375 proteins in 298 species: Arch…	-5.50931701812723	3.37782278808158E-06	down	24	27	5.20458249995759E-06	5.20458249995759	24	36	5.18448783956775E-06	5.18448783956775	24	62	0.0000117190017754288	11.7190017754288	N	2	3.1805831758282E-07	0.31805831758282	NA	0	0	0	NA	0	0	0
chr1:17601044-17601471	upstream	AT1G47800.1	protein_coding F-box and associated interaction domains-containing protein F-box and associated interaction domains-containing protein; CONTAINS InterPro DOMAIN/s: F-box domain. cyclin-like (InterPro:IPR001810). F-box domain. Skp2-like (InterPro:IPR022364). F-box associated domain. type 3 (InterPro:IPR013187). F-box associated interaction domain (InterPro:IPR017451); BEST Arabidopsis thaliana pro…	-5.49921927572947	0.000617760720520478	down	23	11	2.12038546294569E-06	2.12038546294569	24	24	0.0000034563252263785	3.4563252263785	23	27	5.10343625704156E-06	5.10343625704156	N	1	1.5902915879141E-07	0.15902915879141	NA	0	0	0	NA	0	0	0
chr1:22454855-22455278	upstream;upstream	AT1G60983.1;AT1G60985.1	protein_coding SCR-like 8 Encodes a member of a family of small. secreted. cysteine rich proteins with sequence similarity to SCR (S locus cysteine-rich protein). SCR-like 8 (SCRL8); INVOLVED IN: signal transduction; LOCATED IN: endomembrane system; CONTAINS InterPro DOMAIN/s: Plant self-incompatibility response (InterPro:IPR010682); BEST Arabidopsis thaliana protein match is: SCR-like 4 (TAIR:AT…	-5.48873263774622	0.00384886930333053	down	23	11	2.12038546294569E-06	2.12038546294569	24	16	2.30421681758567E-06	2.30421681758567	24	35	6.61556551838721E-06	6.61556551838721	24	1	1.5902915879141E-07	0.15902915879141	NA	0	0	0	NA	0	0	0
chr5:18697045-18697127	upstream;upstream;upstream;upstream;upstream	AT5G46100.1;AT5G46110.1;AT5G46110.2;AT5G46110.3;AT5G46110.4	protein_coding Pentatricopeptide repeat (PPR) superfamily protein Pentatricopeptide repeat (PPR) superfamily protein; CONTAINS InterPro DOMAIN/s: Pentatricopeptide repeat (InterPro:IPR002885); BEST Arabidopsis thaliana protein match is: Pentatricopeptide repeat (PPR) superfamily protein (TAIR:AT5G64320.1); Has 1807 Blast hits to 1807 proteins in 277 species: Archae - 0; Bacteria - 0; Metazoa - 73…	-5.48675793647452	0.00116981848706996	down	24	11	2.12038546294569E-06	2.12038546294569	24	18	2.59224391978388E-06	2.59224391978388	24	28	5.29245241470977E-06	5.29245241470977	NA	0	0	0	NA	0	0	0	24	1	1.45827886054173E-07	0.145827886054173
chr4:5922424-5922726	upstream	AT4G09320.1	protein_coding Nucleoside diphosphate kinase family protein nucleoside diphosphate kinase type 1 (NDPK1) gene. complete NDPK1; FUNCTIONS IN: nucleoside diphosphate kinase activity. ATP binding; INVOLVED IN: response to cadmium ion. response to salt stress; LOCATED IN: apoplast. peroxisome. chloroplast. plasma membrane. vacuole; EXPRESSED IN: 30 plant structures; EXPRESSED DURING: 15 growth stages…	-5.48318402115644	0.0012444674183656	down	24	17	3.27695935182515E-06	3.27695935182515	24	20	2.88027102198208E-06	2.88027102198208	24	19	3.59130699569591E-06	3.59130699569591	NA	0	0	0	NA	0	0	0	24	1	1.45827886054173E-07	0.145827886054173
chr4:5811610-5812034	upstream;upstream	AT4G09110.1;AT4G09120.1	protein_coding RING/U-box superfamily protein RING/U-box superfamily protein; FUNCTIONS IN: zinc ion binding; LOCATED IN: endomembrane system; CONTAINS InterPro DOMAIN/s: Zinc finger. RING-type (InterPro:IPR001841). Zinc finger. C3HC4 RING-type (InterPro:IPR018957); BEST Arabidopsis thaliana protein match is: RING/U-box superfamily protein (TAIR:AT4G09120.1); Has 9318 Blast hits to 9279 proteins …	-5.48134779740881	0.000690873020417188	down	24	16	3.08419703701191E-06	3.08419703701191	23	17	2.44823036868477E-06	2.44823036868477	23	28	5.29245241470977E-06	5.29245241470977	N	1	1.5902915879141E-07	0.15902915879141	NA	0	0	0	NA	0	0	0
chr3:10791592-10791814	upstream	AT3G28740.1	protein_coding Cytochrome P450 superfamily protein Encodes a member of the cytochrome p450 family. Expression is upregulated in response to cis-jasmonate treatment. Overexpression induces synthesis of volatile compounds that affect chemical ecology and insect interactions. CYP81D1; FUNCTIONS IN: electron carrier activity. monooxygenase activity. iron ion binding. oxygen binding. heme binding; INV…	-5.48128709851492	3.23232024430081E-06	down	24	31	5.97563175921057E-06	5.97563175921057	24	36	5.18448783956775E-06	5.18448783956775	24	55	0.0000103958886717513	10.3958886717513	N	2	3.1805831758282E-07	0.31805831758282	NA	0	0	0	NA	0	0	0
chr5:2583551-2583912	upstream	AT5G08070.1	protein_coding TCP domain protein 17 TCP gene involved in heterochronic control of leaf differentiation. TCP domain protein 17 (TCP17); CONTAINS InterPro DOMAIN/s: Transcription factor. TCP (InterPro:IPR005333). Transcription factor TCP subgroup (InterPro:IPR017887); BEST Arabidopsis thaliana protein match is: TEOSINTE BRANCHED 1. cycloidea and PCF transcription factor 5 (TAIR:AT5G60970.1); Has 1…	-5.47459486263896	0.00126796387345885	down	24	17	3.27695935182515E-06	3.27695935182515	24	14	2.01618971538746E-06	2.01618971538746	24	25	4.72540394170515E-06	4.72540394170515	NA	0	0	0	NA	0	0	0	N	1	1.45827886054173E-07	0.145827886054173
chr2:19416663-19416975	upstream;upstream	AT2G47300.2;AT2G47300.3	protein_coding ribonuclease Ps Encodes a protein involved in rRNA but not tRNA maturation. ribonuclease Ps; FUNCTIONS IN: ribonuclease P activity; INVOLVED IN: tRNA 5'-leader removal. RNA processing; LOCATED IN: cellular_component unknown; EXPRESSED IN: shoot apex. embryo. sperm cell. flower. seed; EXPRESSED DURING: F mature embryo stage. petal differentiation and expansion stage. E expanded coty…	-5.47447688663738	0.000701757248479175	down	24	14	2.69867240738542E-06	2.69867240738542	24	16	2.30421681758567E-06	2.30421681758567	24	31	5.85950088771438E-06	5.85950088771438	23	1	1.5902915879141E-07	0.15902915879141	NA	0	0	0	NA	0	0	0
chr1:11179887-11180635	upstream	AT1G31280.1	protein_coding Argonaute family protein Encodes Argonaute gene that binds viral siRNAs and is involved in antiviral defense response. Regulates innate immunity. argonaute 2 (AGO2); FUNCTIONS IN: nucleic acid binding; INVOLVED IN: biological_process unknown; LOCATED IN: cellular_component unknown; EXPRESSED IN: 21 plant structures; EXPRESSED DURING: 12 growth stages; CONTAINS InterPro DOMAIN/s: Do…	-5.46354243498031	1.68480490207802E-06	down	24	78	0.000015035460555433	15.035460555433	24	66	9.50489437254088E-06	9.50489437254088	24	149	0.0000281634074925627	28.1634074925627	N	3	4.77087476374231E-07	0.477087476374231	NA	0	0	0	23	2	2.91655772108346E-07	0.291655772108346
chr5:16136330-16136838	upstream	AT5G40340.1	protein_coding Tudor/PWWP/MBT superfamily protein Tudor/PWWP/MBT superfamily protein; FUNCTIONS IN: molecular_function unknown; LOCATED IN: nucleolus; EXPRESSED IN: 24 plant structures; EXPRESSED DURING: 14 growth stages; CONTAINS InterPro DOMAIN/s: PWWP (InterPro:IPR000313); BEST Arabidopsis thaliana protein match is: Tudor/PWWP/MBT superfamily protein (TAIR:AT3G27860.1); Has 216308 Blast hits t…	-5.45691202967635	0.00272211732710657	down	24	20	3.85524629626488E-06	3.85524629626488	24	20	2.88027102198208E-06	2.88027102198208	24	57	0.0000107739209870877	10.7739209870877	NA	0	0	0	23	1	2.29887911252232E-07	0.229887911252232	NA	0	0	0
chr1:12166005-12166261	upstream	AT1G33540.1	protein_coding serine carboxypeptidase-like 18 serine carboxypeptidase-like 18 (scpl18); FUNCTIONS IN: serine-type carboxypeptidase activity; INVOLVED IN: proteolysis; LOCATED IN: endomembrane system; EXPRESSED IN: root; CONTAINS InterPro DOMAIN/s: Peptidase S10. serine carboxypeptidase (InterPro:IPR001563); BEST Arabidopsis thaliana protein match is: serine carboxypeptidase-like 7 (TAIR:AT3G1045…	-5.4531056601333	0.000794647202514365	down	24	15	2.89143472219866E-06	2.89143472219866	24	15	2.16020326648656E-06	2.16020326648656	24	30	5.67048473004618E-06	5.67048473004618	24	1	1.5902915879141E-07	0.15902915879141	NA	0	0	0	NA	0	0	0
chr5:17296726-17297470	upstream	AT5G43100.1	protein_coding Eukaryotic aspartyl protease family protein Eukaryotic aspartyl protease family protein; FUNCTIONS IN: aspartic-type endopeptidase activity; INVOLVED IN: proteolysis; LOCATED IN: endomembrane system; EXPRESSED IN: 23 plant structures; EXPRESSED DURING: 13 growth stages; CONTAINS InterPro DOMAIN/s: Peptidase aspartic (InterPro:IPR021109). Peptidase aspartic. catalytic (InterPro:IPR0…	-5.44935617111569	0.0000144311312116956	down	24	21	4.04800861107813E-06	4.04800861107813	24	26	3.74435232857671E-06	3.74435232857671	24	49	9.26179172574209E-06	9.26179172574209	NA	0	0	0	24	1	2.29887911252232E-07	0.229887911252232	NA	0	0	0
chr3:4098627-4099061	upstream	AT3G12890.1	protein_coding activator of spomin::LUC2 Encodes a protein belonging to a class of CCT (CONSTANS. CONSTANS-like. TOC1) domain proteins. The protein contains a 43 amino acid-long sequence with high homology to the CCT domain but does not have any B-box or GATA-type zinc finger domains. Functions as a transcriptional activator and regulates the expression of at least a subset of sugar-inducible gen…	-5.44323063472661	0.00145128890868716	down	24	11	2.12038546294569E-06	2.12038546294569	23	22	3.16829812418029E-06	3.16829812418029	24	22	4.15835546870053E-06	4.15835546870053	NA	0	0	0	NA	0	0	0	24	1	1.45827886054173E-07	0.145827886054173
chr3:17873917-17874580	upstream	AT3G48270.1	protein_coding cytochrome P450. family 71. subfamily A. polypeptide 26 putative cytochrome P450 "cytochrome P450. family 71. subfamily A. polypeptide 26" (CYP71A26); FUNCTIONS IN: electron carrier activity. monooxygenase activity. iron ion binding. oxygen binding. heme binding; INVOLVED IN: oxidation reduction; CONTAINS InterPro DOMAIN/s: Cytochrome P450 (InterPro:IPR001128). Cytochrome P450. con…	-5.44211304389239	0.0000044084367747995	down	24	28	5.39734481477084E-06	5.39734481477084	24	35	5.04047428846865E-06	5.04047428846865	24	56	0.0000105849048294195	10.5849048294195	N	2	3.1805831758282E-07	0.31805831758282	NA	0	0	0	NA	0	0	0
chr2:6694397-6695355	upstream	AT2G15360.1	protein_coding BEST Arabidopsis thaliana protein match is: fucosyltransferase 4 (TAIR:AT2G15390.2); Has 38 Blast hits to 35 proteins in 2 species: Archae - 0; Bacteria - 0; Metazoa - 0; Fungi - 0; Plants - 38; Viruses - 0; Other Eukaryotes - 0 (source: NCBI BLink).	-5.43652185059887	1.16984597654416E-09	down	24	57	0.0000109874519443549	10.9874519443549	24	82	0.0000118091111901265	11.8091111901265	24	105	0.0000198466965551616	19.8466965551616	NA	0	0	0	N	2	4.59775822504463E-07	0.459775822504463	24	1	1.45827886054173E-07	0.145827886054173
chr3:392519-393350	upstream	AT3G02160.1	protein_coding Bromodomain transcription factor Bromodomain transcription factor; FUNCTIONS IN: DNA binding; INVOLVED IN: biological_process unknown; LOCATED IN: cellular_component unknown; CONTAINS InterPro DOMAIN/s: Histone-fold (InterPro:IPR009072). Bromodomain transcription factor (InterPro:IPR006565); BEST Arabidopsis thaliana protein match is: Bromodomain transcription factor (TAIR:AT5G1557…	-5.43471437171403	0.0000127916697492168	down	24	19	3.66248398145164E-06	3.66248398145164	24	30	4.32040653297313E-06	4.32040653297313	24	46	8.69474325273747E-06	8.69474325273747	NA	0	0	0	N	1	2.29887911252232E-07	0.229887911252232	NA	0	0	0
chr1:9290771-9291117	upstream	AT1G26810.1	protein_coding galactosyltransferase1 Encodes a protein with &#946;1.3-galactosyltransferase activity involved in the biosynthesis of the Lewis a epitope of certain glycoproteins. galactosyltransferase1 (GALT1); CONTAINS InterPro DOMAIN/s: Galectin. carbohydrate recognition domain (InterPro:IPR001079). Glycosyl transferase. family 31 (InterPro:IPR002659). Concanavalin A-like lectin/glucanase. sub…	-5.43439954773369	0.00148396401354313	down	23	11	2.12038546294569E-06	2.12038546294569	24	16	2.30421681758567E-06	2.30421681758567	24	28	5.29245241470977E-06	5.29245241470977	NA	0	0	0	NA	0	0	0	21	1	1.45827886054173E-07	0.145827886054173
chr2:6164801-6165232	upstream	AT2G14500.1	protein_coding F-box family protein F-box family protein; CONTAINS InterPro DOMAIN/s: F-box domain. cyclin-like (InterPro:IPR001810); BEST Arabidopsis thaliana protein match is: F-box family protein with a domain of unknown function (DUF295) (TAIR:AT5G25290.1); Has 280 Blast hits to 272 proteins in 8 species: Archae - 0; Bacteria - 0; Metazoa - 0; Fungi - 0; Plants - 280; Viruses - 0; Other Eukar…	-5.43217277603132	0.00160163393758574	down	23	17	3.27695935182515E-06	3.27695935182515	24	19	2.73625747088298E-06	2.73625747088298	24	18	3.40229083802771E-06	3.40229083802771	NA	0	0	0	NA	0	0	0	N	1	1.45827886054173E-07	0.145827886054173
chr1:24934766-24935549	upstream	AT1G66850.1	protein_coding Bifunctional inhibitor/lipid-transfer protein/seed storage 2S albumin superfamily protein Bifunctional inhibitor/lipid-transfer protein/seed storage 2S albumin superfamily protein; FUNCTIONS IN: lipid binding; INVOLVED IN: lipid transport; LOCATED IN: endomembrane system; EXPRESSED IN: 8 plant structures; EXPRESSED DURING: 4 anthesis. petal differentiation and expansion stage. E ex…	-5.43082925090611	0.0000120664357501454	down	24	36	6.93944333327679E-06	6.93944333327679	24	32	4.60843363517134E-06	4.60843363517134	24	40	7.56064630672824E-06	7.56064630672824	NA	0	0	0	NA	0	0	0	N	2	2.91655772108346E-07	0.291655772108346
chr2:13539917-13540410	upstream	AT2G31840.1	protein_coding Thioredoxin superfamily protein Thioredoxin superfamily protein; LOCATED IN: chloroplast; EXPRESSED IN: 21 plant structures; EXPRESSED DURING: 13 growth stages; CONTAINS InterPro DOMAIN/s: Thioredoxin-like fold (InterPro:IPR012336); BEST Arabidopsis thaliana protein match is: unknown protein (TAIR:AT4G28590.1); Has 792 Blast hits to 656 proteins in 115 species: Archae - 0; Bacteria…	-5.42921245630808	0.00161228829708937	down	24	17	3.27695935182515E-06	3.27695935182515	24	17	2.44823036868477E-06	2.44823036868477	24	20	3.78032315336412E-06	3.78032315336412	NA	0	0	0	NA	0	0	0	24	1	1.45827886054173E-07	0.145827886054173
chr3:7214954-7215248	upstream	AT3G20640.1	protein_coding basic helix-loop-helix (bHLH) DNA-binding superfamily protein basic helix-loop-helix (bHLH) DNA-binding superfamily protein; FUNCTIONS IN: sequence-specific DNA binding transcription factor activity; INVOLVED IN: regulation of transcription; LOCATED IN: nucleus. chloroplast; CONTAINS InterPro DOMAIN/s: Helix-loop-helix DNA-binding domain (InterPro:IPR001092). Helix-loop-helix DNA-b…	-5.42417330099537	0.000907371843703356	down	24	13	2.50591009257217E-06	2.50591009257217	23	15	2.16020326648656E-06	2.16020326648656	23	31	5.85950088771438E-06	5.85950088771438	N	1	1.5902915879141E-07	0.15902915879141	NA	0	0	0	NA	0	0	0
chr1:23813779-23814146	upstream	AT1G64150.1	protein_coding Uncharacterized protein family (UPF0016) Uncharacterized protein family (UPF0016); LOCATED IN: chloroplast. membrane; EXPRESSED IN: 22 plant structures; EXPRESSED DURING: 13 growth stages; CONTAINS InterPro DOMAIN/s: Uncharacterised protein family UPF0016 (InterPro:IPR001727); BEST Arabidopsis thaliana protein match is: Uncharacterized protein family (UPF0016) (TAIR:AT4G13590.1); H…	-5.4119119125084	0.000995642377534513	down	24	15	2.89143472219866E-06	2.89143472219866	24	19	2.73625747088298E-06	2.73625747088298	23	24	4.53638778403694E-06	4.53638778403694	N	1	1.5902915879141E-07	0.15902915879141	NA	0	0	0	NA	0	0	0
chr1:22986121-22986481	upstream	AT1G62220.1	protein_coding unknown protein; FUNCTIONS IN: molecular_function unknown; INVOLVED IN: biological_process unknown; LOCATED IN: endomembrane system; BEST Arabidopsis thaliana protein match is: unknown protein (TAIR:AT1G62000.1); Has 131 Blast hits to 122 proteins in 40 species: Archae - 0; Bacteria - 73; Metazoa - 10; Fungi - 6; Plants - 37; Viruses - 0; Other Eukaryotes - 5 (source: NCBI BLink).	-5.40913140675349	0.00167476536389513	down	24	12	2.31314777775893E-06	2.31314777775893	24	14	2.01618971538746E-06	2.01618971538746	24	28	5.29245241470977E-06	5.29245241470977	NA	0	0	0	NA	0	0	0	N	1	1.45827886054173E-07	0.145827886054173
chr4:2694086-2695088	upstream	AT4G05265.1	protein_coding This gene encodes a small protein and has either evidence of transcription or purifying selection. unknown protein; Has 30201 Blast hits to 17322 proteins in 780 species: Archae - 12; Bacteria - 1396; Metazoa - 17338; Fungi - 3422; Plants - 5037; Viruses - 0; Other Eukaryotes - 2996 (source: NCBI BLink).	-5.39860138334653	0.0000141331699641174	down	24	25	0.0000048190578703311	4.8190578703311	24	29	4.17639298187402E-06	4.17639298187402	24	53	0.0000100178563564149	10.0178563564149	NA	0	0	0	NA	0	0	0	N	2	2.91655772108346E-07	0.291655772108346
chr4:14159925-14160445	upstream	AT4G28700.1	protein_coding ammonium transporter 1;4 ammonium transporter 1;4 (AMT1;4); FUNCTIONS IN: ammonium transmembrane transporter activity. high affinity secondary active ammonium transmembrane transporter activity; INVOLVED IN: transport. transmembrane transport; LOCATED IN: plasma membrane. membrane; EXPRESSED IN: leaf whorl. sepal. male gametophyte. flower; EXPRESSED DURING: 4 anthesis. petal differ…	-5.39356322779334	0.0000342772396246411	down	24	26	5.01182018514435E-06	5.01182018514435	24	19	2.73625747088298E-06	2.73625747088298	24	47	8.88375941040568E-06	8.88375941040568	NA	0	0	0	N	1	2.29887911252232E-07	0.229887911252232	NA	0	0	0
chr1:17450567-17451109	upstream	AT1G47530.1	protein_coding MATE efflux family protein MATE efflux family protein; FUNCTIONS IN: antiporter activity. drug transmembrane transporter activity. transporter activity; INVOLVED IN: drug transmembrane transport. ripening. transmembrane transport; LOCATED IN: plasma membrane. membrane; EXPRESSED IN: 23 plant structures; EXPRESSED DURING: 13 growth stages; CONTAINS InterPro DOMAIN/s: Multi antimicro…	-5.39272699927272	0.00299681742048736	down	24	15	2.89143472219866E-06	2.89143472219866	24	24	0.0000034563252263785	3.4563252263785	24	54	0.0000102068725140831	10.2068725140831	NA	0	0	0	23	1	2.29887911252232E-07	0.229887911252232	NA	0	0	0
chr4:86965-87658	upstream	AT4G00210.1	protein_coding LOB domain-containing protein 31 LOB domain-containing protein 31 (LBD31); CONTAINS InterPro DOMAIN/s: Lateral organ boundaries. LOB (InterPro:IPR004883); BEST Arabidopsis thaliana protein match is: LOB domain-containing protein 19 (TAIR:AT2G45410.1); Has 416 Blast hits to 414 proteins in 13 species: Archae - 0; Bacteria - 0; Metazoa - 0; Fungi - 0; Plants - 416; Viruses - 0; Other…	-5.37534936707515	0.0000195425310048081	down	24	20	3.85524629626488E-06	3.85524629626488	24	28	4.03237943077492E-06	4.03237943077492	24	43	8.12769477973286E-06	8.12769477973286	NA	0	0	0	N	1	2.29887911252232E-07	0.229887911252232	NA	0	0	0
chr2:10837343-10838118	upstream	AT2G25470.1	protein_coding receptor like protein 21 receptor like protein 21 (RLP21); INVOLVED IN: signal transduction; LOCATED IN: chloroplast; EXPRESSED IN: hypocotyl; CONTAINS InterPro DOMAIN/s: Leucine-rich repeat. typical subtype (InterPro:IPR003591). Leucine-rich repeat-containing N-terminal domain. type 2 (InterPro:IPR013210). Leucine-rich repeat (InterPro:IPR001611); BEST Arabidopsis thaliana protein…	-5.37186924051908	0.0000799214043344016	down	24	21	4.04800861107813E-06	4.04800861107813	24	22	3.16829812418029E-06	3.16829812418029	24	48	9.07277556807389E-06	9.07277556807389	NA	0	0	0	24	1	2.29887911252232E-07	0.229887911252232	NA	0	0	0
chr4:6607713-6608238	upstream	AT4G10710.1	protein_coding global transcription factor C encodes a component of the FAcilitates Chromatin Transcription (FACT) complex. SPT16.Along with SSRP1 binds to the promoter of FLC. global transcription factor C (SPT16); INVOLVED IN: vegetative to reproductive phase transition of meristem; LOCATED IN: nuclear euchromatin. FACT complex. nucleolus. nucleus; EXPRESSED IN: 27 plant structures; EXPRESSED D…	-5.37145963371655	0.00123815949797186	down	24	19	3.66248398145164E-06	3.66248398145164	24	16	2.30421681758567E-06	2.30421681758567	23	21	3.96933931103232E-06	3.96933931103232	N	1	1.5902915879141E-07	0.15902915879141	NA	0	0	0	NA	0	0	0
chr2:1005651-1005996	upstream;upstream	AT2G03300.1;AT2G03320.1	protein_coding Toll-Interleukin-Resistance (TIR) domain family protein Toll-Interleukin-Resistance (TIR) domain family protein; FUNCTIONS IN: transmembrane receptor activity; INVOLVED IN: signal transduction. defense response. innate immune response; LOCATED IN: intrinsic to membrane; CONTAINS InterPro DOMAIN/s: Toll-Interleukin receptor (InterPro:IPR000157); BEST Arabidopsis thaliana protein mat…	-5.36991725735693	0.00209855664497375	down	24	16	3.08419703701191E-06	3.08419703701191	24	14	2.01618971538746E-06	2.01618971538746	24	22	4.15835546870053E-06	4.15835546870053	NA	0	0	0	NA	0	0	0	23	1	1.45827886054173E-07	0.145827886054173
chr1:25096973-25097404	upstream	AT1G67120.1	protein_coding ATPases;nucleotide binding;ATP binding;nucleoside-triphosphatases;transcription factor binding Represents a homolog of the yeast MDN gene. which encodes a non-ribosomal protein involved in the maturation and assembly of the 60S ribosomal subunit. In Arabidopsis. it is essential for female gametogenesis progression. ATPases;nucleotide binding;ATP binding;nucleoside-triphosphatases;t…	-5.36301003647624	0.0000124082912776857	down	24	31	5.97563175921057E-06	5.97563175921057	24	28	4.03237943077492E-06	4.03237943077492	24	49	9.26179172574209E-06	9.26179172574209	23	1	1.5902915879141E-07	0.15902915879141	NA	0	0	0	24	1	1.45827886054173E-07	0.145827886054173
chr5:17877992-17878438	upstream	AT5G44370.1	protein_coding phosphate transporter 4;6 Encodes an inorganic phosphate transporter (PHT4;6). phosphate transporter 4;6 (PHT4;6); CONTAINS InterPro DOMAIN/s: Major facilitator superfamily (InterPro:IPR020846). Major facilitator superfamily MFS-1 (InterPro:IPR011701). Major facilitator superfamily. general substrate transporter (InterPro:IPR016196); BEST Arabidopsis thaliana protein match is: Majo…	-5.35663295392311	5.61882400725228E-07	down	24	43	0.0000082887795369695	8.2887795369695	24	32	4.60843363517134E-06	4.60843363517134	24	66	0.0000124750664061016	12.4750664061016	NA	0	0	0	N	1	2.29887911252232E-07	0.229887911252232	24	1	1.45827886054173E-07	0.145827886054173
chr5:17473232-17473682	upstream	AT5G43510.2	protein_coding Putative membrane lipoprotein Encodes a cysteine-rich peptide that acts as a pollen tube attractant guiding pollen tubes to the ovular micropyle. It is expressed in the synergid cell and appears to be secreted toward the funicular surface through the micropyle. Putative membrane lipoprotein; LOCATED IN: endomembrane system; BEST Arabidopsis thaliana protein match is: Putative membr…	-5.35502718977202	2.11791259846519E-08	down	24	65	0.0000125295504628609	12.5295504628609	24	68	9.79292147473909E-06	9.79292147473909	24	66	0.0000124750664061016	12.4750664061016	23	2	3.1805831758282E-07	0.31805831758282	23	1	2.29887911252232E-07	0.229887911252232	NA	0	0	0
chr3:10387344-10387729	upstream	AT3G27970.1	protein_coding Exonuclease family protein Exonuclease family protein; FUNCTIONS IN: zinc ion binding. exonuclease activity. nucleic acid binding; INVOLVED IN: biological_process unknown; LOCATED IN: intracellular; CONTAINS InterPro DOMAIN/s: Zinc finger. C2H2-like (InterPro:IPR015880). Exonuclease (InterPro:IPR006055). Polynucleotidyl transferase. ribonuclease H fold (InterPro:IPR012337). Zinc fi…	-5.35474904918377	0.00128260625540233	down	23	12	2.31314777775893E-06	2.31314777775893	23	19	2.73625747088298E-06	2.73625747088298	24	25	4.72540394170515E-06	4.72540394170515	24	1	1.5902915879141E-07	0.15902915879141	NA	0	0	0	NA	0	0	0
chr5:9047219-9047944	upstream	AT5G25920.1	protein_coding BEST Arabidopsis thaliana protein match is: Eukaryotic aspartyl protease family protein (TAIR:AT3G29750.1); Has 1807 Blast hits to 1807 proteins in 277 species: Archae - 0; Bacteria - 0; Metazoa - 736; Fungi - 347; Plants - 385; Viruses - 0; Other Eukaryotes - 339 (source: NCBI BLink).	-5.34187160628886	0.0000248636525086806	down	24	19	3.66248398145164E-06	3.66248398145164	24	27	3.88836587967581E-06	3.88836587967581	24	43	8.12769477973286E-06	8.12769477973286	NA	0	0	0	24	1	2.29887911252232E-07	0.229887911252232	NA	0	0	0
chr2:1867503-1867987	upstream	AT2G05170.1	protein_coding vacuolar protein sorting 11 Homologous to yeast VPS11. Forms a complex with VCL1 and AtVPS33. Involved in vacuolar biogenesis. vacuolar protein sorting 11 (VPS11); FUNCTIONS IN: transporter activity. binding. zinc ion binding; INVOLVED IN: vacuole organization; LOCATED IN: plant-type vacuole membrane; EXPRESSED IN: 23 plant structures; EXPRESSED DURING: 15 growth stages; CONTAINS I…	-5.33858852751405	0.000102943582177335	down	24	23	4.43353324070462E-06	4.43353324070462	23	48	0.000006912650452757	6.912650452757	24	74	0.0000139871956674472	13.9871956674472	N	1	1.5902915879141E-07	0.15902915879141	24	1	2.29887911252232E-07	0.229887911252232	NA	0	0	0
chr2:12277645-12278273	upstream	AT2G28630.1	protein_coding 3-ketoacyl-CoA synthase 12 Encodes KCS12. a member of the 3-ketoacyl-CoA synthase family involved in the biosynthesis of VLCFA (very long chain fatty acids). 3-ketoacyl-CoA synthase 12 (KCS12); FUNCTIONS IN: transferase activity. transferring acyl groups other than amino-acyl groups. catalytic activity. acyltransferase activity; INVOLVED IN: response to osmotic stress; LOCATED IN: …	-5.3332490006041	0.00143626136030423	down	24	15	2.89143472219866E-06	2.89143472219866	23	15	2.16020326648656E-06	2.16020326648656	24	25	4.72540394170515E-06	4.72540394170515	20	1	1.5902915879141E-07	0.15902915879141	NA	0	0	0	NA	0	0	0
chr4:6580761-6581137	upstream	AT4G10660.1	protein_coding CDC68-related CDC68-related; BEST Arabidopsis thaliana protein match is: CDC68-related (TAIR:AT4G10695.1); Has 1807 Blast hits to 1807 proteins in 277 species: Archae - 0; Bacteria - 0; Metazoa - 736; Fungi - 347; Plants - 385; Viruses - 0; Other Eukaryotes - 339 (source: NCBI BLink).	-5.33314607088767	0.00242588528800914	down	24	11	2.12038546294569E-06	2.12038546294569	24	18	2.59224391978388E-06	2.59224391978388	24	22	4.15835546870053E-06	4.15835546870053	NA	0	0	0	NA	0	0	0	21	1	1.45827886054173E-07	0.145827886054173
chr2:14100972-14101865	upstream	AT2G33270.1	protein_coding atypical CYS HIS rich thioredoxin 3 Encodes a member of the thioredoxin family protein. Located in the chloroplast. atypical CYS HIS rich thioredoxin 3 (ACHT3); FUNCTIONS IN: protein binding; INVOLVED IN: cell redox homeostasis; LOCATED IN: chloroplast; EXPRESSED IN: 9 plant structures; EXPRESSED DURING: L mature pollen stage. M germinated pollen stage. 4 anthesis. C globular stage…	-5.33174029893292	3.91308823144538E-08	down	24	52	0.0000100236403702887	10.0236403702887	24	74	0.0000106570027813337	10.6570027813337	24	81	0.0000153103087711247	15.3103087711247	21	1	1.5902915879141E-07	0.15902915879141	NA	0	0	0	21	3	4.37483658162519E-07	0.437483658162519
chr2:13463495-13463975	upstream;upstream	AT2G31650.1;AT2G31660.1	protein_coding homologue of trithorax Encodes a homolog of trithorax. a histone-lysine N-methyltransferase. Involved in trimethylating histone H3-lysine 4. Involved in the formation. placement. and identity of flower organs. Role in regulation of homeotic genes. Functions as a receptor of phosphatidylinositol 5-phosphate. Localizes to cytoplasm. plasma membrane and nuclei. shifting to nuclei in t…	-5.33170703980739	0.00243359102010506	down	24	12	2.31314777775893E-06	2.31314777775893	24	15	2.16020326648656E-06	2.16020326648656	23	24	4.53638778403694E-06	4.53638778403694	NA	0	0	0	NA	0	0	0	23	1	1.45827886054173E-07	0.145827886054173
chr4:6226405-6226936	upstream	AT4G09930.1	protein_coding Avirulence induced gene (AIG1) family protein Avirulence induced gene (AIG1) family protein; FUNCTIONS IN: GTP binding; INVOLVED IN: response to bacterium; LOCATED IN: cellular_component unknown; CONTAINS InterPro DOMAIN/s: AIG1 (InterPro:IPR006703); BEST Arabidopsis thaliana protein match is: P-loop containing nucleoside triphosphate hydrolases superfamily protein (TAIR:AT4G09940.…	-5.32638673952918	1.72178603003237E-07	down	24	41	7.90325490734301E-06	7.90325490734301	24	48	0.000006912650452757	6.912650452757	24	87	0.0000164444057171339	16.4444057171339	NA	0	0	0	N	2	4.59775822504463E-07	0.459775822504463	NA	0	0	0
chr4:9845501-9845979	upstream;upstream;upstream	AT4G17680.1;AT4G17680.2;AT4G17690.1	protein_coding SBP (S-ribonuclease binding protein) family protein SBP (S-ribonuclease binding protein) family protein; FUNCTIONS IN: zinc ion binding; INVOLVED IN: biological_process unknown; LOCATED IN: cellular_component unknown; CONTAINS InterPro DOMAIN/s: Zinc finger. RING-type (InterPro:IPR001841). S-ribonuclease binding protein. SBP1. pollen (InterPro:IPR017066); BEST Arabidopsis thaliana …	-5.31945738111062	0.0018741881329851	down	24	11	2.12038546294569E-06	2.12038546294569	24	14	2.01618971538746E-06	2.01618971538746	24	30	5.67048473004618E-06	5.67048473004618	N	1	1.5902915879141E-07	0.15902915879141	NA	0	0	0	NA	0	0	0
chr2:7446617-7447021	upstream	AT2G17110.1	protein_coding Protein of unknown function (DUF630 and DUF632) Protein of unknown function (DUF630 and DUF632); INVOLVED IN: N-terminal protein myristoylation; LOCATED IN: cellular_component unknown; EXPRESSED IN: 22 plant structures; EXPRESSED DURING: 13 growth stages; CONTAINS InterPro DOMAIN/s: Protein of unknown function DUF630 (InterPro:IPR006868). Protein of unknown function DUF632 (InterPr…	-5.31883276700216	0.0000167950283450756	down	24	29	5.59010712958408E-06	5.59010712958408	23	25	3.60033877747761E-06	3.60033877747761	24	51	0.0000096398240410785	9.6398240410785	23	1	1.5902915879141E-07	0.15902915879141	NA	0	0	0	23	1	1.45827886054173E-07	0.145827886054173
chr5:2397230-2397766	upstream	AT5G07580.1	protein_coding Integrase-type DNA-binding superfamily protein encodes a member of the ERF (ethylene response factor) subfamily B-3 of ERF/AP2 transcription factor family. The protein contains one AP2 domain. There are 18 members in this subfamily including ATERF-1. ATERF-2. AND ATERF-5. Integrase-type DNA-binding superfamily protein; CONTAINS InterPro DOMAIN/s: DNA-binding. integrase-type (InterP…	-5.31582077383768	0.00267366670175331	down	24	13	2.50591009257217E-06	2.50591009257217	23	20	2.88027102198208E-06	2.88027102198208	23	17	0.0000032132746803595	3.2132746803595	NA	0	0	0	NA	0	0	0	N	1	1.45827886054173E-07	0.145827886054173
chr3:9187666-9187876	upstream;upstream	AT3G25230.1;AT3G25230.2	protein_coding rotamase FKBP 1 Encodes a a high molecular weight member of the FK506 binding protein (FKBP) family. It has three FKBP12-like domains. tetratricopeptide repeats. and a putative calmodulin binding domain. Modulates thermotolerance by interacting with HSP90.1 and affecting the accumulation of HsfA2-regulated sHSPs. Belongs to one of the 36 carboxylate clamp (CC)-tetratricopeptide rep…	-5.31436434850037	0.00268297338053621	down	24	14	2.69867240738542E-06	2.69867240738542	24	17	2.44823036868477E-06	2.44823036868477	24	19	3.59130699569591E-06	3.59130699569591	NA	0	0	0	NA	0	0	0	23	1	1.45827886054173E-07	0.145827886054173
chr2:10033678-10034179	upstream	AT2G23570.1	protein_coding methyl esterase 19 Encodes a protein with similarity to SABP2. a methyl salicylate esterase from tobacco. However. this protein is truncated and lacks one of the residues of the predicted catalytic triad. suggesting that it does not have this enzymatic activity. methyl esterase 19 (MES19); CONTAINS InterPro DOMAIN/s: Alpha/beta hydrolase fold-1 (InterPro:IPR000073); BEST Arabidopsi…	-5.31236475532797	0.00161838431784392	down	24	14	2.69867240738542E-06	2.69867240738542	24	20	2.88027102198208E-06	2.88027102198208	24	20	3.78032315336412E-06	3.78032315336412	24	1	1.5902915879141E-07	0.15902915879141	NA	0	0	0	NA	0	0	0
chr3:16293084-16293521	upstream;upstream	AT3G44735.1;AT3G44735.2	protein_coding PHYTOSULFOKINE 3 PRECURSOR Phytosulfokine 3 precursor. coding for a unique plant peptide growth factor. PHYTOSULFOKINE 3 PRECURSOR (PSK3); FUNCTIONS IN: growth factor activity; INVOLVED IN: cell proliferation; LOCATED IN: endomembrane system. extracellular region; EXPRESSED IN: 26 plant structures; EXPRESSED DURING: 13 growth stages; CONTAINS InterPro DOMAIN/s: Phytosulfokine (Inte…	-5.31071420600189	9.07381551773141E-07	down	24	44	8.48154185178274E-06	8.48154185178274	24	40	5.76054204396417E-06	5.76054204396417	24	66	0.0000124750664061016	12.4750664061016	NA	0	0	0	NA	0	0	0	24	3	4.37483658162519E-07	0.437483658162519
chr2:16884752-16885245	upstream	AT2G40435.1	protein_coding BEST Arabidopsis thaliana protein match is: transcription regulators (TAIR:AT3G56220.1); Has 289 Blast hits to 289 proteins in 30 species: Archae - 0; Bacteria - 0; Metazoa - 0; Fungi - 0; Plants - 289; Viruses - 0; Other Eukaryotes - 0 (source: NCBI BLink).	-5.30477494250874	0.00164404077692826	down	24	13	2.50591009257217E-06	2.50591009257217	24	17	2.44823036868477E-06	2.44823036868477	23	24	4.53638778403694E-06	4.53638778403694	24	1	1.5902915879141E-07	0.15902915879141	NA	0	0	0	NA	0	0	0
chr2:1637537-1638276	upstream	AT2G04680.1	protein_coding Cysteine/Histidine-rich C1 domain family protein Cysteine/Histidine-rich C1 domain family protein; FUNCTIONS IN: zinc ion binding; EXPRESSED IN: root; CONTAINS InterPro DOMAIN/s: Zinc finger. RING-type (InterPro:IPR001841). DC1 (InterPro:IPR004146). Zinc finger. PHD-type (InterPro:IPR001965). C1-like (InterPro:IPR011424); BEST Arabidopsis thaliana protein match is: Cysteine/Histidi…	-5.30016782006972	8.48591355416552E-09	down	24	71	0.0000136861243517403	13.6861243517403	24	73	0.0000105129892302346	10.5129892302346	24	104	0.0000196576803974934	19.6576803974934	NA	0	0	0	NA	0	0	0	24	5	7.29139430270865E-07	0.729139430270865
chr1:22671116-22671767	upstream	AT1G61450.1	protein_coding unknown protein; BEST Arabidopsis thaliana protein match is: unknown protein (TAIR:AT1G61415.1); Has 30201 Blast hits to 17322 proteins in 780 species: Archae - 12; Bacteria - 1396; Metazoa - 17338; Fungi - 3422; Plants - 5037; Viruses - 0; Other Eukaryotes - 2996 (source: NCBI BLink).	-5.29940510629347	0.00277290619026926	down	24	11	2.12038546294569E-06	2.12038546294569	24	14	2.01618971538746E-06	2.01618971538746	24	25	4.72540394170515E-06	4.72540394170515	NA	0	0	0	NA	0	0	0	24	1	1.45827886054173E-07	0.145827886054173
chr2:9358535-9358927	upstream	AT2G21970.1	protein_coding stress enhanced protein 2 stress enhanced protein 2 (SEP2) chlorophyll a/b-binding protein stress enhanced protein 2 (SEP2); Has 34 Blast hits to 34 proteins in 10 species: Archae - 0; Bacteria - 0; Metazoa - 0; Fungi - 0; Plants - 34; Viruses - 0; Other Eukaryotes - 0 (source: NCBI BLink).	-5.28677952489598	0.00183062308287475	down	23	14	2.69867240738542E-06	2.69867240738542	24	20	2.88027102198208E-06	2.88027102198208	24	19	3.59130699569591E-06	3.59130699569591	21	1	1.5902915879141E-07	0.15902915879141	NA	0	0	0	NA	0	0	0
chr5:22267038-22267279	upstream	AT5G54810.1	protein_coding tryptophan synthase beta-subunit 1 A.thaliana tryptophan synthase beta subunit (trpB) tryptophan synthase beta-subunit 1 (TSB1); FUNCTIONS IN: tryptophan synthase activity; INVOLVED IN: response to oxidative stress. tryptophan biosynthetic process. response to salt stress. indoleacetic acid biosynthetic process; LOCATED IN: chloroplast stroma. chloroplast; EXPRESSED IN: guard cell.…	-5.28580031655414	0.0000359172334655004	down	24	38	7.32496796290328E-06	7.32496796290328	23	29	4.17639298187402E-06	4.17639298187402	23	30	5.67048473004618E-06	5.67048473004618	NA	0	0	0	NA	0	0	0	21	2	2.91655772108346E-07	0.291655772108346
chr3:22497763-22498807	upstream;upstream	AT3G60890.1;AT3G60890.2	protein_coding protein binding LITTLE ZIPPER 2 (ZPR2); BEST Arabidopsis thaliana protein match is: protein binding (TAIR:AT2G45450.1); Has 63 Blast hits to 63 proteins in 10 species: Archae - 0; Bacteria - 0; Metazoa - 0; Fungi - 0; Plants - 63; Viruses - 0; Other Eukaryotes - 0 (source: NCBI BLink).;protein_coding protein binding LITTLE ZIPPER 2 (ZPR2); FUNCTIONS IN: protein binding; INVOLVED IN…	-5.28098879110695	1.93881727710105E-07	down	24	40	7.71049259252977E-06	7.71049259252977	24	57	8.20877241264894E-06	8.20877241264894	24	91	0.0000172004703478067	17.2004703478067	23	1	1.5902915879141E-07	0.15902915879141	24	1	2.29887911252232E-07	0.229887911252232	24	1	1.45827886054173E-07	0.145827886054173
chr3:549626-550669	upstream;upstream;upstream;upstream;upstream	AT3G02600.1;AT3G02600.2;AT3G02600.3;AT3G02600.4;AT3G02600.5	protein_coding lipid phosphate phosphatase 3 Encodes phosphatidic acid phosphatase. Expressed during germination. lipid phosphate phosphatase 3 (LPP3); FUNCTIONS IN: phosphatidate phosphatase activity; INVOLVED IN: phospholipid metabolic process; LOCATED IN: plasma membrane. integral to plasma membrane; EXPRESSED IN: 24 plant structures; EXPRESSED DURING: 14 growth stages; CONTAINS InterPro DOMAI…	-5.28021637139277	0.0000497222801938735	down	24	28	5.39734481477084E-06	5.39734481477084	24	38	5.47251494176596E-06	5.47251494176596	24	73	0.000013798179509779	13.798179509779	24	1	1.5902915879141E-07	0.15902915879141	21	1	2.29887911252232E-07	0.229887911252232	NA	0	0	0
chr1:12267018-12267478	upstream	AT1G33811.1	protein_coding GDSL-like Lipase/Acylhydrolase superfamily protein GDSL-like Lipase/Acylhydrolase superfamily protein; FUNCTIONS IN: hydrolase activity. acting on ester bonds. carboxylesterase activity; INVOLVED IN: lipid metabolic process; LOCATED IN: endomembrane system; EXPRESSED IN: 18 plant structures; EXPRESSED DURING: 13 growth stages; CONTAINS InterPro DOMAIN/s: Lipase. GDSL (InterPro:IPR0…	-5.27739151478126	0.0018629598240908	down	24	12	2.31314777775893E-06	2.31314777775893	23	18	2.59224391978388E-06	2.59224391978388	24	23	4.34737162636874E-06	4.34737162636874	24	1	1.5902915879141E-07	0.15902915879141	NA	0	0	0	NA	0	0	0
chr1:24422274-24422773	upstream	AT1G65660.1	protein_coding Pre-mRNA splicing Prp18-interacting factor Encodes a CCHC zinc finger protein that may function as a step II splicing factor. In an epigenetic allele of SMP1 (in which SMP1 and SMP2 mRNA is reduced) organs are smaller and contain fewer cells. SWELLMAP 1 (SMP1); CONTAINS InterPro DOMAIN/s: Zinc finger. CCHC-type (InterPro:IPR001878). Pre-mRNA splicing Prp18-interacting factor (Inter…	-5.27313633429087	1.14776606057351E-06	down	24	36	6.93944333327679E-06	6.93944333327679	24	41	5.90455559506327E-06	5.90455559506327	24	56	0.0000105849048294195	10.5849048294195	NA	0	0	0	N	1	2.29887911252232E-07	0.229887911252232	N	1	1.45827886054173E-07	0.145827886054173
chr2:920022-920141	upstream	AT2G03090.1	protein_coding expansin A15 member of Alpha-Expansin Gene Family. Naming convention from the Expansin Working Group (Kende et al. 2004. Plant Mol Bio). Involved in the formation of nematode-induced syncytia in roots of Arabidopsis thaliana. expansin A15 (EXPA15); INVOLVED IN: plant-type cell wall modification involved in multidimensional cell growth. syncytium formation. unidimensional cell growt…	-5.26439790210705	0.0377086709971635	down	23	14	2.69867240738542E-06	2.69867240738542	23	21	3.02428457308119E-06	3.02428457308119	23	68	0.000012853098721438	12.853098721438	23	1	1.5902915879141E-07	0.15902915879141	NA	0	0	0	24	1	1.45827886054173E-07	0.145827886054173
chr1:21879563-21880363	upstream	AT1G59560.1	protein_coding E3 Ubiquitin ligase family protein ZCF61; FUNCTIONS IN: zinc ion binding; EXPRESSED IN: 23 plant structures; EXPRESSED DURING: 13 growth stages; CONTAINS InterPro DOMAIN/s: Zinc finger. RING-type (InterPro:IPR001841). E3 Ubiquitin ligase (InterPro:IPR022170); BEST Arabidopsis thaliana protein match is: E3 Ubiquitin ligase family protein (TAIR:AT1G63900.2); Has 2916 Blast hits to 28…	-5.25448001562531	0.000140010022670573	down	24	22	4.24077092589137E-06	4.24077092589137	24	26	3.74435232857671E-06	3.74435232857671	24	53	0.0000100178563564149	10.0178563564149	20	1	1.5902915879141E-07	0.15902915879141	NA	0	0	0	N	1	1.45827886054173E-07	0.145827886054173
chr5:23580902-23581279	upstream;upstream	AT5G58340.1;AT5G58340.2	protein_coding myb-like HTH transcriptional regulator family protein myb-like HTH transcriptional regulator family protein; FUNCTIONS IN: DNA binding; INVOLVED IN: regulation of transcription; EXPRESSED IN: guard cell; CONTAINS InterPro DOMAIN/s: SANT. DNA-binding (InterPro:IPR001005). Homeodomain-like (InterPro:IPR009057). Myb. DNA-binding (InterPro:IPR014778). HTH transcriptional regulator. Myb…	-5.25135699087396	0.00183650024267475	down	24	18	3.46972166663839E-06	3.46972166663839	23	18	2.59224391978388E-06	2.59224391978388	24	48	9.07277556807389E-06	9.07277556807389	NA	0	0	0	N	1	2.29887911252232E-07	0.229887911252232	NA	0	0	0
chr4:11338680-11339691	upstream	AT4G21320.1	protein_coding Aldolase-type TIM barrel family protein Encodes heat-stress-associated 32-kD protein. Up-regulated by heat shock. Thermotolerance in a knockout mutant was compromised following a long recovery period (> 24 h) after acclimation heat shock treatment. HEAT-STRESS-ASSOCIATED 32 (HSA32); FUNCTIONS IN: catalytic activity; INVOLVED IN: response to heat. heat acclimation; LOCATED IN: cellu…	-5.24916600852265	1.40317780835744E-06	down	24	34	0.0000065539187036503	6.5539187036503	24	40	5.76054204396417E-06	5.76054204396417	24	57	0.0000107739209870877	10.7739209870877	NA	0	0	0	N	1	2.29887911252232E-07	0.229887911252232	N	1	1.45827886054173E-07	0.145827886054173
chr2:1130585-1131298	upstream	AT2G03720.1	protein_coding Adenine nucleotide alpha hydrolases-like superfamily protein Involved in root hair development morphogenesis of root hair 6 (MRH6); CONTAINS InterPro DOMAIN/s: UspA (InterPro:IPR006016). Rossmann-like alpha/beta/alpha sandwich fold (InterPro:IPR014729); BEST Arabidopsis thaliana protein match is: Adenine nucleotide alpha hydrolases-like superfamily protein (TAIR:AT1G69080.1); Has 2…	-5.24689274589407	0.0000484036995013701	down	24	23	4.43353324070462E-06	4.43353324070462	24	20	2.88027102198208E-06	2.88027102198208	24	40	7.56064630672824E-06	7.56064630672824	NA	0	0	0	23	1	2.29887911252232E-07	0.229887911252232	NA	0	0	0
chr3:16650917-16651303	upstream;upstream	AT3G45390.1;AT3G45400.1	protein_coding Concanavalin A-like lectin protein kinase family protein Concanavalin A-like lectin protein kinase family protein; FUNCTIONS IN: kinase activity; INVOLVED IN: protein amino acid phosphorylation; LOCATED IN: endomembrane system; EXPRESSED IN: root; CONTAINS InterPro DOMAIN/s: Legume lectin. beta chain (InterPro:IPR001220). Protein kinase. ATP binding site (InterPro:IPR017441). Serin…	-5.24469404997969	0.00351895503275559	down	24	11	2.12038546294569E-06	2.12038546294569	24	15	2.16020326648656E-06	2.16020326648656	24	22	4.15835546870053E-06	4.15835546870053	NA	0	0	0	NA	0	0	0	24	1	1.45827886054173E-07	0.145827886054173
chr2:10297738-10298421	upstream;upstream	AT2G24220.1;AT2G24220.2	protein_coding purine permease 5 Member of a family of proteins related to PUP1. a purine transporter. May be involved in the transport of purine and purine derivatives such as cytokinins. across the plasma membrane. purine permease 5 (PUP5); CONTAINS InterPro DOMAIN/s: Protein of unknown function DUF6. transmembrane (InterPro:IPR000620). Protein of unknown function DUF250 (InterPro:IPR004853); B…	-5.238710721582	0.000244509660095948	down	24	33	6.36115638883706E-06	6.36115638883706	24	35	5.04047428846865E-06	5.04047428846865	24	80	0.0000151212926134565	15.1212926134565	24	1	1.5902915879141E-07	0.15902915879141	NA	0	0	0	23	2	2.91655772108346E-07	0.291655772108346
chr1:1929-2355	upstream	AT1G01010.1	protein_coding NAC domain containing protein 1 NAC domain containing protein 1 (NAC001); FUNCTIONS IN: sequence-specific DNA binding transcription factor activity; INVOLVED IN: multicellular organismal development. regulation of transcription; LOCATED IN: cellular_component unknown; EXPRESSED IN: 7 plant structures; EXPRESSED DURING: 4 anthesis. C globular stage. petal differentiation and expansi…	-5.23338374728293	0.00384886930333053	down	24	15	2.89143472219866E-06	2.89143472219866	24	17	2.44823036868477E-06	2.44823036868477	24	15	2.83524236502309E-06	2.83524236502309	NA	0	0	0	NA	0	0	0	23	1	1.45827886054173E-07	0.145827886054173
chr3:9653857-9654582	upstream	AT3G26340.1	protein_coding N-terminal nucleophile aminohydrolases (Ntn hydrolases) superfamily protein N-terminal nucleophile aminohydrolases (Ntn hydrolases) superfamily protein; FUNCTIONS IN: endopeptidase activity. threonine-type endopeptidase activity; INVOLVED IN: proteolysis involved in cellular protein catabolic process. ubiquitin-dependent protein catabolic process; LOCATED IN: proteasome core comple…	-5.23278387383187	8.11309812998614E-08	down	24	45	8.67430416659599E-06	8.67430416659599	24	73	0.0000105129892302346	10.5129892302346	24	62	0.0000117190017754288	11.7190017754288	24	1	1.5902915879141E-07	0.15902915879141	N	1	2.29887911252232E-07	0.229887911252232	23	1	1.45827886054173E-07	0.145827886054173
chr4:18132712-18133519	upstream	AT4G38880.1	protein_coding GLN phosphoribosyl pyrophosphate amidotransferase 3 GLN PHOSPHORIBOSYL PYROPHOSPHATE AMIDOTRANSFERASE 2 GLN phosphoribosyl pyrophosphate amidotransferase 3 (ASE3); FUNCTIONS IN: amidophosphoribosyltransferase activity; INVOLVED IN: purine base biosynthetic process. nucleoside metabolic process. metabolic process; LOCATED IN: chloroplast; EXPRESSED IN: 13 plant structures; EXPRESSED…	-5.22029261206593	1.26582860487165E-06	down	24	39	7.51773027771652E-06	7.51773027771652	23	34	4.89646073736954E-06	4.89646073736954	24	59	0.0000111519533024242	11.1519533024242	N	1	1.5902915879141E-07	0.15902915879141	N	1	2.29887911252232E-07	0.229887911252232	NA	0	0	0
chr1:21366339-21366710	upstream	AT1G57680.1	protein_coding FUNCTIONS IN: molecular_function unknown; INVOLVED IN: biological_process unknown; LOCATED IN: endomembrane system; EXPRESSED IN: 24 plant structures; EXPRESSED DURING: 15 growth stages; CONTAINS InterPro DOMAIN/s: Uncharacterised conserved protein UCP031277 (InterPro:IPR016971); Has 70 Blast hits to 70 proteins in 19 species: Archae - 0; Bacteria - 0; Metazoa - 1; Fungi - 0; Plant…	-5.20607947615039	0.0000614341236272066	down	24	20	3.85524629626488E-06	3.85524629626488	24	19	2.73625747088298E-06	2.73625747088298	24	42	7.93867862206465E-06	7.93867862206465	NA	0	0	0	N	1	2.29887911252232E-07	0.229887911252232	NA	0	0	0
chr1:21179501-21179865	upstream;upstream;upstream	AT1G56520.1;AT1G56520.2;AT1G56540.1	protein_coding Disease resistance protein (TIR-NBS-LRR class) family Disease resistance protein (TIR-NBS-LRR class) family; FUNCTIONS IN: transmembrane receptor activity. nucleoside-triphosphatase activity. nucleotide binding. ATP binding; INVOLVED IN: signal transduction. apoptosis. defense response. innate immune response; LOCATED IN: intrinsic to membrane; CONTAINS InterPro DOMAIN/s: ATPase. A…	-5.2047114613332	0.0000616531376766284	down	24	16	3.08419703701191E-06	3.08419703701191	24	26	3.74435232857671E-06	3.74435232857671	24	39	7.37163014906003E-06	7.37163014906003	NA	0	0	0	23	1	2.29887911252232E-07	0.229887911252232	NA	0	0	0
chr4:379494-380292	upstream	AT4G00895.1	protein_coding ATPase. F1 complex. OSCP/delta subunit protein ATPase. F1 complex. OSCP/delta subunit protein; FUNCTIONS IN: hydrogen ion transporting ATP synthase activity. rotational mechanism; INVOLVED IN: ATP synthesis coupled proton transport; LOCATED IN: proton-transporting ATP synthase complex. catalytic core F(1). plasma membrane. chloroplast; EXPRESSED IN: 22 plant structures; EXPRESSED D…	-5.20079712116568	8.12130564066363E-08	down	24	46	8.86706648140923E-06	8.86706648140923	24	67	9.64890792363998E-06	9.64890792363998	24	67	0.0000126640825637698	12.6640825637698	21	2	3.1805831758282E-07	0.31805831758282	N	1	2.29887911252232E-07	0.229887911252232	NA	0	0	0
chr3:19498847-19499320	upstream;upstream	AT3G52561.1;AT3G52570.1	protein_coding unknown protein; FUNCTIONS IN: molecular_function unknown; INVOLVED IN: biological_process unknown; LOCATED IN: cellular_component unknown; BEST Arabidopsis thaliana protein match is: unknown protein (TAIR:AT3G11600.1); Has 30201 Blast hits to 17322 proteins in 780 species: Archae - 12; Bacteria - 1396; Metazoa - 17338; Fungi - 3422; Plants - 5037; Viruses - 0; Other Eukaryotes - 2…	-5.20016509431456	0.000058625424671239	down	24	23	4.43353324070462E-06	4.43353324070462	23	27	3.88836587967581E-06	3.88836587967581	23	43	8.12769477973286E-06	8.12769477973286	NA	0	0	0	NA	0	0	0	23	2	2.91655772108346E-07	0.291655772108346
chr3:15950409-15951509	upstream	AT3G44250.1	protein_coding cytochrome P450. family 71. subfamily B. polypeptide 38 putative cytochrome P450 "cytochrome P450. family 71. subfamily B. polypeptide 38" (CYP71B38); FUNCTIONS IN: electron carrier activity. monooxygenase activity. iron ion binding. oxygen binding. heme binding; INVOLVED IN: oxidation reduction; LOCATED IN: endomembrane system; EXPRESSED IN: sepal. male gametophyte. carpel; EXPRES…	-5.19936964703601	4.10428784108723E-09	down	24	78	0.000015035460555433	15.035460555433	24	85	0.0000122411518434239	12.2411518434239	24	150	0.0000283524236502309	28.3524236502309	NA	0	0	0	N	1	2.29887911252232E-07	0.229887911252232	N	5	7.29139430270865E-07	0.729139430270865
chr5:20563161-20564408	upstream	AT5G50500.1	protein_coding unknown protein; Has 1807 Blast hits to 1807 proteins in 277 species: Archae - 0; Bacteria - 0; Metazoa - 736; Fungi - 347; Plants - 385; Viruses - 0; Other Eukaryotes - 339 (source: NCBI BLink).	-5.19558252827235	3.5867619544325E-09	down	24	79	0.0000152282228702463	15.2282228702463	24	77	0.000011089043434631	11.089043434631	24	125	0.0000236270197085257	23.6270197085257	23	1	1.5902915879141E-07	0.15902915879141	NA	0	0	0	23	5	7.29139430270865E-07	0.729139430270865
chr4:6999152-6999776	upstream	AT4G11550.1	protein_coding Cysteine/Histidine-rich C1 domain family protein Cysteine/Histidine-rich C1 domain family protein; FUNCTIONS IN: zinc ion binding; INVOLVED IN: intracellular signaling pathway; LOCATED IN: cellular_component unknown; EXPRESSED IN: hypocotyl. root. pedicel; EXPRESSED DURING: 4 anthesis; CONTAINS InterPro DOMAIN/s: Protein kinase C-like. phorbol ester/diacylglycerol binding (InterPro…	-5.19525520084494	0.0000679019464230583	down	24	23	4.43353324070462E-06	4.43353324070462	24	19	2.73625747088298E-06	2.73625747088298	24	38	7.18261399139183E-06	7.18261399139183	NA	0	0	0	N	1	2.29887911252232E-07	0.229887911252232	NA	0	0	0
chr2:13817590-13817958	upstream	AT2G32550.1	protein_coding Cell differentiation. Rcd1-like protein Cell differentiation. Rcd1-like protein; CONTAINS InterPro DOMAIN/s: Cell differentiation. Rcd1-like (InterPro:IPR007216); BEST Arabidopsis thaliana protein match is: Cell differentiation. Rcd1-like protein (TAIR:AT5G12980.1); Has 472 Blast hits to 471 proteins in 203 species: Archae - 0; Bacteria - 0; Metazoa - 156; Fungi - 133; Plants - 100…	-5.1933915790189	0.0044762052677407	down	24	13	2.50591009257217E-06	2.50591009257217	24	15	2.16020326648656E-06	2.16020326648656	24	18	3.40229083802771E-06	3.40229083802771	NA	0	0	0	NA	0	0	0	N	1	1.45827886054173E-07	0.145827886054173
chr4:11127873-11128152	upstream	AT4G20760.1	protein_coding NAD(P)-binding Rossmann-fold superfamily protein NAD(P)-binding Rossmann-fold superfamily protein; FUNCTIONS IN: oxidoreductase activity. binding. catalytic activity; INVOLVED IN: oxidation reduction. metabolic process; EXPRESSED IN: 22 plant structures; EXPRESSED DURING: 13 growth stages; CONTAINS InterPro DOMAIN/s: NAD(P)-binding domain (InterPro:IPR016040). Glucose/ribitol dehyd…	-5.19148535355963	0.00448757191399121	down	24	12	2.31314777775893E-06	2.31314777775893	24	16	2.30421681758567E-06	2.30421681758567	23	18	3.40229083802771E-06	3.40229083802771	NA	0	0	0	NA	0	0	0	N	1	1.45827886054173E-07	0.145827886054173
chr1:21630222-21630417	upstream;upstream	AT1G58300.1;AT1G58310.1	protein_coding heme oxygenase 4 Encodes a member (HO4) of the heme oxygenase family. heme oxygenase 4 (HO4); FUNCTIONS IN: heme oxygenase (decyclizing) activity. oxidoreductase activity. heme binding; INVOLVED IN: oxidation reduction. heme oxidation; LOCATED IN: chloroplast; EXPRESSED IN: 7 plant structures; CONTAINS InterPro DOMAIN/s: Haem oxygenase-like. multi-helical (InterPro:IPR016084). Haem…	-5.19132495726202	0.00448876718789062	down	24	11	2.12038546294569E-06	2.12038546294569	24	18	2.59224391978388E-06	2.59224391978388	24	17	0.0000032132746803595	3.2132746803595	NA	0	0	0	NA	0	0	0	N	1	1.45827886054173E-07	0.145827886054173
chr1:17190652-17191117	upstream;upstream	AT1G45688.1;AT1G45688.2	protein_coding unknown protein; FUNCTIONS IN: molecular_function unknown; INVOLVED IN: biological_process unknown; LOCATED IN: plasma membrane; EXPRESSED IN: 22 plant structures; EXPRESSED DURING: 13 growth stages; BEST Arabidopsis thaliana protein match is: unknown protein (TAIR:AT5G42860.1); Has 258 Blast hits to 242 proteins in 39 species: Archae - 0; Bacteria - 11; Metazoa - 10; Fungi - 14; P…	-5.19080588921074	0.00273407578434162	down	23	12	2.31314777775893E-06	2.31314777775893	24	14	2.01618971538746E-06	2.01618971538746	24	24	4.53638778403694E-06	4.53638778403694	24	1	1.5902915879141E-07	0.15902915879141	NA	0	0	0	NA	0	0	0
chr3:10524372-10524709	upstream	AT3G28216.1	protein_coding unknown protein; Has 30201 Blast hits to 17322 proteins in 780 species: Archae - 12; Bacteria - 1396; Metazoa - 17338; Fungi - 3422; Plants - 5037; Viruses - 0; Other Eukaryotes - 2996 (source: NCBI BLink).	-5.19026092380852	0.000592266917749662	down	24	19	3.66248398145164E-06	3.66248398145164	24	24	0.0000034563252263785	3.4563252263785	24	50	0.0000094508078834103	9.4508078834103	NA	0	0	0	NA	0	0	0	23	2	2.91655772108346E-07	0.291655772108346
chr3:11037003-11037422	upstream	AT3G29040.1	protein_coding Domain of unknown function (DUF26) Domain of unknown function (DUF26); FUNCTIONS IN: protein serine/threonine kinase activity; INVOLVED IN: biological_process unknown; LOCATED IN: endomembrane system; CONTAINS InterPro DOMAIN/s: Protein of unknown function DUF26 (InterPro:IPR002902); BEST Arabidopsis thaliana protein match is: Domain of unknown function (DUF26) (TAIR:AT3G21970.1); …	-5.18288466524745	0.000326916141857407	down	24	26	5.01182018514435E-06	5.01182018514435	24	18	2.59224391978388E-06	2.59224391978388	24	48	9.07277556807389E-06	9.07277556807389	NA	0	0	0	NA	0	0	0	N	2	2.91655772108346E-07	0.291655772108346
chr3:17195313-17196281	upstream	AT3G46670.1	protein_coding UDP-glucosyl transferase 76E11 UDP-glucosyl transferase 76E11 (UGT76E11); FUNCTIONS IN: quercetin 3-O-glucosyltransferase activity. UDP-glycosyltransferase activity. quercetin 7-O-glucosyltransferase activity. transferase activity. transferring glycosyl groups; INVOLVED IN: metabolic process; LOCATED IN: cellular_component unknown; EXPRESSED IN: 19 plant structures; EXPRESSED DURIN…	-5.18088429233743	2.14829450714391E-09	down	24	66	0.0000127223127776741	12.7223127776741	24	87	0.0000125291789456221	12.5291789456221	24	100	0.0000189016157668206	18.9016157668206	23	1	1.5902915879141E-07	0.15902915879141	N	2	4.59775822504463E-07	0.459775822504463	24	1	1.45827886054173E-07	0.145827886054173
chr5:15828682-15828816	upstream	AT5G39530.1	protein_coding Protein of unknown function (DUF1997) Protein of unknown function (DUF1997); CONTAINS InterPro DOMAIN/s: Protein of unknown function DUF1997 (InterPro:IPR018971); BEST Arabidopsis thaliana protein match is: Protein of unknown function (DUF1997) (TAIR:AT5G39520.1); Has 204 Blast hits to 204 proteins in 68 species: Archae - 0; Bacteria - 103; Metazoa - 0; Fungi - 0; Plants - 48; Viru…	-5.16530924984701	0.0000518550710181357	down	24	31	5.97563175921057E-06	5.97563175921057	24	19	2.73625747088298E-06	2.73625747088298	24	44	8.31671093740106E-06	8.31671093740106	24	1	1.5902915879141E-07	0.15902915879141	NA	0	0	0	24	1	1.45827886054173E-07	0.145827886054173
chr1:22352421-22352692	upstream	AT1G60690.1	protein_coding NAD(P)-linked oxidoreductase superfamily protein NAD(P)-linked oxidoreductase superfamily protein; FUNCTIONS IN: oxidoreductase activity. aldo-keto reductase activity; INVOLVED IN: oxidation reduction; LOCATED IN: plasma membrane. chloroplast envelope; EXPRESSED IN: 22 plant structures; EXPRESSED DURING: 13 growth stages; CONTAINS InterPro DOMAIN/s: Aldo/keto reductase (InterPro:IP…	-5.16120757821481	0.00507134937546646	down	24	11	2.12038546294569E-06	2.12038546294569	24	18	2.59224391978388E-06	2.59224391978388	24	16	0.0000030242585226913	3.0242585226913	NA	0	0	0	NA	0	0	0	N	1	1.45827886054173E-07	0.145827886054173
chr2:10661305-10661728	upstream;upstream;upstream	AT2G25050.2;AT2G25052.1;AT2G25060.1	protein_coding Actin-binding FH2 (Formin Homology) protein Actin-binding FH2 (Formin Homology) protein; FUNCTIONS IN: actin binding; INVOLVED IN: cellular component organization. actin cytoskeleton organization; CONTAINS InterPro DOMAIN/s: Actin-binding FH2/DRF autoregulatory (InterPro:IPR003104). C2 calcium/lipid-binding domain. CaLB (InterPro:IPR008973). Actin-binding FH2 (InterPro:IPR015425). …	-5.15737161422793	2.05083987806783E-06	down	24	31	5.97563175921057E-06	5.97563175921057	24	35	5.04047428846865E-06	5.04047428846865	24	61	0.0000115299856177606	11.5299856177606	24	1	1.5902915879141E-07	0.15902915879141	24	1	2.29887911252232E-07	0.229887911252232	NA	0	0	0
chr1:29688715-29689032	upstream	AT1G78950.1	protein_coding Terpenoid cyclases family protein Terpenoid cyclases family protein; CONTAINS InterPro DOMAIN/s: Terpene synthase. conserved site (InterPro:IPR002365). Squalene cyclase (InterPro:IPR018333). Terpenoid cylases/protein prenyltransferase alpha-alpha toroid (InterPro:IPR008930). Prenyltransferase/squalene oxidase (InterPro:IPR001330); BEST Arabidopsis thaliana protein match is: camelli…	-5.14672829145432	0.00340082956703579	down	24	15	2.89143472219866E-06	2.89143472219866	24	15	2.16020326648656E-06	2.16020326648656	23	18	3.40229083802771E-06	3.40229083802771	24	1	1.5902915879141E-07	0.15902915879141	NA	0	0	0	NA	0	0	0
chr2:12590632-12591273	upstream	AT2G29320.1	protein_coding NAD(P)-binding Rossmann-fold superfamily protein NAD(P)-binding Rossmann-fold superfamily protein; FUNCTIONS IN: oxidoreductase activity. binding. catalytic activity; INVOLVED IN: oxidation reduction. metabolic process; LOCATED IN: cellular_component unknown; EXPRESSED IN: 21 plant structures; EXPRESSED DURING: 13 growth stages; CONTAINS InterPro DOMAIN/s: NAD(P)-binding domain (In…	-5.14597328527018	0.0000944417427341502	down	24	24	4.62629555551786E-06	4.62629555551786	24	20	2.88027102198208E-06	2.88027102198208	24	33	0.0000062375332030508	6.2375332030508	NA	0	0	0	21	1	2.29887911252232E-07	0.229887911252232	NA	0	0	0
chr4:6073919-6074539	upstream	AT4G09600.1	protein_coding GAST1 protein homolog 3 One of GASA gene family which is related to a GA-stimulated transcript (GAST) from tomato. GAST1 protein homolog 3 (GASA3); FUNCTIONS IN: molecular_function unknown; INVOLVED IN: response to gibberellin stimulus; LOCATED IN: endomembrane system; EXPRESSED IN: fruit. seed. leaf; EXPRESSED DURING: LP.04 four leaves visible; CONTAINS InterPro DOMAIN/s: Gibberel…	-5.14281699511108	0.0114954063128562	down	24	19	3.66248398145164E-06	3.66248398145164	24	18	2.59224391978388E-06	2.59224391978388	24	57	0.0000107739209870877	10.7739209870877	24	1	1.5902915879141E-07	0.15902915879141	NA	0	0	0	24	1	1.45827886054173E-07	0.145827886054173
chr1:19427442-19427664	upstream	AT1G52180.1	protein_coding Aquaporin-like superfamily protein Aquaporin-like superfamily protein; FUNCTIONS IN: water channel activity; INVOLVED IN: transport; LOCATED IN: endomembrane system. membrane; EXPRESSED IN: 22 plant structures; EXPRESSED DURING: 13 growth stages; CONTAINS InterPro DOMAIN/s: Major intrinsic protein (InterPro:IPR000425); BEST Arabidopsis thaliana protein match is: delta tonoplast int…	-5.13607138070497	0.00346700282388143	down	23	11	2.12038546294569E-06	2.12038546294569	23	17	2.44823036868477E-06	2.44823036868477	24	20	3.78032315336412E-06	3.78032315336412	N	1	1.5902915879141E-07	0.15902915879141	NA	0	0	0	NA	0	0	0
chr2:9396993-9397387	upstream	AT2G22121.1	protein_coding low-molecular-weight cysteine-rich 35 Encodes a member of a family of small.secreted. cysteine rich protein with sequence similarity to the PCP (pollen coat protein) gene family. low-molecular-weight cysteine-rich 35 (LCR35); LOCATED IN: endomembrane system; CONTAINS InterPro DOMAIN/s: S locus-related glycoprotein 1 binding pollen coat (InterPro:IPR010851); BEST Arabidopsis thalian…	-5.13441596301857	0.0000743228524903649	down	23	25	0.0000048190578703311	4.8190578703311	24	33	4.75244718627044E-06	4.75244718627044	24	64	0.0000120970340907652	12.0970340907652	NA	0	0	0	N	1	2.29887911252232E-07	0.229887911252232	N	1	1.45827886054173E-07	0.145827886054173
chr2:8875847-8876408	upstream	AT2G20605.1	protein_coding Plant thionin family protein Encodes a Plant thionin family protein Plant thionin family protein; LOCATED IN: endomembrane system; BEST Arabidopsis thaliana protein match is: Plant thionin family protein (TAIR:AT2G20619.1); Has 9 Blast hits to 9 proteins in 2 species: Archae - 0; Bacteria - 0; Metazoa - 0; Fungi - 0; Plants - 9; Viruses - 0; Other Eukaryotes - 0 (source: NCBI BLink…	-5.13163620410034	1.51334833618626E-06	down	24	34	0.0000065539187036503	6.5539187036503	24	41	5.90455559506327E-06	5.90455559506327	24	69	0.0000130421148791062	13.0421148791062	23	3	4.77087476374231E-07	0.477087476374231	NA	0	0	0	NA	0	0	0
chr5:16210798-16211021	upstream	AT5G40470.1	protein_coding RNI-like superfamily protein RNI-like superfamily protein; FUNCTIONS IN: molecular_function unknown; INVOLVED IN: biological_process unknown; LOCATED IN: chloroplast; EXPRESSED IN: 22 plant structures; EXPRESSED DURING: 13 growth stages; BEST Arabidopsis thaliana protein match is: F-box/RNI-like superfamily protein (TAIR:AT4G15475.1); Has 2544 Blast hits to 1647 proteins in 181 spe…	-5.13114392873201	0.000104311535730444	down	24	23	4.43353324070462E-06	4.43353324070462	23	25	3.60033877747761E-06	3.60033877747761	23	28	5.29245241470977E-06	5.29245241470977	NA	0	0	0	23	1	2.29887911252232E-07	0.229887911252232	NA	0	0	0
chr5:15000448-15000743	upstream	AT5G37770.1	protein_coding EF hand calcium-binding protein family Encodes a protein with 40% similarity to calmodulin. Binds Ca(2+) and. as a consequence. undergoes conformational changes. CML24 expression occurs in all major organs. and transcript levels are increased from 2- to 15-fold in plants subjected to touch. darkness. heat. cold. hydrogen peroxide. abscisic acid (ABA). and indole-3-acetic acid. Howe…	-5.12572446267534	0.0000773184250839326	down	24	25	0.0000048190578703311	4.8190578703311	24	20	2.88027102198208E-06	2.88027102198208	24	47	8.88375941040568E-06	8.88375941040568	23	1	1.5902915879141E-07	0.15902915879141	NA	0	0	0	23	1	1.45827886054173E-07	0.145827886054173
chr2:10197583-10198070	upstream	AT2G23970.1	protein_coding Class I glutamine amidotransferase-like superfamily protein Class I glutamine amidotransferase-like superfamily protein; FUNCTIONS IN: catalytic activity; INVOLVED IN: defense response; LOCATED IN: endomembrane system; EXPRESSED IN: 6 plant structures; EXPRESSED DURING: 4 anthesis. petal differentiation and expansion stage; CONTAINS InterPro DOMAIN/s: Glutamine amidotransferase cla…	-5.12092010089762	2.88934652950057E-07	down	24	44	8.48154185178274E-06	8.48154185178274	24	43	6.19258269726148E-06	6.19258269726148	24	77	0.0000145542441404519	14.5542441404519	NA	0	0	0	22	1	2.29887911252232E-07	0.229887911252232	23	2	2.91655772108346E-07	0.291655772108346
chr4:16396125-16396588	upstream	AT4G34260.1	protein_coding 1.2-alpha-L-fucosidases FUC95A; FUNCTIONS IN: 1.2-alpha-L-fucosidase activity; INVOLVED IN: biological_process unknown; LOCATED IN: endomembrane system; EXPRESSED IN: 22 plant structures; EXPRESSED DURING: 13 growth stages; CONTAINS InterPro DOMAIN/s: Six-hairpin glycosidase-like (InterPro:IPR008928). Uncharacterised conserved protein UCP007663 (InterPro:IPR016518); Has 1349 Blast …	-5.11709092201541	0.00010902802595548	down	24	20	3.85524629626488E-06	3.85524629626488	23	18	2.59224391978388E-06	2.59224391978388	24	38	7.18261399139183E-06	7.18261399139183	NA	0	0	0	N	1	2.29887911252232E-07	0.229887911252232	NA	0	0	0
chr2:6695632-6695846	upstream	AT2G15360.1	protein_coding BEST Arabidopsis thaliana protein match is: fucosyltransferase 4 (TAIR:AT2G15390.2); Has 38 Blast hits to 35 proteins in 2 species: Archae - 0; Bacteria - 0; Metazoa - 0; Fungi - 0; Plants - 38; Viruses - 0; Other Eukaryotes - 0 (source: NCBI BLink).	-5.11414147124065	1.85573841221602E-07	down	24	60	0.0000115657388887946	11.5657388887946	24	56	8.06475886154984E-06	8.06475886154984	24	68	0.000012853098721438	12.853098721438	21	3	4.77087476374231E-07	0.477087476374231	NA	0	0	0	24	1	1.45827886054173E-07	0.145827886054173
chr3:17021152-17021739	upstream	AT3G46320.1	protein_coding Histone superfamily protein Histone superfamily protein; FUNCTIONS IN: DNA binding; INVOLVED IN: chromosome organization. nucleosome assembly; LOCATED IN: nucleus. nucleosome; CONTAINS InterPro DOMAIN/s: Histone H4. conserved site (InterPro:IPR019809). Histone-fold (InterPro:IPR009072). Histone core (InterPro:IPR007125). Histone H4 (InterPro:IPR001951); BEST Arabidopsis thaliana pr…	-5.11393900606085	4.15492646566123E-06	down	24	32	6.16839407402381E-06	6.16839407402381	24	39	5.61652849286506E-06	5.61652849286506	24	48	9.07277556807389E-06	9.07277556807389	NA	0	0	0	N	1	2.29887911252232E-07	0.229887911252232	N	1	1.45827886054173E-07	0.145827886054173
chr2:15308389-15309689	upstream	AT2G36485.1	protein_coding ENTH/VHS family protein ENTH/VHS family protein; FUNCTIONS IN: molecular_function unknown; INVOLVED IN: biological_process unknown; LOCATED IN: chloroplast; EXPRESSED IN: 14 plant structures; EXPRESSED DURING: 6 growth stages; CONTAINS InterPro DOMAIN/s: RNA polymerase II. large subunit. CTD (InterPro:IPR006569). ENTH/VHS (InterPro:IPR008942); BEST Arabidopsis thaliana protein matc…	-5.10468046044615	1.3594678618068E-10	down	24	130	0.0000250591009257217	25.0591009257217	24	165	0.0000237622359313522	23.7622359313522	24	262	0.00004952223330907	49.52223330907	N	4	6.36116635165641E-07	0.636116635165641	24	2	4.59775822504463E-07	0.459775822504463	24	5	7.29139430270865E-07	0.729139430270865
chr3:7362426-7363215	upstream;upstream	AT3G20997.1;AT3G21000.1	protein_coding low-molecular-weight cysteine-rich 55 Encodes a member of a family of small.secreted. cysteine rich protein with sequence similarity to the PCP (pollen coat protein) gene family. low-molecular-weight cysteine-rich 55 (LCR55); INVOLVED IN: defense response; LOCATED IN: endomembrane system; CONTAINS InterPro DOMAIN/s: S locus-related glycoprotein 1 binding pollen coat (InterPro:IPR01…	-5.10422498188854	0.0000182848909685974	down	24	76	0.0000146499359258066	14.6499359258066	24	47	0.0000067686369016579	6.7686369016579	24	126	0.000023816035866194	23.816035866194	NA	0	0	0	N	1	2.29887911252232E-07	0.229887911252232	N	4	5.83311544216692E-07	0.583311544216692
chr2:14550223-14550475	upstream;upstream;upstream	AT2G34520.1;AT2G34540.1;AT2G34540.2	protein_coding mitochondrial ribosomal protein S14 nuclear-encoded mitochondrial ribosomal protein S14 mitochondrial ribosomal protein S14 (RPS14); CONTAINS InterPro DOMAIN/s: Ribosomal protein S14 (InterPro:IPR001209). Ribosomal protein S14. conserved site (InterPro:IPR018271); Has 6726 Blast hits to 6726 proteins in 2284 species: Archae - 0; Bacteria - 3988; Metazoa - 119; Fungi - 127; Plants -…	-5.09936034698119	0.00649753867215353	down	24	13	2.50591009257217E-06	2.50591009257217	24	14	2.01618971538746E-06	2.01618971538746	23	16	0.0000030242585226913	3.0242585226913	NA	0	0	0	NA	0	0	0	21	1	1.45827886054173E-07	0.145827886054173
chr1:17939762-17939996	upstream;upstream;upstream	AT1G48520.1;AT1G48520.2;AT1G48520.3	protein_coding GLU-ADT subunit B Encodes Glu-tRNA(Gln) amidotransferase subunit B (from Genbank record AF239836). GLU-ADT subunit B (GATB); FUNCTIONS IN: glutaminyl-tRNA synthase (glutamine-hydrolyzing) activity. carbon-nitrogen ligase activity. with glutamine as amido-N-donor. ligase activity; INVOLVED IN: glutamyl-tRNA aminoacylation. translation; LOCATED IN: chloroplast. chloroplast stroma; EX…	-5.09781547282908	0.00431780668841021	down	24	18	3.46972166663839E-06	3.46972166663839	24	14	2.01618971538746E-06	2.01618971538746	24	14	2.64622620735488E-06	2.64622620735488	N	1	1.5902915879141E-07	0.15902915879141	NA	0	0	0	NA	0	0	0
chr1:16574718-16575163	upstream	AT1G43790.1	protein_coding tracheary element differentiation-related 6 tracheary element differentiation-related 6 (TED6); BEST Arabidopsis thaliana protein match is: tracheary element differentiation-related 7 (TAIR:AT5G48920.1); Has 61 Blast hits to 46 proteins in 10 species: Archae - 0; Bacteria - 0; Metazoa - 0; Fungi - 0; Plants - 61; Viruses - 0; Other Eukaryotes - 0 (source: NCBI BLink).	-5.0953954262714	4.09459414506036E-10	down	24	96	0.0000185051822220714	18.5051822220714	24	97	0.0000139693144566131	13.9693144566131	24	131	0.000024761116654535	24.761116654535	24	1	1.5902915879141E-07	0.15902915879141	24	2	4.59775822504463E-07	0.459775822504463	N	3	4.37483658162519E-07	0.437483658162519
chr2:11040438-11040725	upstream;upstream	AT2G25900.1;AT2G25900.2	protein_coding Zinc finger C-x8-C-x5-C-x3-H type family protein putative Cys3His zinc finger protein (ATCTH) mRNA. complete ATCTH; CONTAINS InterPro DOMAIN/s: Zinc finger. CCCH-type (InterPro:IPR000571); BEST Arabidopsis thaliana protein match is: CCCH-type zinc finger family protein (TAIR:AT2G19810.1); Has 796 Blast hits to 771 proteins in 136 species: Archae - 0; Bacteria - 0; Metazoa - 198; Fu…	-5.09215411662494	0.00437041980298901	down	24	15	2.89143472219866E-06	2.89143472219866	24	17	2.44823036868477E-06	2.44823036868477	23	14	2.64622620735488E-06	2.64622620735488	23	1	1.5902915879141E-07	0.15902915879141	NA	0	0	0	NA	0	0	0
chr2:737550-738265	upstream	AT2G02660.1	protein_coding F-box associated ubiquitination effector family protein F-box associated ubiquitination effector family protein; FUNCTIONS IN: molecular_function unknown; INVOLVED IN: biological_process unknown; LOCATED IN: mitochondrion; CONTAINS InterPro DOMAIN/s: F-box associated domain. type 3 (InterPro:IPR013187). F-box associated interaction domain (InterPro:IPR017451); BEST Arabidopsis thal…	-5.08112648744028	0.000137058002541532	down	24	17	3.27695935182515E-06	3.27695935182515	24	25	3.60033877747761E-06	3.60033877747761	24	32	6.04851704538259E-06	6.04851704538259	NA	0	0	0	21	1	2.29887911252232E-07	0.229887911252232	NA	0	0	0
chr5:13467389-13467519	upstream	AT5G35200.1	protein_coding ENTH/ANTH/VHS superfamily protein ENTH/ANTH/VHS superfamily protein; FUNCTIONS IN: phospholipid binding. clathrin binding. binding. phosphatidylinositol binding; INVOLVED IN: clathrin coat assembly; LOCATED IN: plasma membrane; EXPRESSED IN: 24 plant structures; EXPRESSED DURING: 15 growth stages; CONTAINS InterPro DOMAIN/s: Epsin-like. N-terminal (InterPro:IPR013809). ANTH (InterP…	-5.08024504785693	4.40984846434986E-06	down	24	39	7.51773027771652E-06	7.51773027771652	24	39	5.61652849286506E-06	5.61652849286506	24	53	0.0000100178563564149	10.0178563564149	23	1	1.5902915879141E-07	0.15902915879141	NA	0	0	0	23	2	2.91655772108346E-07	0.291655772108346
chr5:10015862-10016554	upstream	AT5G27990.1	protein_coding Pre-rRNA-processing protein TSR2. conserved region Pre-rRNA-processing protein TSR2. conserved region; CONTAINS InterPro DOMAIN/s: Pre-rRNA-processing protein TSR2. conserved region (InterPro:IPR019398); BEST Arabidopsis thaliana protein match is: Pre-rRNA-processing protein TSR2. conserved region (TAIR:AT3G22510.1); Has 1807 Blast hits to 1807 proteins in 277 species: Archae - 0; …	-5.07710496781486	2.51548770533262E-07	down	24	50	9.63811574066221E-06	9.63811574066221	24	61	8.78482661704536E-06	8.78482661704536	24	69	0.0000130421148791062	13.0421148791062	21	3	4.77087476374231E-07	0.477087476374231	NA	0	0	0	24	1	1.45827886054173E-07	0.145827886054173
chr2:7663456-7663647	upstream	AT2G17620.1	protein_coding Cyclin B2;1 Cyclin B2;1 (CYCB2;1); FUNCTIONS IN: cyclin-dependent protein kinase regulator activity; INVOLVED IN: regulation of cell cycle; LOCATED IN: nucleus; EXPRESSED IN: 12 plant structures; EXPRESSED DURING: 6 growth stages; CONTAINS InterPro DOMAIN/s: Cyclin. C-terminal (InterPro:IPR004367). Cyclin-like (InterPro:IPR011028). Cyclin. N-terminal (InterPro:IPR006671). Cyclin. A…	-5.07583971631418	0.0044909989623375	down	24	11	2.12038546294569E-06	2.12038546294569	23	16	2.30421681758567E-06	2.30421681758567	24	19	3.59130699569591E-06	3.59130699569591	24	1	1.5902915879141E-07	0.15902915879141	NA	0	0	0	NA	0	0	0
chr5:19565936-19566678	upstream	AT5G48270.1	protein_coding Plant protein of unknown function (DUF868) Plant protein of unknown function (DUF868); CONTAINS InterPro DOMAIN/s: Protein of unknown function DUF868. plant (InterPro:IPR008586); BEST Arabidopsis thaliana protein match is: Plant protein of unknown function (DUF868) (TAIR:AT4G12690.2); Has 1807 Blast hits to 1807 proteins in 277 species: Archae - 0; Bacteria - 0; Metazoa - 736; Fung…	-5.07433229118894	0.000293589817191074	down	24	22	4.24077092589137E-06	4.24077092589137	24	20	2.88027102198208E-06	2.88027102198208	24	47	8.88375941040568E-06	8.88375941040568	24	1	1.5902915879141E-07	0.15902915879141	NA	0	0	0	24	1	1.45827886054173E-07	0.145827886054173
chr2:6881070-6881193	upstream	AT2G15790.1	protein_coding peptidyl-prolyl cis-trans isomerase / cyclophilin-40 (CYP40) / rotamase SQN encodes the Arabidopsis homolog of cyclophilin 40 (CyP40). It is specifically required for the vegetative but not the reproductive maturation of the shoot. Belongs to one of the 36 carboxylate clamp (CC)-tetratricopeptide repeat (TPR) proteins (Prasad 2010. Pubmed ID: 20856808) with potential to interact wi…	-5.0740871173078	0.00450501082510708	down	23	11	2.12038546294569E-06	2.12038546294569	23	15	2.16020326648656E-06	2.16020326648656	24	20	3.78032315336412E-06	3.78032315336412	N	1	1.5902915879141E-07	0.15902915879141	NA	0	0	0	NA	0	0	0
chr3:17255201-17255460	upstream	AT3G46850.1	protein_coding Subtilase family protein Subtilase family protein; FUNCTIONS IN: identical protein binding. serine-type endopeptidase activity; INVOLVED IN: proteolysis. negative regulation of catalytic activity; LOCATED IN: endomembrane system; CONTAINS InterPro DOMAIN/s: Protease-associated PA (InterPro:IPR003137). Peptidase S8/S53. subtilisin/kexin/sedolisin (InterPro:IPR000209). Peptidase S8/S…	-5.07317004396263	0.000140441039870637	down	24	14	2.69867240738542E-06	2.69867240738542	24	24	0.0000034563252263785	3.4563252263785	24	36	6.80458167605541E-06	6.80458167605541	NA	0	0	0	24	1	2.29887911252232E-07	0.229887911252232	NA	0	0	0
chr5:18567375-18568043	upstream;upstream	AT5G45775.1;AT5G45775.2	protein_coding Ribosomal L5P family protein Ribosomal L5P family protein; FUNCTIONS IN: structural constituent of ribosome; INVOLVED IN: translation; LOCATED IN: cytosolic large ribosomal subunit. vacuole; EXPRESSED IN: male gametophyte. leaf; CONTAINS InterPro DOMAIN/s: Ribosomal protein L5 (InterPro:IPR002132). Ribosomal protein L5. conserved site (InterPro:IPR020929). Ribosomal protein L5. C-t…	-5.06471142244527	0.000153320974027908	down	24	18	3.46972166663839E-06	3.46972166663839	24	25	3.60033877747761E-06	3.60033877747761	24	30	5.67048473004618E-06	5.67048473004618	NA	0	0	0	24	1	2.29887911252232E-07	0.229887911252232	NA	0	0	0
chr1:18026343-18026695	upstream;upstream	AT1G48740.1;AT1G48740.2	protein_coding 2-oxoglutarate (2OG) and Fe(II)-dependent oxygenase superfamily protein 2-oxoglutarate (2OG) and Fe(II)-dependent oxygenase superfamily protein; FUNCTIONS IN: oxidoreductase activity. acting on paired donors. with incorporation or reduction of molecular oxygen. L-ascorbic acid binding. iron ion binding; INVOLVED IN: oxidation reduction; LOCATED IN: cellular_component unknown; CONTA…	-5.06246816348724	0.00490525906907633	down	24	16	3.08419703701191E-06	3.08419703701191	24	15	2.16020326648656E-06	2.16020326648656	24	14	2.64622620735488E-06	2.64622620735488	N	1	1.5902915879141E-07	0.15902915879141	NA	0	0	0	NA	0	0	0
chr3:13497672-13497865	upstream	AT3G32960.1	protein_coding Domain of unknown function (DUF1985) CONTAINS InterPro DOMAIN/s: Domain of unknown function DUF1985 (InterPro:IPR015410); Has 115 Blast hits to 115 proteins in 4 species: Archae - 0; Bacteria - 0; Metazoa - 0; Fungi - 0; Plants - 115; Viruses - 0; Other Eukaryotes - 0 (source: NCBI BLink).	-5.06198120547257	0.004910007149064	down	24	13	2.50591009257217E-06	2.50591009257217	24	21	3.02428457308119E-06	3.02428457308119	23	11	2.07917773435027E-06	2.07917773435027	22	1	1.5902915879141E-07	0.15902915879141	NA	0	0	0	NA	0	0	0
chr1:17564257-17564964	upstream	AT1G47740.1	protein_coding PPPDE putative thiol peptidase family protein PPPDE putative thiol peptidase family protein; CONTAINS InterPro DOMAIN/s: Protein of unknown function DUF862. eukaryotic (InterPro:IPR008580); BEST Arabidopsis thaliana protein match is: PPPDE putative thiol peptidase family protein (TAIR:AT5G25170.1); Has 836 Blast hits to 836 proteins in 174 species: Archae - 0; Bacteria - 2; Metazoa…	-5.05550310387564	6.29412622350461E-06	down	24	26	5.01182018514435E-06	5.01182018514435	24	35	5.04047428846865E-06	5.04047428846865	24	54	0.0000102068725140831	10.2068725140831	NA	0	0	0	N	1	2.29887911252232E-07	0.229887911252232	N	1	1.45827886054173E-07	0.145827886054173
chr2:15866854-15867300	upstream;upstream	AT2G37900.1;AT2G37910.1	protein_coding Major facilitator superfamily protein Major facilitator superfamily protein; FUNCTIONS IN: transporter activity; INVOLVED IN: oligopeptide transport; LOCATED IN: membrane; EXPRESSED IN: 15 plant structures; EXPRESSED DURING: 7 growth stages; CONTAINS InterPro DOMAIN/s: PTR2 family proton/oligopeptide symporter. conserved site (InterPro:IPR018456). Oligopeptide transporter (InterPro…	-5.05133134665097	0.00502214708304168	down	24	13	2.50591009257217E-06	2.50591009257217	24	15	2.16020326648656E-06	2.16020326648656	24	17	0.0000032132746803595	3.2132746803595	24	1	1.5902915879141E-07	0.15902915879141	NA	0	0	0	NA	0	0	0
chr1:27482899-27483492	upstream	AT1G73080.1	protein_coding PEP1 receptor 1 Encodes a leucine-rich repeat receptor kinase. Functions as a receptor for AtPep1 to amplify innate immunity response to pathogen attacks. PEP1 receptor 1 (PEPR1); FUNCTIONS IN: protein binding. protein serine/threonine kinase activity. kinase activity. ATP binding; INVOLVED IN: response to jasmonic acid stimulus. protein amino acid phosphorylation. transmembrane re…	-5.0510799636956	1.74594134897508E-06	down	24	41	7.90325490734301E-06	7.90325490734301	24	32	4.60843363517134E-06	4.60843363517134	24	72	0.0000136091633521108	13.6091633521108	NA	0	0	0	21	2	4.59775822504463E-07	0.459775822504463	NA	0	0	0
chr3:10599508-10599962	upstream	AT3G28345.1	protein_coding ABC transporter family protein Encodes an ATP-binding cassette (ABC) transporter. Expressed in the vascular tissue of primary stem. ABC transporter family protein; FUNCTIONS IN: ATPase activity. coupled to transmembrane movement of substances; INVOLVED IN: transport. transmembrane transport; LOCATED IN: plasma membrane; EXPRESSED IN: shoot apex. inflorescence meristem. cotyledon. h…	-5.04925419422503	0.000109203770068832	down	24	20	3.85524629626488E-06	3.85524629626488	24	31	4.46442008407223E-06	4.46442008407223	24	36	6.80458167605541E-06	6.80458167605541	24	1	1.5902915879141E-07	0.15902915879141	NA	0	0	0	24	1	1.45827886054173E-07	0.145827886054173
chr3:18933030-18933296	upstream	AT3G50940.1	protein_coding P-loop containing nucleoside triphosphate hydrolases superfamily protein P-loop containing nucleoside triphosphate hydrolases superfamily protein; FUNCTIONS IN: nucleoside-triphosphatase activity. ATPase activity. nucleotide binding. ATP binding; LOCATED IN: endomembrane system; CONTAINS InterPro DOMAIN/s: ATPase. AAA-type. core (InterPro:IPR003959). ATPase. AAA+ type. core (InterP…	-5.04520459858976	0.000166104476891181	down	24	27	5.20458249995759E-06	5.20458249995759	24	20	2.88027102198208E-06	2.88027102198208	23	36	6.80458167605541E-06	6.80458167605541	NA	0	0	0	NA	0	0	0	23	2	2.91655772108346E-07	0.291655772108346
chr5:22900165-22901344	upstream	AT5G56570.1	protein_coding Leucine-rich repeat (LRR) family protein Leucine-rich repeat (LRR) family protein; FUNCTIONS IN: molecular_function unknown; INVOLVED IN: biological_process unknown; LOCATED IN: mitochondrion; CONTAINS InterPro DOMAIN/s: FBD (InterPro:IPR013596). FBD-like (InterPro:IPR006566); BEST Arabidopsis thaliana protein match is: FBD. F-box and Leucine Rich Repeat domains containing protein …	-5.04295044908206	4.75771926458966E-08	down	24	51	9.83087805547545E-06	9.83087805547545	24	57	8.20877241264894E-06	8.20877241264894	24	96	0.0000181455511361478	18.1455511361478	N	2	3.1805831758282E-07	0.31805831758282	N	1	2.29887911252232E-07	0.229887911252232	24	1	1.45827886054173E-07	0.145827886054173
chr3:12350236-12350883	upstream	AT3G30725.1	protein_coding glutamine dumper 6 Encodes a member of the GDU (glutamine dumper) family proteins involved in amino acid export: At4g31730 (GDU1). At4g25760 (GDU2). At5g57685 (GDU3). At2g24762 (GDU4). At5g24920 (GDU5). At3g30725 (GDU6) and At5g38770 (GDU7). glutamine dumper 6 (GDU6); FUNCTIONS IN: molecular_function unknown; INVOLVED IN: regulation of amino acid export; LOCATED IN: endomembrane sy…	-5.0397788797655	2.17989851357545E-06	down	N	42	8.09601722215625E-06	8.09601722215625	24	59	8.49679951484715E-06	8.49679951484715	24	100	0.0000189016157668206	18.9016157668206	20	1	1.5902915879141E-07	0.15902915879141	24	1	2.29887911252232E-07	0.229887911252232	23	2	2.91655772108346E-07	0.291655772108346
chr1:21439238-21439592	upstream;upstream	AT1G57943.1;AT1G57943.2	protein_coding purine permease 17 Member of a family of proteins related to PUP1. a purine transporter. May be involved in the transport of purine and purine derivatives such as cytokinins. across the plasma membrane. purine permease 17 (PUP17); CONTAINS InterPro DOMAIN/s: Protein of unknown function DUF250 (InterPro:IPR004853); BEST Arabidopsis thaliana protein match is: purine permease 18 (TAIR…	-5.03474255733637	0.000180712786546196	down	24	30	5.78286944439732E-06	5.78286944439732	24	20	2.88027102198208E-06	2.88027102198208	24	32	6.04851704538259E-06	6.04851704538259	NA	0	0	0	NA	0	0	0	23	2	2.91655772108346E-07	0.291655772108346
chr4:7633936-7634697	upstream;upstream	AT4G13090.1;AT4G13095.1	protein_coding xyloglucan endotransglucosylase/hydrolase 2 xyloglucan endotransglucosylase/hydrolase 2 (XTH2); FUNCTIONS IN: hydrolase activity. acting on glycosyl bonds. xyloglucan:xyloglucosyl transferase activity. hydrolase activity. hydrolyzing O-glycosyl compounds; INVOLVED IN: carbohydrate metabolic process. cellular glucan metabolic process; LOCATED IN: endomembrane system. cell wall. apop…	-5.03126408030743	7.85643834683933E-07	down	23	47	9.05982879622248E-06	9.05982879622248	24	43	6.19258269726148E-06	6.19258269726148	24	75	0.0000141762118251154	14.1762118251154	NA	0	0	0	NA	0	0	0	N	4	5.83311544216692E-07	0.583311544216692
chr5:9575412-9575918	upstream	AT5G27210.1	protein_coding Protein of unknown function. transmembrane-40 Protein of unknown function. transmembrane-40; CONTAINS InterPro DOMAIN/s: Protein of unknown function. transmembrane-40 (InterPro:IPR018781); BEST Arabidopsis thaliana protein match is: Protein of unknown function. transmembrane-40 (TAIR:AT3G05010.1); Has 1807 Blast hits to 1807 proteins in 277 species: Archae - 0; Bacteria - 0; Metazo…	-5.02843899580505	0.000183521529861934	down	24	25	0.0000048190578703311	4.8190578703311	23	24	0.0000034563252263785	3.4563252263785	24	33	0.0000062375332030508	6.2375332030508	NA	0	0	0	NA	0	0	0	24	2	2.91655772108346E-07	0.291655772108346
chr3:17320391-17320659	upstream;upstream;upstream	AT3G47010.1;AT3G47010.2;AT3G47030.1	protein_coding Glycosyl hydrolase family protein Glycosyl hydrolase family protein; FUNCTIONS IN: hydrolase activity. hydrolyzing O-glycosyl compounds; INVOLVED IN: carbohydrate metabolic process; LOCATED IN: cellular_component unknown; EXPRESSED IN: 19 plant structures; EXPRESSED DURING: 12 growth stages; CONTAINS InterPro DOMAIN/s: Glycoside hydrolase. family 3. N-terminal (InterPro:IPR001764).…	-5.01979061312172	0.0000954137179211916	down	24	27	5.20458249995759E-06	5.20458249995759	24	27	3.88836587967581E-06	3.88836587967581	24	34	0.000006426549360719	6.426549360719	N	2	3.1805831758282E-07	0.31805831758282	NA	0	0	0	NA	0	0	0
chr1:2628958-2629503	upstream;upstream;upstream	AT1G08320.1;AT1G08320.3;AT1G08340.1	protein_coding bZIP transcription factor family protein bZIP transcription factor family protein; FUNCTIONS IN: DNA binding. sequence-specific DNA binding transcription factor activity; INVOLVED IN: regulation of transcription. DNA-dependent; EXPRESSED IN: 9 plant structures; EXPRESSED DURING: 6 growth stages; CONTAINS InterPro DOMAIN/s: Basic-leucine zipper (bZIP) transcription factor (InterPro:…	-5.01481181650534	0.00576195419120883	down	24	11	2.12038546294569E-06	2.12038546294569	24	16	2.30421681758567E-06	2.30421681758567	24	17	0.0000032132746803595	3.2132746803595	N	1	1.5902915879141E-07	0.15902915879141	NA	0	0	0	NA	0	0	0
chr5:3542878-3543576	upstream	AT5G11140.1	protein_coding Arabidopsis phospholipase-like protein (PEARLI 4) family Arabidopsis phospholipase-like protein (PEARLI 4) family; CONTAINS InterPro DOMAIN/s: Phospholipase-like. arabidopsis (InterPro:IPR007942); BEST Arabidopsis thaliana protein match is: Arabidopsis phospholipase-like protein (PEARLI 4) family (TAIR:AT2G20960.1); Has 1807 Blast hits to 1807 proteins in 277 species: Archae - 0; B…	-5.01412542603394	0.000223943893069884	down	24	28	5.39734481477084E-06	5.39734481477084	24	24	0.0000034563252263785	3.4563252263785	24	60	0.0000113409694600924	11.3409694600924	NA	0	0	0	24	1	2.29887911252232E-07	0.229887911252232	23	1	1.45827886054173E-07	0.145827886054173
chr1:9161884-9162264	upstream	AT1G26510.1	protein_coding F-box associated ubiquitination effector family protein F-box associated ubiquitination effector family protein; CONTAINS InterPro DOMAIN/s: F-box associated domain. type 3 (InterPro:IPR013187). F-box associated interaction domain (InterPro:IPR017451); BEST Arabidopsis thaliana protein match is: F-box and associated interaction domains-containing protein (TAIR:AT1G26515.1); Has 206…	-5.01385671465952	0.000199935043387611	down	24	16	3.08419703701191E-06	3.08419703701191	24	18	2.59224391978388E-06	2.59224391978388	24	37	6.99359783372362E-06	6.99359783372362	NA	0	0	0	N	1	2.29887911252232E-07	0.229887911252232	NA	0	0	0
chr3:8772840-8773186	upstream	AT3G24230.1	protein_coding Pectate lyase family protein Pectate lyase family protein; FUNCTIONS IN: lyase activity. pectate lyase activity; INVOLVED IN: biological_process unknown; LOCATED IN: endomembrane system; EXPRESSED IN: 17 plant structures; EXPRESSED DURING: 9 growth stages; CONTAINS InterPro DOMAIN/s: Pectin lyase fold/virulence factor (InterPro:IPR011050). AmbAllergen (InterPro:IPR018082). Pectate …	-5.01223641437031	0.000145254066761828	down	24	28	5.39734481477084E-06	5.39734481477084	24	26	3.74435232857671E-06	3.74435232857671	24	30	5.67048473004618E-06	5.67048473004618	24	1	1.5902915879141E-07	0.15902915879141	NA	0	0	0	24	1	1.45827886054173E-07	0.145827886054173
chr1:19108929-19109612	upstream;upstream	AT1G51530.1;AT1G51530.2	protein_coding RNA-binding (RRM/RBD/RNP motifs) family protein RNA-binding (RRM/RBD/RNP motifs) family protein; FUNCTIONS IN: nucleic acid binding; INVOLVED IN: biological_process unknown; LOCATED IN: cellular_component unknown; CONTAINS InterPro DOMAIN/s: RNA recognition motif. RNP-1 (InterPro:IPR000504); BEST Arabidopsis thaliana protein match is: RNA-binding (RRM/RBD/RNP motifs) family protein…	-5.01134462586102	6.30411499785454E-06	down	24	26	5.01182018514435E-06	5.01182018514435	24	32	4.60843363517134E-06	4.60843363517134	24	57	0.0000107739209870877	10.7739209870877	N	1	1.5902915879141E-07	0.15902915879141	N	1	2.29887911252232E-07	0.229887911252232	NA	0	0	0
chr5:9471177-9471405	upstream;upstream;upstream;upstream	AT5G26910.1;AT5G26910.2;AT5G26910.3;AT5G26912.1	protein_coding unknown protein; BEST Arabidopsis thaliana protein match is: unknown protein (TAIR:AT3G58650.1); Has 1322 Blast hits to 684 proteins in 162 species: Archae - 4; Bacteria - 497; Metazoa - 157; Fungi - 101; Plants - 155; Viruses - 0; Other Eukaryotes - 408 (source: NCBI BLink).;protein_coding unknown protein; BEST Arabidopsis thaliana protein match is: unknown protein (TAIR:AT3G58650…	-5.01031649729309	6.32566616950905E-06	down	24	21	4.04800861107813E-06	4.04800861107813	24	41	5.90455559506327E-06	5.90455559506327	24	53	0.0000100178563564149	10.0178563564149	24	1	1.5902915879141E-07	0.15902915879141	N	1	2.29887911252232E-07	0.229887911252232	NA	0	0	0
chr1:22260112-22260901	upstream	AT1G60420.1	protein_coding DC1 domain-containing protein Reduce transmission through pollen. DC1 domain-containing protein; FUNCTIONS IN: oxidoreductase activity. antioxidant activity; INVOLVED IN: response to cadmium ion. pollen tube growth. pollen tube guidance; LOCATED IN: cellular_component unknown; EXPRESSED IN: 25 plant structures; EXPRESSED DURING: 15 growth stages; CONTAINS InterPro DOMAIN/s: Thiored…	-5.00851880629179	3.07877139990267E-08	down	24	55	0.0000106019273147284	10.6019273147284	24	78	0.0000112330569857301	11.2330569857301	24	123	0.0000232489873931893	23.2489873931893	N	1	1.5902915879141E-07	0.15902915879141	22	3	6.89663733756695E-07	0.689663733756695	NA	0	0	0
chr3:22092007-22092432	upstream	AT3G59790.1	protein_coding MAP kinase 10 member of MAP Kinase MAP kinase 10 (MPK10); CONTAINS InterPro DOMAIN/s: JNK MAP kinase (InterPro:IPR008351). Serine/threonine-protein kinase domain (InterPro:IPR002290). Serine/threonine-protein kinase-like domain (InterPro:IPR017442). Protein kinase-like domain (InterPro:IPR011009). Serine/threonine-protein kinase. active site (InterPro:IPR008271). MAP kinase. conser…	-5.00550827376049	7.55406975831228E-06	down	24	26	5.01182018514435E-06	5.01182018514435	24	40	5.76054204396417E-06	5.76054204396417	24	63	0.000011908017933097	11.908017933097	24	2	3.1805831758282E-07	0.31805831758282	NA	0	0	0	23	1	1.45827886054173E-07	0.145827886054173
chr5:9618924-9619727	upstream;upstream	AT5G27300.1;AT5G27300.2	protein_coding pentatricopeptide (PPR) repeat-containing protein pentatricopeptide (PPR) repeat-containing protein; CONTAINS InterPro DOMAIN/s: Pentatricopeptide repeat (InterPro:IPR002885); BEST Arabidopsis thaliana protein match is: Tetratricopeptide repeat (TPR)-like superfamily protein (TAIR:AT2G27800.1); Has 17117 Blast hits to 5443 proteins in 174 species: Archae - 1; Bacteria - 0; Metazoa …	-5.00361244641873	0.000327023376183929	down	24	16	3.08419703701191E-06	3.08419703701191	24	25	3.60033877747761E-06	3.60033877747761	24	44	8.31671093740106E-06	8.31671093740106	N	1	1.5902915879141E-07	0.15902915879141	NA	0	0	0	N	1	1.45827886054173E-07	0.145827886054173
chr3:10671849-10672822	upstream	AT3G28455.1	protein_coding CLAVATA3/ESR-RELATED 25 Member of a large family of putative ligands homologous to the Clavata3 gene. Consists of a single exon. Can not replace CLV3 function in vivo. CLAVATA3/ESR-RELATED 25 (CLE25); Has 13 Blast hits to 13 proteins in 5 species: Archae - 0; Bacteria - 0; Metazoa - 0; Fungi - 0; Plants - 13; Viruses - 0; Other Eukaryotes - 0 (source: NCBI BLink).	-5.00249865872131	0.0000792716791401806	down	24	49	9.44535342584896E-06	9.44535342584896	24	55	7.92074531045073E-06	7.92074531045073	24	122	0.0000230599712355211	23.0599712355211	22	1	1.5902915879141E-07	0.15902915879141	22	2	4.59775822504463E-07	0.459775822504463	21	1	1.45827886054173E-07	0.145827886054173
chr5:15617974-15618284	upstream;upstream	AT5G39024.1;AT5G39030.1	protein_coding This gene encodes a small protein and has either evidence of transcription or purifying selection. unknown protein; Has 30201 Blast hits to 17322 proteins in 780 species: Archae - 12; Bacteria - 1396; Metazoa - 17338; Fungi - 3422; Plants - 5037; Viruses - 0; Other Eukaryotes - 2996 (source: NCBI BLink).;protein_coding Protein kinase superfamily protein Protein kinase superfamily p…	-5.00137729595619	0.000220615912745909	down	24	18	3.46972166663839E-06	3.46972166663839	24	20	2.88027102198208E-06	2.88027102198208	24	32	6.04851704538259E-06	6.04851704538259	NA	0	0	0	24	1	2.29887911252232E-07	0.229887911252232	NA	0	0	0
chr1:19112020-19112276	upstream	AT1G51538.1	protein_coding Aminotransferase-like. plant mobile domain family protein Aminotransferase-like. plant mobile domain family protein; FUNCTIONS IN: molecular_function unknown; INVOLVED IN: biological_process unknown; LOCATED IN: cellular_component unknown; EXPRESSED IN: cultured cell; CONTAINS InterPro DOMAIN/s: Aminotransferase-like. plant mobile domain (InterPro:IPR019557); BEST Arabidopsis thali…	-4.99846162337678	0.000301306407911501	down	24	22	4.24077092589137E-06	4.24077092589137	24	17	2.44823036868477E-06	2.44823036868477	23	42	7.93867862206465E-06	7.93867862206465	NA	0	0	0	NA	0	0	0	23	2	2.91655772108346E-07	0.291655772108346
chr3:9565995-9566376	upstream	AT3G26147.1	protein_coding unknown protein; LOCATED IN: endomembrane system; Has 30201 Blast hits to 17322 proteins in 780 species: Archae - 12; Bacteria - 1396; Metazoa - 17338; Fungi - 3422; Plants - 5037; Viruses - 0; Other Eukaryotes - 2996 (source: NCBI BLink).	-4.99682536605542	0.00633071513504865	down	24	14	2.69867240738542E-06	2.69867240738542	23	17	2.44823036868477E-06	2.44823036868477	23	12	2.26819389201847E-06	2.26819389201847	24	1	1.5902915879141E-07	0.15902915879141	NA	0	0	0	NA	0	0	0
chr5:9232764-9233784	upstream	AT5G26310.1	protein_coding UDP-Glycosyltransferase superfamily protein UGT72E3 is an UDPG:coniferyl alcohol glucosyltransferase which glucosylates sinapyl- and coniferyl alcohol as well as sinapic acid. The enzyme is thought to be involved in lignin- and phenylpropanoid metabolism. A knockdown mutant line (72E3KD) was obtained using RNAi silencing. No reduction in coniferyl alcohol 4-<i>O</i>-glucoside and s…	-4.99402383607523	1.06884441169994E-06	down	24	46	8.86706648140923E-06	8.86706648140923	24	38	5.47251494176596E-06	5.47251494176596	23	77	0.0000145542441404519	14.5542441404519	NA	0	0	0	NA	0	0	0	N	4	5.83311544216692E-07	0.583311544216692
chr1:16562441-16562869	upstream	AT1G43780.1	protein_coding serine carboxypeptidase-like 44 serine carboxypeptidase-like 44 (scpl44); FUNCTIONS IN: serine-type carboxypeptidase activity; INVOLVED IN: proteolysis; LOCATED IN: endomembrane system; EXPRESSED IN: 10 plant structures; EXPRESSED DURING: 4 anthesis. F mature embryo stage. petal differentiation and expansion stage. E expanded cotyledon stage; CONTAINS InterPro DOMAIN/s: Peptidase S…	-4.99060093415654	1.07926490458029E-06	down	24	37	7.13220564809003E-06	7.13220564809003	24	50	7.20067755495521E-06	7.20067755495521	23	74	0.0000139871956674472	13.9871956674472	NA	0	0	0	NA	0	0	0	24	4	5.83311544216692E-07	0.583311544216692
chr1:587135-587466	upstream	AT1G02700.1	protein_coding unknown protein; FUNCTIONS IN: molecular_function unknown; INVOLVED IN: biological_process unknown; LOCATED IN: mitochondrion; BEST Arabidopsis thaliana protein match is: unknown protein (TAIR:AT4G02140.1); Has 49 Blast hits to 49 proteins in 21 species: Archae - 0; Bacteria - 0; Metazoa - 10; Fungi - 6; Plants - 29; Viruses - 0; Other Eukaryotes - 4 (source: NCBI BLink).	-4.98976854886219	1.73020933749059E-07	down	24	46	8.86706648140923E-06	8.86706648140923	24	55	7.92074531045073E-06	7.92074531045073	24	96	0.0000181455511361478	18.1455511361478	24	2	3.1805831758282E-07	0.31805831758282	24	1	2.29887911252232E-07	0.229887911252232	24	1	1.45827886054173E-07	0.145827886054173
chr5:23170108-23170622	upstream	AT5G57181.1	protein_coding This gene encodes a small protein and has either evidence of transcription or purifying selection. unknown protein; Has 30201 Blast hits to 17322 proteins in 780 species: Archae - 12; Bacteria - 1396; Metazoa - 17338; Fungi - 3422; Plants - 5037; Viruses - 0; Other Eukaryotes - 2996 (source: NCBI BLink).	-4.9893395171594	0.000244683372890088	down	24	33	6.36115638883706E-06	6.36115638883706	24	19	2.73625747088298E-06	2.73625747088298	23	27	5.10343625704156E-06	5.10343625704156	NA	0	0	0	NA	0	0	0	N	2	2.91655772108346E-07	0.291655772108346
chr5:8407172-8407609	upstream	AT5G24570.1	protein_coding unknown protein; Has 30201 Blast hits to 17322 proteins in 780 species: Archae - 12; Bacteria - 1396; Metazoa - 17338; Fungi - 3422; Plants - 5037; Viruses - 0; Other Eukaryotes - 2996 (source: NCBI BLink).	-4.98728756461701	0.0000120053037586168	down	24	37	7.13220564809003E-06	7.13220564809003	24	26	3.74435232857671E-06	3.74435232857671	24	57	0.0000107739209870877	10.7739209870877	NA	0	0	0	NA	0	0	0	24	3	4.37483658162519E-07	0.437483658162519
chr5:15070802-15071304	upstream	AT5G37860.1	protein_coding Heavy metal transport/detoxification superfamily protein Heavy metal transport/detoxification superfamily protein ; FUNCTIONS IN: copper ion binding. metal ion binding; INVOLVED IN: copper ion transport. metal ion transport; LOCATED IN: cellular_component unknown; EXPRESSED IN: flower; EXPRESSED DURING: petal differentiation and expansion stage; CONTAINS InterPro DOMAIN/s: Heavy me…	-4.98266603516539	0.0000109403651358392	down	24	30	5.78286944439732E-06	5.78286944439732	24	28	4.03237943077492E-06	4.03237943077492	24	51	0.0000096398240410785	9.6398240410785	NA	0	0	0	23	1	2.29887911252232E-07	0.229887911252232	24	1	1.45827886054173E-07	0.145827886054173
chr5:7342766-7343634	upstream;upstream	AT5G22140.1;AT5G22140.2	protein_coding FAD/NAD(P)-binding oxidoreductase family protein FAD/NAD(P)-binding oxidoreductase family protein; FUNCTIONS IN: electron carrier activity. oxidoreductase activity. FAD binding; INVOLVED IN: oxidation reduction; LOCATED IN: plasma membrane; CONTAINS InterPro DOMAIN/s: FAD-dependent pyridine nucleotide-disulphide oxidoreductase (InterPro:IPR013027). Pyridine nucleotide-disulphide ox…	-4.98190696264774	0.000359233128254904	down	24	16	3.08419703701191E-06	3.08419703701191	24	26	3.74435232857671E-06	3.74435232857671	24	45	8.50572709506927E-06	8.50572709506927	N	2	3.1805831758282E-07	0.31805831758282	NA	0	0	0	NA	0	0	0
chr5:8321630-8322043	upstream	AT5G24380.1	protein_coding YELLOW STRIPE like 2 closest Arabidopsis homolog of Zea maize metal-phytosiderophore/metal-nicotianamine transporter ZmYS1 YELLOW STRIPE like 2 (YSL2); FUNCTIONS IN: oligopeptide transporter activity; INVOLVED IN: oligopeptide transport. response to zinc ion. response to iron ion; LOCATED IN: plasma membrane; EXPRESSED IN: 14 plant structures; EXPRESSED DURING: LP.04 four leaves vi…	-4.96980870818913	0.000965060229532411	down	23	18	3.46972166663839E-06	3.46972166663839	24	20	2.88027102198208E-06	2.88027102198208	24	45	8.50572709506927E-06	8.50572709506927	24	1	1.5902915879141E-07	0.15902915879141	NA	0	0	0	24	1	1.45827886054173E-07	0.145827886054173
chr4:7322929-7323732	upstream;upstream	AT4G12340.1;AT4G12350.1	protein_coding copper ion binding copper ion binding; Has 30201 Blast hits to 17322 proteins in 780 species: Archae - 12; Bacteria - 1396; Metazoa - 17338; Fungi - 3422; Plants - 5037; Viruses - 0; Other Eukaryotes - 2996 (source: NCBI BLink).;protein_coding myb domain protein 42 Encodes a putative transcription factor (MYB42). myb domain protein 42 (MYB42); CONTAINS InterPro DOMAIN/s: SANT. DNA-…	-4.9666328662975	2.92857741091578E-09	down	24	83	0.0000159992721294993	15.9992721294993	24	120	0.0000172816261318925	17.2816261318925	24	176	0.0000332668437496042	33.2668437496042	24	7	1.11320411153987E-06	1.11320411153987	NA	0	0	0	24	2	2.91655772108346E-07	0.291655772108346
chr5:9012602-9012958	upstream;upstream	AT5G25840.1;AT5G25850.1	protein_coding Protein of unknown function (DUF1677) Protein of unknown function (DUF1677); CONTAINS InterPro DOMAIN/s: Protein of unknown function DUF1677. plant (InterPro:IPR012876); BEST Arabidopsis thaliana protein match is: Protein of unknown function (DUF1677) (TAIR:AT1G79770.1); Has 1807 Blast hits to 1807 proteins in 277 species: Archae - 0; Bacteria - 0; Metazoa - 736; Fungi - 347; Plant…	-4.96019850355408	0.000188499744246297	down	24	21	4.04800861107813E-06	4.04800861107813	24	21	3.02428457308119E-06	3.02428457308119	24	40	7.56064630672824E-06	7.56064630672824	N	1	1.5902915879141E-07	0.15902915879141	NA	0	0	0	24	1	1.45827886054173E-07	0.145827886054173
chr1:16575222-16576010	upstream	AT1G43800.1	protein_coding Plant stearoyl-acyl-carrier-protein desaturase family protein Plant stearoyl-acyl-carrier-protein desaturase family protein; FUNCTIONS IN: acyl-[acyl-carrier-protein] desaturase activity. oxidoreductase activity. transition metal ion binding; INVOLVED IN: oxidation reduction. fatty acid metabolic process. fatty acid biosynthetic process; LOCATED IN: membrane; EXPRESSED IN: 9 plant …	-4.95334002548432	1.64203927456516E-07	down	24	49	9.44535342584896E-06	9.44535342584896	24	59	8.49679951484715E-06	8.49679951484715	23	101	0.0000190906319244888	19.0906319244888	20	4	6.36116635165641E-07	0.636116635165641	NA	0	0	0	24	1	1.45827886054173E-07	0.145827886054173
chr1:25571945-25572637	upstream	AT1G68238.1	protein_coding unknown protein; FUNCTIONS IN: molecular_function unknown; INVOLVED IN: biological_process unknown; LOCATED IN: endomembrane system; Has 30201 Blast hits to 17322 proteins in 780 species: Archae - 12; Bacteria - 1396; Metazoa - 17338; Fungi - 3422; Plants - 5037; Viruses - 0; Other Eukaryotes - 2996 (source: NCBI BLink).	-4.94863630243905	9.03024639511635E-06	down	24	33	6.36115638883706E-06	6.36115638883706	24	39	5.61652849286506E-06	5.61652849286506	24	51	0.0000096398240410785	9.6398240410785	N	2	3.1805831758282E-07	0.31805831758282	NA	0	0	0	23	1	1.45827886054173E-07	0.145827886054173
chr2:8851143-8851754	upstream;upstream	AT2G20560.1;AT2G20562.1	protein_coding DNAJ heat shock family protein DNAJ heat shock family protein; FUNCTIONS IN: unfolded protein binding. heat shock protein binding; INVOLVED IN: protein folding; LOCATED IN: cellular_component unknown; EXPRESSED IN: 10 plant structures; EXPRESSED DURING: M germinated pollen stage. 4 anthesis. C globular stage. petal differentiation and expansion stage; CONTAINS InterPro DOMAIN/s: Mo…	-4.94444703958407	3.03951194325314E-08	down	24	69	0.0000133005997221138	13.3005997221138	24	71	0.0000102249621280364	10.2249621280364	24	102	0.000019279648082157	19.279648082157	24	3	4.77087476374231E-07	0.477087476374231	NA	0	0	0	24	3	4.37483658162519E-07	0.437483658162519
chr3:5584808-5584971	upstream	AT3G16440.1	protein_coding myrosinase-binding protein-like protein-300B myrosinase-binding protein-like protein (AtMLP-300B) mRNA. myrosinase-binding protein-like protein-300B (MLP-300B); CONTAINS InterPro DOMAIN/s: Mannose-binding lectin (InterPro:IPR001229); BEST Arabidopsis thaliana protein match is: Mannose-binding lectin superfamily protein (TAIR:AT3G16450.3); Has 1615 Blast hits to 760 proteins in 47 s…	-4.94294205524529	0.000296170956470291	down	24	18	3.46972166663839E-06	3.46972166663839	24	22	3.16829812418029E-06	3.16829812418029	24	38	7.18261399139183E-06	7.18261399139183	NA	0	0	0	NA	0	0	0	23	2	2.91655772108346E-07	0.291655772108346
chr1:11802410-11802870	upstream	AT1G32640.1	protein_coding Basic helix-loop-helix (bHLH) DNA-binding family protein Encodes a MYC-related transcriptional activator with a typical DNA binding domain of a basic helix-loop-helix leucine zipper motif. Binds to an extended G-Box promoter motif and interacts with Jasmonate ZIM-domain proteins. Its transcription is induced by dehydration stress and ABA treatment. Negative regulator of blue light?…	-4.94219712177735	0.00021042254348918	down	24	20	3.85524629626488E-06	3.85524629626488	24	22	3.16829812418029E-06	3.16829812418029	24	39	7.37163014906003E-06	7.37163014906003	23	1	1.5902915879141E-07	0.15902915879141	NA	0	0	0	24	1	1.45827886054173E-07	0.145827886054173
chr4:7065171-7065750	upstream	AT4G11730.1	protein_coding Cation transporter/ E1-E2 ATPase family protein Cation transporter/ E1-E2 ATPase family protein; FUNCTIONS IN: ATPase activity; INVOLVED IN: cation transport. ATP biosynthetic process; LOCATED IN: integral to membrane. membrane; EXPRESSED IN: flower; EXPRESSED DURING: petal differentiation and expansion stage; CONTAINS InterPro DOMAIN/s: ATPase. P-type cation exchange. alpha subuni…	-4.93660477372069	0.000281230630581314	down	24	21	4.04800861107813E-06	4.04800861107813	24	19	2.73625747088298E-06	2.73625747088298	24	44	8.31671093740106E-06	8.31671093740106	N	2	3.1805831758282E-07	0.31805831758282	NA	0	0	0	NA	0	0	0
chr1:21361188-21361608	upstream	AT1G57670.1	protein_coding Toll-Interleukin-Resistance (TIR) domain family protein Toll-Interleukin-Resistance (TIR) domain family protein; FUNCTIONS IN: transmembrane receptor activity; INVOLVED IN: signal transduction. defense response. innate immune response; LOCATED IN: intrinsic to membrane; CONTAINS InterPro DOMAIN/s: Toll-Interleukin receptor (InterPro:IPR000157); BEST Arabidopsis thaliana protein mat…	-4.93465611075846	0.00413789459882767	down	23	18	3.46972166663839E-06	3.46972166663839	24	28	4.03237943077492E-06	4.03237943077492	24	64	0.0000120970340907652	12.0970340907652	24	1	1.5902915879141E-07	0.15902915879141	24	1	2.29887911252232E-07	0.229887911252232	NA	0	0	0
chr4:7261969-7263106	upstream;upstream	AT4G12120.1;AT4G12130.1	protein_coding Sec1/munc18-like (SM) proteins superfamily member of KEULE Gene Family SEC1B; FUNCTIONS IN: protein transporter activity; INVOLVED IN: protein secretion. vesicle-mediated transport. vesicle docking involved in exocytosis; LOCATED IN: plasma membrane; EXPRESSED IN: 25 plant structures; EXPRESSED DURING: 15 growth stages; CONTAINS InterPro DOMAIN/s: Sec1-like protein (InterPro:IPR001…	-4.93446176143846	8.10544394756969E-07	down	24	123	0.000023709764722029	23.709764722029	24	126	0.0000181457074384871	18.1457074384871	24	254	0.0000480101040477243	48.0101040477243	N	3	4.77087476374231E-07	0.477087476374231	23	1	2.29887911252232E-07	0.229887911252232	N	8	1.16662308843338E-06	1.16662308843338
chr3:7113756-7114379	upstream;upstream	AT3G20400.1;AT3G20410.1	protein_coding F-box associated ubiquitination effector family protein EMBRYO DEFECTIVE 2743 (EMB2743); CONTAINS InterPro DOMAIN/s: F-box associated domain. type 1 (InterPro:IPR006527); BEST Arabidopsis thaliana protein match is: F-box and associated interaction domains-containing protein (TAIR:AT3G17620.1); Has 495 Blast hits to 484 proteins in 3 species: Archae - 0; Bacteria - 0; Metazoa - 0; F…	-4.93388339753333	0.0000137509427695787	down	24	34	0.0000065539187036503	6.5539187036503	24	44	6.33659624836059E-06	6.33659624836059	24	40	7.56064630672824E-06	7.56064630672824	24	1	1.5902915879141E-07	0.15902915879141	NA	0	0	0	N	2	2.91655772108346E-07	0.291655772108346
chr5:6110469-6110941	upstream;upstream;upstream;upstream;upstream	AT5G18420.1;AT5G18420.2;AT5G18420.3;AT5G18440.1;AT5G18440.2	protein_coding unknown protein; FUNCTIONS IN: molecular_function unknown; INVOLVED IN: biological_process unknown; LOCATED IN: cellular_component unknown; EXPRESSED IN: 25 plant structures; EXPRESSED DURING: 15 growth stages; CONTAINS InterPro DOMAIN/s: Protein of unknown function DUF2363 (InterPro:IPR019312); Has 1807 Blast hits to 1807 proteins in 277 species: Archae - 0; Bacteria - 0; Metazoa …	-4.92584570494311	0.0000187488787595099	down	24	33	6.36115638883706E-06	6.36115638883706	24	30	4.32040653297313E-06	4.32040653297313	23	52	9.82884019874671E-06	9.82884019874671	NA	0	0	0	NA	0	0	0	N	3	4.37483658162519E-07	0.437483658162519
chr5:13871111-13871666	upstream	AT5G35698.1	protein_coding Plant thionin family protein Encodes a Plant thionin family protein Plant thionin family protein; LOCATED IN: endomembrane system; Has 4 Blast hits to 4 proteins in 1 species: Archae - 0; Bacteria - 0; Metazoa - 0; Fungi - 0; Plants - 4; Viruses - 0; Other Eukaryotes - 0 (source: NCBI BLink).	-4.91504466036636	0.00195645005496969	down	24	33	6.36115638883706E-06	6.36115638883706	24	35	5.04047428846865E-06	5.04047428846865	24	89	0.0000168224380324703	16.8224380324703	24	1	1.5902915879141E-07	0.15902915879141	NA	0	0	0	N	3	4.37483658162519E-07	0.437483658162519
chr1:17643495-17644144	upstream	AT1G47885.1	protein_coding Ribonuclease inhibitor Ribonuclease inhibitor; BEST Arabidopsis thaliana protein match is: receptor like protein 7 (TAIR:AT1G47890.1); Has 1846 Blast hits to 1586 proteins in 59 species: Archae - 0; Bacteria - 4; Metazoa - 1; Fungi - 0; Plants - 1826; Viruses - 0; Other Eukaryotes - 15 (source: NCBI BLink).	-4.91312688826013	1.42802925819231E-07	down	24	40	7.71049259252977E-06	7.71049259252977	24	56	8.06475886154984E-06	8.06475886154984	24	77	0.0000145542441404519	14.5542441404519	24	1	1.5902915879141E-07	0.15902915879141	24	2	4.59775822504463E-07	0.459775822504463	NA	0	0	0
chr2:9347607-9349086	upstream;upstream;upstream;upstream;upstream;upstream	AT2G21920.1;AT2G21940.1;AT2G21940.2;AT2G21940.3;AT2G21940.4;AT2G21940.5	protein_coding F-box associated ubiquitination effector family protein F-box associated ubiquitination effector family protein; CONTAINS InterPro DOMAIN/s: F-box associated domain. type 3 (InterPro:IPR013187); BEST Arabidopsis thaliana protein match is: unknown protein (TAIR:AT1G43171.1); Has 224 Blast hits to 224 proteins in 3 species: Archae - 0; Bacteria - 0; Metazoa - 0; Fungi - 0; Plants - 2…	-4.9092707821622	9.55001002650265E-11	down	24	93	0.0000179268952776317	17.9268952776317	24	126	0.0000181457074384871	18.1457074384871	24	157	0.0000296755367539083	29.6755367539083	NA	0	0	0	N	4	9.19551645008927E-07	0.919551645008927	N	3	4.37483658162519E-07	0.437483658162519
chr1:19425674-19426213	upstream	AT1G52160.1	protein_coding tRNAse Z3 Encodes a tRNase Z. tRNAse Z3 (TRZ3); BEST Arabidopsis thaliana protein match is: tRNAse Z4 (TAIR:AT3G16260.1); Has 6463 Blast hits to 4305 proteins in 1644 species: Archae - 441; Bacteria - 4471; Metazoa - 273; Fungi - 252; Plants - 107; Viruses - 0; Other Eukaryotes - 919 (source: NCBI BLink).	-4.90488809788939	0.0000194257576175868	down	24	30	5.78286944439732E-06	5.78286944439732	24	28	4.03237943077492E-06	4.03237943077492	24	45	8.50572709506927E-06	8.50572709506927	NA	0	0	0	N	1	2.29887911252232E-07	0.229887911252232	24	1	1.45827886054173E-07	0.145827886054173
chr5:18538524-18538922	upstream;upstream	AT5G45710.1;AT5G45710.2	protein_coding winged-helix DNA-binding transcription factor family protein member of Heat Stress Transcription Factor (Hsf) family ROOT HANDEDNESS 1 (RHA1); FUNCTIONS IN: DNA binding. sequence-specific DNA binding transcription factor activity; INVOLVED IN: in 6 processes; LOCATED IN: nucleus; EXPRESSED IN: 23 plant structures; EXPRESSED DURING: 15 growth stages; CONTAINS InterPro DOMAIN/s: Wing…	-4.90237614599271	0.000394547353694971	down	24	21	4.04800861107813E-06	4.04800861107813	24	16	2.30421681758567E-06	2.30421681758567	24	28	5.29245241470977E-06	5.29245241470977	NA	0	0	0	24	1	2.29887911252232E-07	0.229887911252232	NA	0	0	0
chr4:7012929-7012957	upstream	AT4G11600.1	protein_coding glutathione peroxidase 6 Encodes glutathione peroxidase. glutathione peroxidase 6 (GPX6); FUNCTIONS IN: glutathione peroxidase activity; INVOLVED IN: response to oxidative stress. response to cadmium ion. response to salt stress. response to metal ion; LOCATED IN: cytosol. mitochondrion. chloroplast. plasma membrane; EXPRESSED IN: 26 plant structures; EXPRESSED DURING: 14 growth st…	-4.89702069385963	0.000815504320771726	down	24	17	3.27695935182515E-06	3.27695935182515	24	21	3.02428457308119E-06	3.02428457308119	24	44	8.31671093740106E-06	8.31671093740106	N	2	3.1805831758282E-07	0.31805831758282	NA	0	0	0	NA	0	0	0
chr4:1273659-1274033	upstream;upstream;upstream;upstream	AT4G02870.1;AT4G02871.1;AT4G02880.1;AT4G02880.2	protein_coding unknown protein; FUNCTIONS IN: molecular_function unknown; INVOLVED IN: response to cadmium ion; LOCATED IN: cellular_component unknown; EXPRESSED IN: cultured cell; BEST Arabidopsis thaliana protein match is: unknown protein (TAIR:AT1G78640.1); Has 55 Blast hits to 51 proteins in 5 species: Archae - 0; Bacteria - 0; Metazoa - 0; Fungi - 0; Plants - 55; Viruses - 0; Other Eukaryote…	-4.89393333316627	0.0000245955364695258	down	24	34	0.0000065539187036503	6.5539187036503	24	34	4.89646073736954E-06	4.89646073736954	24	44	8.31671093740106E-06	8.31671093740106	NA	0	0	0	NA	0	0	0	22	3	4.37483658162519E-07	0.437483658162519
chr5:5545879-5546977	upstream;upstream	AT5G16880.1;AT5G16880.2	protein_coding Target of Myb protein 1 Target of Myb protein 1; FUNCTIONS IN: protein transporter activity; INVOLVED IN: intracellular protein transport. intra-Golgi vesicle-mediated transport; LOCATED IN: Golgi stack. plasma membrane; EXPRESSED IN: 24 plant structures; EXPRESSED DURING: 15 growth stages; CONTAINS InterPro DOMAIN/s: VHS (InterPro:IPR002014). Target of Myb protein 1 (InterPro:IPR0…	-4.87643331488063	1.75927638778748E-06	down	24	30	5.78286944439732E-06	5.78286944439732	24	44	6.33659624836059E-06	6.33659624836059	24	68	0.000012853098721438	12.853098721438	N	1	1.5902915879141E-07	0.15902915879141	N	1	2.29887911252232E-07	0.229887911252232	23	1	1.45827886054173E-07	0.145827886054173
chr1:10339340-10339758	upstream;upstream	AT1G29590.1;AT1G29590.2	protein_coding Eukaryotic initiation factor 4E protein eukaryotic translation Initiation Factor 4E3 (eIF4E3); FUNCTIONS IN: RNA binding. translation initiation factor activity; INVOLVED IN: translational initiation; LOCATED IN: cytoplasm; CONTAINS InterPro DOMAIN/s: Eukaryotic translation initiation factor 4E (eIF-4E) (InterPro:IPR001040). Eukaryotic translation initiation factor 4E (eIF-4E). con…	-4.86722433940542	0.000443258067050848	down	24	21	4.04800861107813E-06	4.04800861107813	23	17	2.44823036868477E-06	2.44823036868477	24	42	7.93867862206465E-06	7.93867862206465	24	2	3.1805831758282E-07	0.31805831758282	NA	0	0	0	NA	0	0	0
chr3:9814548-9815346	upstream;upstream	AT3G26720.1;AT3G26720.2	protein_coding Glycosyl hydrolase family 38 protein Glycosyl hydrolase family 38 protein; FUNCTIONS IN: in 6 functions; INVOLVED IN: mannose metabolic process. carbohydrate metabolic process; LOCATED IN: plasma membrane. vacuole. plant-type cell wall; EXPRESSED IN: 25 plant structures; EXPRESSED DURING: 13 growth stages; CONTAINS InterPro DOMAIN/s: Glycoside hydrolase-type carbohydrate-binding (I…	-4.86520137215263	1.84820878216343E-08	down	24	62	0.0000119512635184211	11.9512635184211	24	74	0.0000106570027813337	10.6570027813337	24	115	0.0000217368581318437	21.7368581318437	23	1	1.5902915879141E-07	0.15902915879141	N	1	2.29887911252232E-07	0.229887911252232	N	4	5.83311544216692E-07	0.583311544216692
chr1:20616598-20616918	upstream	AT1G55265.1	protein_coding Protein of unknown function. DUF538 Protein of unknown function. DUF538; INVOLVED IN: biological_process unknown; LOCATED IN: vacuole; EXPRESSED IN: 23 plant structures; EXPRESSED DURING: 13 growth stages; CONTAINS InterPro DOMAIN/s: Protein of unknown function DUF538 (InterPro:IPR007493); BEST Arabidopsis thaliana protein match is: Protein of unknown function. DUF538 (TAIR:AT5G198…	-4.86240036413711	0.00033358439046228	down	23	14	2.69867240738542E-06	2.69867240738542	23	25	3.60033877747761E-06	3.60033877747761	23	38	7.18261399139183E-06	7.18261399139183	22	1	1.5902915879141E-07	0.15902915879141	NA	0	0	0	N	1	1.45827886054173E-07	0.145827886054173
chr2:15399448-15400814	upstream	AT2G36724.1	protein_coding unknown protein; FUNCTIONS IN: molecular_function unknown; INVOLVED IN: biological_process unknown; LOCATED IN: endomembrane system; BEST Arabidopsis thaliana protein match is: unknown protein (TAIR:AT2G26865.1); Has 35333 Blast hits to 34131 proteins in 2444 species: Archae - 798; Bacteria - 22429; Metazoa - 974; Fungi - 991; Plants - 531; Viruses - 0; Other Eukaryotes - 9610 (sou…	-4.85574397225205	5.28317153279667E-14	down	24	329	0.0000634188015735573	63.4188015735573	24	336	0.000048388553169299	48.388553169299	24	470	0.0000888375941040568	88.8375941040568	23	13	2.06737906428833E-06	2.06737906428833	N	7	1.60921537876562E-06	1.60921537876562	21	5	7.29139430270865E-07	0.729139430270865
chr1:19367750-19367976	upstream;upstream	AT1G52070.1;AT1G52080.1	protein_coding Mannose-binding lectin superfamily protein Mannose-binding lectin superfamily protein; FUNCTIONS IN: molecular_function unknown; INVOLVED IN: biological_process unknown; LOCATED IN: endomembrane system; EXPRESSED IN: root; CONTAINS InterPro DOMAIN/s: Mannose-binding lectin (InterPro:IPR001229); BEST Arabidopsis thaliana protein match is: Mannose-binding lectin superfamily protein (…	-4.84825151216738	0.0000142133756788301	down	24	28	5.39734481477084E-06	5.39734481477084	24	39	5.61652849286506E-06	5.61652849286506	24	51	0.0000096398240410785	9.6398240410785	N	3	4.77087476374231E-07	0.477087476374231	NA	0	0	0	NA	0	0	0
chr2:6683799-6685132	upstream	AT2G15345.1	protein_coding Plant invertase/pectin methylesterase inhibitor superfamily protein Plant invertase/pectin methylesterase inhibitor superfamily protein; FUNCTIONS IN: enzyme inhibitor activity. pectinesterase activity; INVOLVED IN: biological_process unknown; LOCATED IN: cellular_component unknown; CONTAINS InterPro DOMAIN/s: Pectinesterase inhibitor (InterPro:IPR006501); BEST Arabidopsis thaliana…	-4.84720879910643	0.0000146865412709643	down	24	55	0.0000106019273147284	10.6019273147284	24	56	8.06475886154984E-06	8.06475886154984	24	117	0.0000221148904471801	22.1148904471801	24	3	4.77087476374231E-07	0.477087476374231	NA	0	0	0	24	3	4.37483658162519E-07	0.437483658162519
chr2:17497329-17497902	upstream	AT2G41920.1	protein_coding Protein kinase superfamily protein Protein kinase superfamily protein; FUNCTIONS IN: protein serine/threonine kinase activity. protein kinase activity. kinase activity. ATP binding; INVOLVED IN: protein amino acid phosphorylation; LOCATED IN: cellular_component unknown; CONTAINS InterPro DOMAIN/s: Protein kinase. catalytic domain (InterPro:IPR000719). Serine/threonine-protein kinas…	-4.84226574558153	0.0000343844056829115	down	24	26	5.01182018514435E-06	5.01182018514435	24	31	4.46442008407223E-06	4.46442008407223	24	52	9.82884019874671E-06	9.82884019874671	NA	0	0	0	NA	0	0	0	24	3	4.37483658162519E-07	0.437483658162519
chr1:3283970-3284519	upstream	AT1G10060.3	protein_coding branched-chain amino acid transaminase 1 encodes a mitochondrial branched-chain amino acid aminotransferase. Complements the yeast leu/iso-leu/val auxotrophy mutant. branched-chain amino acid transaminase 1 (BCAT-1); FUNCTIONS IN: branched-chain-amino-acid transaminase activity. protein binding. catalytic activity; INVOLVED IN: branched chain family amino acid metabolic process. me…	-4.84118491126644	0.00129558355067734	down	24	15	2.89143472219866E-06	2.89143472219866	23	20	2.88027102198208E-06	2.88027102198208	23	41	7.74966246439644E-06	7.74966246439644	N	1	1.5902915879141E-07	0.15902915879141	NA	0	0	0	23	1	1.45827886054173E-07	0.145827886054173
chr3:9956397-9956956	upstream	AT3G27000.1	protein_coding actin related protein 2 encodes a protein whose sequence is similar to actin-related proteins (ARPs) in other organisms. its transcript level is down regulated by light and is expressed in very low levels in all organs examined. actin related protein 2 (ARP2); FUNCTIONS IN: structural constituent of cytoskeleton; INVOLVED IN: in 7 processes; LOCATED IN: Arp2/3 protein complex; EXPR…	-4.84098446753206	0.0000302019938096506	down	24	21	4.04800861107813E-06	4.04800861107813	24	35	5.04047428846865E-06	5.04047428846865	24	43	8.12769477973286E-06	8.12769477973286	NA	0	0	0	N	1	2.29887911252232E-07	0.229887911252232	24	1	1.45827886054173E-07	0.145827886054173
chr2:592050-593172	upstream	AT2G02230.1	protein_coding phloem protein 2-B1 phloem protein 2-B1 (PP2-B1); CONTAINS InterPro DOMAIN/s: F-box domain. cyclin-like (InterPro:IPR001810). F-box domain. Skp2-like (InterPro:IPR022364); BEST Arabidopsis thaliana protein match is: F-box family protein (TAIR:AT2G02240.1); Has 552 Blast hits to 533 proteins in 37 species: Archae - 0; Bacteria - 0; Metazoa - 0; Fungi - 0; Plants - 552; Viruses - 0; …	-4.8398668267664	7.85228566215925E-09	down	24	76	0.0000146499359258066	14.6499359258066	24	85	0.0000122411518434239	12.2411518434239	24	121	0.0000228709550778529	22.8709550778529	23	1	1.5902915879141E-07	0.15902915879141	24	1	2.29887911252232E-07	0.229887911252232	N	5	7.29139430270865E-07	0.729139430270865
chr5:5430015-5430323	upstream	AT5G16590.1	protein_coding Leucine-rich repeat protein kinase family protein Leucine-rich repeat protein kinase family protein; FUNCTIONS IN: protein serine/threonine kinase activity. kinase activity. ATP binding; INVOLVED IN: protein amino acid phosphorylation. transmembrane receptor protein tyrosine kinase signaling pathway. response to symbiotic fungus; LOCATED IN: plasma membrane. membrane. plant-type ce…	-4.83627913276611	0.000554418609806062	down	24	21	4.04800861107813E-06	4.04800861107813	24	19	2.73625747088298E-06	2.73625747088298	24	32	6.04851704538259E-06	6.04851704538259	NA	0	0	0	NA	0	0	0	23	2	2.91655772108346E-07	0.291655772108346
chr3:6541062-6541630	upstream	AT3G18960.1	protein_coding AP2/B3-like transcriptional factor family protein AP2/B3-like transcriptional factor family protein; FUNCTIONS IN: DNA binding. sequence-specific DNA binding transcription factor activity; INVOLVED IN: regulation of transcription. DNA-dependent; LOCATED IN: cellular_component unknown; CONTAINS InterPro DOMAIN/s: Transcriptional factor B3 (InterPro:IPR003340); BEST Arabidopsis thali…	-4.83537655239446	0.000401875342577241	down	24	22	4.24077092589137E-06	4.24077092589137	24	17	2.44823036868477E-06	2.44823036868477	24	36	6.80458167605541E-06	6.80458167605541	24	1	1.5902915879141E-07	0.15902915879141	NA	0	0	0	22	1	1.45827886054173E-07	0.145827886054173
chr4:11829187-11829853	upstream	AT4G22440.1	protein_coding unknown protein; Has 11 Blast hits to 11 proteins in 4 species: Archae - 0; Bacteria - 0; Metazoa - 0; Fungi - 0; Plants - 11; Viruses - 0; Other Eukaryotes - 0 (source: NCBI BLink).	-4.83225787231821	0.0000450623651594336	down	24	84	0.0000161920344443125	16.1920344443125	24	90	0.0000129612195989194	12.9612195989194	24	201	0.0000379922476913094	37.9922476913094	N	2	3.1805831758282E-07	0.31805831758282	24	3	6.89663733756695E-07	0.689663733756695	N	3	4.37483658162519E-07	0.437483658162519
chr3:6730532-6730727	upstream	AT3G19420.1	protein_coding PTEN 2 Encodes a phosphatase with low in vitro tyrosine phosphatase activity that is capable of dephosphorylating in vitro the 3'phosphate group of PI3P. PI(3.4)P2. and PI(3.5)P2 and may be an effector of lipid signaling. PTEN 2 (PEN2); FUNCTIONS IN: phosphatase activity. protein tyrosine phosphatase activity. protein tyrosine/serine/threonine phosphatase activity; INVOLVED IN: pro…	-4.83087613184247	0.000563131372436423	down	24	12	2.31314777775893E-06	2.31314777775893	24	33	4.75244718627044E-06	4.75244718627044	24	27	5.10343625704156E-06	5.10343625704156	NA	0	0	0	NA	0	0	0	24	2	2.91655772108346E-07	0.291655772108346
chr4:7087985-7088406	upstream	AT4G11790.1	protein_coding Pleckstrin homology (PH) domain superfamily protein Pleckstrin homology (PH) domain superfamily protein; FUNCTIONS IN: molecular_function unknown; INVOLVED IN: intracellular transport; LOCATED IN: cellular_component unknown; EXPRESSED IN: 23 plant structures; EXPRESSED DURING: 13 growth stages; CONTAINS InterPro DOMAIN/s: Ran binding protein 1 (InterPro:IPR000156). Pleckstrin homol…	-4.82939072734199	0.000311160874838665	down	24	24	4.62629555551786E-06	4.62629555551786	23	25	3.60033877747761E-06	3.60033877747761	24	28	5.29245241470977E-06	5.29245241470977	N	2	3.1805831758282E-07	0.31805831758282	NA	0	0	0	NA	0	0	0
chr5:15191216-15192658	upstream	AT5G38080.1	protein_coding unknown protein; BEST Arabidopsis thaliana protein match is: unknown protein (TAIR:AT5G38090.1); Has 1807 Blast hits to 1807 proteins in 277 species: Archae - 0; Bacteria - 0; Metazoa - 736; Fungi - 347; Plants - 385; Viruses - 0; Other Eukaryotes - 339 (source: NCBI BLink).	-4.82151670949654	3.11767756686064E-07	down	24	111	0.0000213966169442701	21.3966169442701	24	94	0.0000135372738033158	13.5372738033158	24	197	0.0000372361830606366	37.2361830606366	23	3	4.77087476374231E-07	0.477087476374231	NA	0	0	0	24	8	1.16662308843338E-06	1.16662308843338
chr3:18268784-18269380	upstream;upstream;upstream	AT3G49270.1;AT3G49270.2;AT3G49270.3	protein_coding FUNCTIONS IN: molecular_function unknown; INVOLVED IN: biological_process unknown; LOCATED IN: endomembrane system; EXPRESSED IN: 6 plant structures; EXPRESSED DURING: 4 anthesis. C globular stage. petal differentiation and expansion stage; BEST Arabidopsis thaliana protein match is: proline-rich family protein (TAIR:AT3G49300.1); Has 63 Blast hits to 43 proteins in 11 species: Arc…	-4.81420219909655	0.0000783699984884939	down	24	44	8.48154185178274E-06	8.48154185178274	24	29	4.17639298187402E-06	4.17639298187402	24	75	0.0000141762118251154	14.1762118251154	N	2	3.1805831758282E-07	0.31805831758282	NA	0	0	0	N	2	2.91655772108346E-07	0.291655772108346
chr1:24104535-24104704	upstream	AT1G64880.1	protein_coding Ribosomal protein S5 family protein Ribosomal protein S5 family protein; FUNCTIONS IN: structural constituent of ribosome. RNA binding; INVOLVED IN: translation; LOCATED IN: ribosome. Golgi apparatus. intracellular; EXPRESSED IN: 22 plant structures; EXPRESSED DURING: 13 growth stages; CONTAINS InterPro DOMAIN/s: Double-stranded RNA-binding-like (InterPro:IPR014720). Ribosomal prot…	-4.81287009003962	0.0000349428056438979	down	23	38	7.32496796290328E-06	7.32496796290328	24	35	5.04047428846865E-06	5.04047428846865	24	35	6.61556551838721E-06	6.61556551838721	N	1	1.5902915879141E-07	0.15902915879141	NA	0	0	0	23	2	2.91655772108346E-07	0.291655772108346
chr3:22340217-22340552	upstream	AT3G60450.1	protein_coding Phosphoglycerate mutase family protein Phosphoglycerate mutase family protein; CONTAINS InterPro DOMAIN/s: Histidine phosphatase superfamily. clade-1 (InterPro:IPR013078). PRIB5 (InterPro:IPR012398); BEST Arabidopsis thaliana protein match is: Phosphoglycerate mutase family protein (TAIR:AT3G60440.1); Has 301 Blast hits to 297 proteins in 123 species: Archae - 0; Bacteria - 109; Me…	-4.81002666663643	2.57506915857862E-06	down	24	49	9.44535342584896E-06	9.44535342584896	24	44	6.33659624836059E-06	6.33659624836059	24	43	8.12769477973286E-06	8.12769477973286	N	2	3.1805831758282E-07	0.31805831758282	23	1	2.29887911252232E-07	0.229887911252232	NA	0	0	0
chr4:5996557-5997390	upstream	AT4G09464.1	protein_coding Carbohydrate-binding X8 domain superfamily protein Carbohydrate-binding X8 domain superfamily protein; FUNCTIONS IN: molecular_function unknown; INVOLVED IN: biological_process unknown; LOCATED IN: endomembrane system; CONTAINS InterPro DOMAIN/s: X8 (InterPro:IPR012946); BEST Arabidopsis thaliana protein match is: Carbohydrate-binding X8 domain superfamily protein (TAIR:AT4G09467.1…	-4.80948623058329	1.61560184450139E-06	down	24	120	0.0000231314777775893	23.1314777775893	24	105	0.0000151214228654059	15.1214228654059	24	227	0.0000429066677906827	42.9066677906827	NA	0	0	0	23	1	2.29887911252232E-07	0.229887911252232	24	11	0.0000016041067465959	1.6041067465959
chr1:2146887-2147328	upstream	AT1G06990.1	protein_coding GDSL-like Lipase/Acylhydrolase superfamily protein GDSL-like Lipase/Acylhydrolase superfamily protein; FUNCTIONS IN: hydrolase activity. acting on ester bonds. carboxylesterase activity; INVOLVED IN: lipid metabolic process; LOCATED IN: endomembrane system; EXPRESSED IN: petal. leaf whorl. sepal. flower; EXPRESSED DURING: 4 anthesis. petal differentiation and expansion stage; CONTA…	-4.8078854997264	0.00996409767728251	down	23	11	2.12038546294569E-06	2.12038546294569	24	14	2.01618971538746E-06	2.01618971538746	23	37	6.99359783372362E-06	6.99359783372362	NA	0	0	0	N	1	2.29887911252232E-07	0.229887911252232	NA	0	0	0
chr5:15362522-15362914	upstream	AT5G38386.1	protein_coding F-box/RNI-like superfamily protein F-box/RNI-like superfamily protein; CONTAINS InterPro DOMAIN/s: F-box domain. cyclin-like (InterPro:IPR001810). F-box domain. Skp2-like (InterPro:IPR022364). FBD-like (InterPro:IPR006566); BEST Arabidopsis thaliana protein match is: F-box/RNI-like superfamily protein (TAIR:AT5G38390.1); Has 30201 Blast hits to 17322 proteins in 780 species: Archae…	-4.80394185921068	0.000489595709307522	down	24	24	4.62629555551786E-06	4.62629555551786	23	18	2.59224391978388E-06	2.59224391978388	23	31	5.85950088771438E-06	5.85950088771438	24	1	1.5902915879141E-07	0.15902915879141	NA	0	0	0	24	1	1.45827886054173E-07	0.145827886054173
chr5:28263-28742	upstream	AT5G01075.1	protein_coding Glycosyl hydrolase family 35 protein Glycosyl hydrolase family 35 protein; FUNCTIONS IN: hydrolase activity. hydrolyzing O-glycosyl compounds; INVOLVED IN: carbohydrate metabolic process; LOCATED IN: endomembrane system; EXPRESSED IN: 19 plant structures; EXPRESSED DURING: 13 growth stages; CONTAINS InterPro DOMAIN/s: Glycoside hydrolase. family 35 (InterPro:IPR001944); Has 30201 B…	-4.80368694307606	0.0000478025166284695	down	24	36	6.93944333327679E-06	6.93944333327679	24	27	3.88836587967581E-06	3.88836587967581	24	42	7.93867862206465E-06	7.93867862206465	NA	0	0	0	NA	0	0	0	24	3	4.37483658162519E-07	0.437483658162519
chr5:14434957-14435343	upstream	AT5G36730.1	protein_coding F-box and associated interaction domains-containing protein F-box and associated interaction domains-containing protein; CONTAINS InterPro DOMAIN/s: F-box domain. cyclin-like (InterPro:IPR001810). F-box domain. Skp2-like (InterPro:IPR022364). F-box associated domain. type 1 (InterPro:IPR006527). F-box associated interaction domain (InterPro:IPR017451); BEST Arabidopsis thaliana pro…	-4.79791071943723	0.00244442294407134	down	24	12	2.31314777775893E-06	2.31314777775893	23	21	3.02428457308119E-06	3.02428457308119	23	38	7.18261399139183E-06	7.18261399139183	NA	0	0	0	NA	0	0	0	21	2	2.91655772108346E-07	0.291655772108346
chr2:4920908-4921136	upstream	AT2G12280.1	protein_coding P-loop containing nucleoside triphosphate hydrolases superfamily protein P-loop containing nucleoside triphosphate hydrolases superfamily protein; FUNCTIONS IN: formate-tetrahydrofolate ligase activity. ligase activity. ATP binding; INVOLVED IN: biosynthetic process. folic acid and derivative biosynthetic process; LOCATED IN: cellular_component unknown; CONTAINS InterPro DOMAIN/s: …	-4.7975914200271	0.000665894128894955	down	23	14	2.69867240738542E-06	2.69867240738542	24	17	2.44823036868477E-06	2.44823036868477	24	30	5.67048473004618E-06	5.67048473004618	NA	0	0	0	24	1	2.29887911252232E-07	0.229887911252232	NA	0	0	0
chr4:6716443-6717485	upstream	AT4G10955.2	protein_coding alpha/beta-Hydrolases superfamily protein alpha/beta-Hydrolases superfamily protein; FUNCTIONS IN: triglyceride lipase activity; INVOLVED IN: lipid metabolic process; LOCATED IN: cellular_component unknown; CONTAINS InterPro DOMAIN/s: Lipase. class 3 (InterPro:IPR002921); BEST Arabidopsis thaliana protein match is: alpha/beta-Hydrolases superfamily protein (TAIR:AT2G05260.1).	-4.79049931235568	3.20072364400133E-08	down	24	59	0.0000113729765739814	11.3729765739814	24	75	0.0000108010163324328	10.8010163324328	24	107	0.000020224728870498	20.224728870498	N	2	3.1805831758282E-07	0.31805831758282	N	1	2.29887911252232E-07	0.229887911252232	N	3	4.37483658162519E-07	0.437483658162519
chr5:3896122-3896496	upstream	AT5G12060.1	protein_coding Plant self-incompatibility protein S1 family Plant self-incompatibility protein S1 family; FUNCTIONS IN: molecular_function unknown; INVOLVED IN: biological_process unknown; LOCATED IN: endomembrane system; CONTAINS InterPro DOMAIN/s: Plant self-incompatibility S1 (InterPro:IPR010264); BEST Arabidopsis thaliana protein match is: Plant self-incompatibility protein S1 family (TAIR:AT…	-4.78442386198143	0.000734819447492919	down	24	16	3.08419703701191E-06	3.08419703701191	24	20	2.88027102198208E-06	2.88027102198208	24	24	4.53638778403694E-06	4.53638778403694	NA	0	0	0	N	1	2.29887911252232E-07	0.229887911252232	NA	0	0	0
chr3:19741960-19742896	upstream	AT3G53250.1	protein_coding SAUR-like auxin-responsive protein family SAUR-like auxin-responsive protein family ; CONTAINS InterPro DOMAIN/s: Auxin responsive SAUR protein (InterPro:IPR003676); BEST Arabidopsis thaliana protein match is: SAUR-like auxin-responsive protein family (TAIR:AT2G37030.1); Has 883 Blast hits to 881 proteins in 25 species: Archae - 0; Bacteria - 0; Metazoa - 0; Fungi - 0; Plants - 882…	-4.77308369464114	0.000197505944786606	down	24	22	4.24077092589137E-06	4.24077092589137	24	31	4.46442008407223E-06	4.46442008407223	24	57	0.0000107739209870877	10.7739209870877	22	2	3.1805831758282E-07	0.31805831758282	NA	0	0	0	N	1	1.45827886054173E-07	0.145827886054173
chr1:17598942-17599935	upstream	AT1G47800.1	protein_coding F-box and associated interaction domains-containing protein F-box and associated interaction domains-containing protein; CONTAINS InterPro DOMAIN/s: F-box domain. cyclin-like (InterPro:IPR001810). F-box domain. Skp2-like (InterPro:IPR022364). F-box associated domain. type 3 (InterPro:IPR013187). F-box associated interaction domain (InterPro:IPR017451); BEST Arabidopsis thaliana pro…	-4.77266517540077	6.81550235333036E-08	down	24	58	0.0000111802142591682	11.1802142591682	24	81	0.0000116650976390274	11.6650976390274	24	128	0.0000241940681815304	24.1940681815304	24	3	4.77087476374231E-07	0.477087476374231	24	2	4.59775822504463E-07	0.459775822504463	23	1	1.45827886054173E-07	0.145827886054173
chr5:8614931-8615316	upstream;upstream	AT5G25000.1;AT5G25010.1	protein_coding unknown protein; Has 1807 Blast hits to 1807 proteins in 277 species: Archae - 0; Bacteria - 0; Metazoa - 736; Fungi - 347; Plants - 385; Viruses - 0; Other Eukaryotes - 339 (source: NCBI BLink).;protein_coding Protein of unknown function (DUF1336) Protein of unknown function (DUF1336); CONTAINS InterPro DOMAIN/s: Protein of unknown function DUF1336 (InterPro:IPR009769); BEST Arabi…	-4.76649747215734	0.0000419690618446317	down	24	42	8.09601722215625E-06	8.09601722215625	24	20	2.88027102198208E-06	2.88027102198208	24	33	0.0000062375332030508	6.2375332030508	23	1	1.5902915879141E-07	0.15902915879141	N	1	2.29887911252232E-07	0.229887911252232	NA	0	0	0
chr2:11079626-11080220	upstream;upstream;upstream	AT2G25990.1;AT2G26000.1;AT2G26000.2	protein_coding unknown protein; Has 0 Blast hits to 0 proteins in 0 species (source: NCBI BLink).;protein_coding zinc finger (C3HC4-type RING finger) family protein Encodes a RING domain containing protein BRIZ2. BRIZ1 (At2g42160) and BRIZ2 (At2g26000) proteins form a heteromeric E3 ligase complex required for seed germination and post-germination growth. BRAP2 RING ZnF UBP domain-containing prot…	-4.75730051115985	0.000838406457327576	down	23	16	3.08419703701191E-06	3.08419703701191	24	17	2.44823036868477E-06	2.44823036868477	24	26	4.91442009937335E-06	4.91442009937335	NA	0	0	0	N	1	2.29887911252232E-07	0.229887911252232	NA	0	0	0
chr3:7949128-7949811	upstream;upstream	AT3G22425.1;AT3G22425.2	protein_coding imidazoleglycerol-phosphate dehydratase Encodes imidazoleglycerolphosphate dehydratase. imidazoleglycerol-phosphate dehydratase (IGPD); FUNCTIONS IN: imidazoleglycerol-phosphate dehydratase activity; INVOLVED IN: histidine biosynthetic process; LOCATED IN: chloroplast; EXPRESSED IN: 22 plant structures; EXPRESSED DURING: 13 growth stages; CONTAINS InterPro DOMAIN/s: Imidazoleglycer…	-4.75400093610169	3.75677890472945E-06	down	24	36	6.93944333327679E-06	6.93944333327679	24	38	5.47251494176596E-06	5.47251494176596	24	71	0.0000134201471944426	13.4201471944426	22	3	4.77087476374231E-07	0.477087476374231	NA	0	0	0	24	1	1.45827886054173E-07	0.145827886054173
chr4:8537948-8538418	upstream	AT4G14930.1	protein_coding Survival protein SurE-like phosphatase/nucleotidase Survival protein SurE-like phosphatase/nucleotidase; FUNCTIONS IN: hydrolase activity. acid phosphatase activity; INVOLVED IN: biological_process unknown; LOCATED IN: cellular_component unknown; EXPRESSED IN: 22 plant structures; EXPRESSED DURING: 15 growth stages; CONTAINS InterPro DOMAIN/s: Survival protein SurE-like phosphatase…	-4.75360105841656	0.0000557584934797288	down	23	26	5.01182018514435E-06	5.01182018514435	24	23	0.0000033123116752794	3.3123116752794	24	44	8.31671093740106E-06	8.31671093740106	NA	0	0	0	N	1	2.29887911252232E-07	0.229887911252232	24	1	1.45827886054173E-07	0.145827886054173
chr1:17439699-17440158	upstream;upstream	AT1G47510.1;AT1G47510.2	protein_coding inositol polyphosphate 5-phosphatase 11 Encodes a phosphatidylinositol polyphosphate 5-phosphatase. It can dephosphorylate PI(4.5)P2. PI(3.5)P2. and PI(3.4.5)P3. but. it is not active against PI(5)P or the water soluble inositol(1.4.5)P3 or inositol(1.3.4.5)P4. The transcript levels for this gene rise in response to auxin. ABA. and JA. inositol polyphosphate 5-phosphatase 11 (5PTAS…	-4.75250141570319	0.000041566799964218	down	24	23	4.43353324070462E-06	4.43353324070462	24	26	3.74435232857671E-06	3.74435232857671	24	47	8.88375941040568E-06	8.88375941040568	24	1	1.5902915879141E-07	0.15902915879141	N	1	2.29887911252232E-07	0.229887911252232	NA	0	0	0
chr2:14081980-14082589	upstream	AT2G33230.1	protein_coding YUCCA 7 Encodes a flavin monooxygenase gene which belongs to the tryptophan-dependent auxin biosynthetic pathway and enhances drought resistance. YUCCA 7 (YUC7); FUNCTIONS IN: NADP or NADPH binding. oxidoreductase activity. monooxygenase activity. FAD binding. flavin-containing monooxygenase activity; INVOLVED IN: oxidation reduction; CONTAINS InterPro DOMAIN/s: Pyridine nucleotide…	-4.7501981357395	0.000887081010101887	down	24	15	2.89143472219866E-06	2.89143472219866	24	25	3.60033877747761E-06	3.60033877747761	24	28	5.29245241470977E-06	5.29245241470977	NA	0	0	0	NA	0	0	0	N	2	2.91655772108346E-07	0.291655772108346
chr5:21778521-21778949	upstream;upstream	AT5G53610.1;AT5G53620.1	protein_coding Carbohydrate-binding X8 domain superfamily protein Carbohydrate-binding X8 domain superfamily protein; FUNCTIONS IN: molecular_function unknown; INVOLVED IN: biological_process unknown; LOCATED IN: endomembrane system; CONTAINS InterPro DOMAIN/s: X8 (InterPro:IPR012946); BEST Arabidopsis thaliana protein match is: Carbohydrate-binding X8 domain superfamily protein (TAIR:AT5G53600.1…	-4.74593899997395	0.00238163396280817	down	23	17	3.27695935182515E-06	3.27695935182515	24	15	2.16020326648656E-06	2.16020326648656	24	39	7.37163014906003E-06	7.37163014906003	N	1	1.5902915879141E-07	0.15902915879141	NA	0	0	0	21	1	1.45827886054173E-07	0.145827886054173
chr2:8230914-8231492	upstream	AT2G18969.1	protein_coding Encodes a atypical member of the bHLH (basic helix-loop-helix) family transcriptional factors. BEST Arabidopsis thaliana protein match is: sequence-specific DNA binding transcription factors;transcription regulators (TAIR:AT4G30180.1); Has 30201 Blast hits to 17322 proteins in 780 species: Archae - 12; Bacteria - 1396; Metazoa - 17338; Fungi - 3422; Plants - 5037; Viruses - 0; Othe…	-4.74176180219329	0.000904698871264355	down	22	14	2.69867240738542E-06	2.69867240738542	24	20	2.88027102198208E-06	2.88027102198208	23	34	0.000006426549360719	6.426549360719	NA	0	0	0	NA	0	0	0	23	2	2.91655772108346E-07	0.291655772108346
chr1:23880468-23881057	upstream	AT1G64350.1	protein_coding Transducin/WD40 repeat-like superfamily protein seh1-like protein SEH1H; FUNCTIONS IN: nucleotide binding; LOCATED IN: chloroplast. heterotrimeric G-protein complex; EXPRESSED IN: 23 plant structures; EXPRESSED DURING: 13 growth stages; CONTAINS InterPro DOMAIN/s: WD40 repeat 2 (InterPro:IPR019782). WD40 repeat-like-containing domain (InterPro:IPR011046). WD40-repeat-containing dom…	-4.74166517424186	1.83500183141186E-08	down	24	74	0.0000142644112961801	14.2644112961801	24	90	0.0000129612195989194	12.9612195989194	24	86	0.0000162553895594657	16.2553895594657	NA	0	0	0	23	2	4.59775822504463E-07	0.459775822504463	24	4	5.83311544216692E-07	0.583311544216692
chr3:2115067-2115587	upstream;upstream;upstream;upstream	AT3G06670.2;AT3G06680.1;AT3G06680.2;AT3G06680.3	protein_coding binding binding; FUNCTIONS IN: binding; INVOLVED IN: biological_process unknown; LOCATED IN: cellular_component unknown; EXPRESSED IN: 23 plant structures; EXPRESSED DURING: 13 growth stages; CONTAINS InterPro DOMAIN/s: Armadillo-type fold (InterPro:IPR016024). Protein of unknown function DUF625 (InterPro:IPR006887); BEST Arabidopsis thaliana protein match is: unknown protein (TAIR…	-4.74156563164164	3.69973953126397E-06	down	24	54	0.0000104091649999152	10.4091649999152	24	44	6.33659624836059E-06	6.33659624836059	24	46	8.69474325273747E-06	8.69474325273747	23	4	6.36116635165641E-07	0.636116635165641	NA	0	0	0	NA	0	0	0
chr1:17977165-17977454	upstream	AT1G48620.1	protein_coding high mobility group A5 This gene is predicted to encodes a histone H1/H5 family member. A plant line expressing an RNAi construct targeted against HON5 shows a reduced level of agrobacterium-mediated root transformation. high mobility group A5 (HON5); FUNCTIONS IN: DNA binding; INVOLVED IN: DNA mediated transformation. nucleosome assembly; LOCATED IN: nucleolus. nucleus. chloroplas…	-4.74040116194344	0.000964982519119616	down	24	24	4.62629555551786E-06	4.62629555551786	24	15	2.16020326648656E-06	2.16020326648656	23	28	5.29245241470977E-06	5.29245241470977	NA	0	0	0	NA	0	0	0	21	2	2.91655772108346E-07	0.291655772108346
chr2:11177380-11177727	upstream;upstream	AT2G26260.1;AT2G26260.2	protein_coding 3beta-hydroxysteroid-dehydrogenase/decarboxylase isoform 2 Encodes an enzyme with 3&#946;-hydroxysteroid dehydrogenase/C4-decarboxylase activity <i>in vitro</i>. The activity of the enzyme was determined using microsomal extracts of yeast overexpressing the <i>Arabidopsis</i> gene. Cytosolic fractions failed to be associated to the activity. leading to the speculation that the enzy…	-4.73898700855551	8.95501020785816E-06	down	24	44	8.48154185178274E-06	8.48154185178274	24	36	5.18448783956775E-06	5.18448783956775	24	54	0.0000102068725140831	10.2068725140831	NA	0	0	0	NA	0	0	0	N	4	5.83311544216692E-07	0.583311544216692
chr3:11279085-11279352	upstream;upstream	AT3G29375.1;AT3G29375.2	protein_coding XH domain-containing protein XH domain-containing protein; CONTAINS InterPro DOMAIN/s: Domain of unknown function XH (InterPro:IPR005379); BEST Arabidopsis thaliana protein match is: XH/XS domain-containing protein (TAIR:AT1G80790.1); Has 4410 Blast hits to 869 proteins in 187 species: Archae - 2; Bacteria - 84; Metazoa - 239; Fungi - 227; Plants - 231; Viruses - 48; Other Eukaryot…	-4.73610036451067	0.000474926063370802	down	24	33	6.36115638883706E-06	6.36115638883706	24	32	4.60843363517134E-06	4.60843363517134	24	76	0.0000143652279827837	14.3652279827837	22	2	3.1805831758282E-07	0.31805831758282	NA	0	0	0	N	2	2.91655772108346E-07	0.291655772108346
chr2:1103402-1104017	upstream	AT2G03620.1	protein_coding magnesium transporter 3 Transmembrane magnesium transporter. One of nine family members. magnesium transporter 3 (MGT3); BEST Arabidopsis thaliana protein match is: magnesium transporter 2 (TAIR:AT1G16010.3); Has 780 Blast hits to 741 proteins in 158 species: Archae - 0; Bacteria - 6; Metazoa - 65; Fungi - 215; Plants - 401; Viruses - 0; Other Eukaryotes - 93 (source: NCBI BLink).	-4.73608036646952	0.0000044084367747995	down	24	38	7.32496796290328E-06	7.32496796290328	24	36	5.18448783956775E-06	5.18448783956775	24	69	0.0000130421148791062	13.0421148791062	N	3	4.77087476374231E-07	0.477087476374231	NA	0	0	0	24	1	1.45827886054173E-07	0.145827886054173
chr5:16883941-16884422	upstream	AT5G42232.1	protein_coding Defensin-like (DEFL) family protein Encodes a defensin-like (DEFL) family protein. Defensin-like (DEFL) family protein; LOCATED IN: endomembrane system; BEST Arabidopsis thaliana protein match is: Expressed protein (TAIR:AT5G42235.1); Has 75 Blast hits to 75 proteins in 2 species: Archae - 0; Bacteria - 0; Metazoa - 0; Fungi - 0; Plants - 75; Viruses - 0; Other Eukaryotes - 0 (sour…	-4.73455007434658	1.39294755498854E-06	down	24	53	0.0000102164026851019	10.2164026851019	24	56	8.06475886154984E-06	8.06475886154984	24	109	0.0000206027611858344	20.6027611858344	NA	0	0	0	23	2	4.59775822504463E-07	0.459775822504463	24	3	4.37483658162519E-07	0.437483658162519
chr5:22259672-22259975	upstream	AT5G54800.1	protein_coding glucose 6-phosphate/phosphate translocator 1 Encodes glucose6-Phosphate/phosphate transporter 1. Essential for pollen maturation and embryo sac development. glucose 6-phosphate/phosphate translocator 1 (GPT1); FUNCTIONS IN: antiporter activity. glucose-6-phosphate transmembrane transporter activity; INVOLVED IN: vacuole organization. pollen maturation. embryo sac development. respo…	-4.73255689282487	0.000981354966400856	down	24	18	3.46972166663839E-06	3.46972166663839	24	21	3.02428457308119E-06	3.02428457308119	24	28	5.29245241470977E-06	5.29245241470977	NA	0	0	0	NA	0	0	0	24	2	2.91655772108346E-07	0.291655772108346
chr5:17804781-17805177	upstream;upstream;upstream	AT5G44200.1;AT5G44200.2;AT5G44210.1	protein_coding CAP-binding protein 20 Encodes a nuclear cap-binding protein that forms a heterodimeric complex with ABH1 (ATCBP80) and is likely to participate in RNA metabolism. Its mRNA is ubiquitously expressed.Loss of function mutations suggest a role in processing of pri-miRNA and mRNA splicing. CAP-binding protein 20 (CBP20); FUNCTIONS IN: RNA binding. RNA cap binding; INVOLVED IN: RNA meta…	-4.73130333516544	0.0000631102219476503	down	24	21	4.04800861107813E-06	4.04800861107813	24	25	3.60033877747761E-06	3.60033877747761	24	46	8.69474325273747E-06	8.69474325273747	NA	0	0	0	24	1	2.29887911252232E-07	0.229887911252232	N	1	1.45827886054173E-07	0.145827886054173
chr2:1941592-1942168	upstream	AT2G05335.1	protein_coding SCR-like 15 Encodes a member of a family of small. secreted. cysteine rich proteins with sequence similarity to SCR (S locus cysteine-rich protein). SCR-like 15 (SCRL15); INVOLVED IN: signal transduction; LOCATED IN: endomembrane system; CONTAINS InterPro DOMAIN/s: Plant self-incompatibility response (InterPro:IPR010682); BEST Arabidopsis thaliana protein match is: SCR-like 16 (TAI…	-4.72722207562035	7.55406975831228E-06	down	24	32	6.16839407402381E-06	6.16839407402381	24	33	4.75244718627044E-06	4.75244718627044	24	60	0.0000113409694600924	11.3409694600924	NA	0	0	0	24	1	2.29887911252232E-07	0.229887911252232	23	2	2.91655772108346E-07	0.291655772108346
chr2:10611343-10611663	upstream	AT2G24950.1	protein_coding Protein of Unknown Function (DUF239) Protein of Unknown Function (DUF239); FUNCTIONS IN: molecular_function unknown; INVOLVED IN: biological_process unknown; LOCATED IN: endomembrane system; CONTAINS InterPro DOMAIN/s: Protein of unknown function DUF239. plant (InterPro:IPR004314); BEST Arabidopsis thaliana protein match is: Protein of Unknown Function (DUF239) (TAIR:AT4G15050.1); …	-4.72483643271122	0.0000504294298750156	down	24	34	0.0000065539187036503	6.5539187036503	24	44	6.33659624836059E-06	6.33659624836059	24	26	4.91442009937335E-06	4.91442009937335	23	2	3.1805831758282E-07	0.31805831758282	NA	0	0	0	24	1	1.45827886054173E-07	0.145827886054173
chr2:784997-785322	upstream	AT2G02780.1	protein_coding Leucine-rich repeat protein kinase family protein Leucine-rich repeat protein kinase family protein; FUNCTIONS IN: protein serine/threonine kinase activity. protein kinase activity. ATP binding; INVOLVED IN: transmembrane receptor protein tyrosine kinase signaling pathway. protein amino acid phosphorylation; LOCATED IN: endomembrane system; EXPRESSED IN: 22 plant structures; EXPRES…	-4.72459494666456	4.89128006734698E-06	down	24	41	7.90325490734301E-06	7.90325490734301	24	51	7.34469110605432E-06	7.34469110605432	24	94	0.0000177675188208114	17.7675188208114	23	1	1.5902915879141E-07	0.15902915879141	23	2	4.59775822504463E-07	0.459775822504463	23	1	1.45827886054173E-07	0.145827886054173
chr2:12083439-12084121	upstream;upstream;upstream	AT2G28310.1;AT2G28310.2;AT2G28310.3	protein_coding Protein of unknown function (DUF707) Protein of unknown function (DUF707); CONTAINS InterPro DOMAIN/s: Protein of unknown function DUF707 (InterPro:IPR007877); BEST Arabidopsis thaliana protein match is: Protein of unknown function (DUF707) (TAIR:AT1G08040.2); Has 326 Blast hits to 325 proteins in 27 species: Archae - 0; Bacteria - 15; Metazoa - 0; Fungi - 0; Plants - 305; Viruses …	-4.72057551778218	0.0000188746757149377	down	24	52	0.0000100236403702887	10.0236403702887	23	47	0.0000067686369016579	6.7686369016579	24	108	0.0000204137450281662	20.4137450281662	NA	0	0	0	N	3	6.89663733756695E-07	0.689663733756695	24	1	1.45827886054173E-07	0.145827886054173
chr1:21360493-21360809	upstream	AT1G57670.1	protein_coding Toll-Interleukin-Resistance (TIR) domain family protein Toll-Interleukin-Resistance (TIR) domain family protein; FUNCTIONS IN: transmembrane receptor activity; INVOLVED IN: signal transduction. defense response. innate immune response; LOCATED IN: intrinsic to membrane; CONTAINS InterPro DOMAIN/s: Toll-Interleukin receptor (InterPro:IPR000157); BEST Arabidopsis thaliana protein mat…	-4.71884318750434	0.00101558838212173	down	24	14	2.69867240738542E-06	2.69867240738542	24	18	2.59224391978388E-06	2.59224391978388	24	35	6.61556551838721E-06	6.61556551838721	NA	0	0	0	NA	0	0	0	21	2	2.91655772108346E-07	0.291655772108346
chr2:13865688-13866217	upstream;upstream;upstream;upstream;upstream;upstream;upstream;upstream;upstream;upstream;upstream	AT2G32690.1;AT2G32690.2;AT2G32690.3;AT2G32690.4;AT2G32700.1;AT2G32700.2;AT2G32700.3;AT2G32700.4;AT2G32700.5;AT2G32700.6;AT2G32700.7	protein_coding glycine-rich protein 23 Glycine-rich protein similar in structure to GRP5. The expression of GRP23 is induced by HPA (cutin monomer. salicylic acid. and abscisic acid. glycine-rich protein 23 (GRP23); INVOLVED IN: response to abscisic acid stimulus. response to salicylic acid stimulus; LOCATED IN: endomembrane system; EXPRESSED IN: 21 plant structures; EXPRESSED DURING: 13 growth s…	-4.7183101321085	2.38359528570084E-08	down	24	76	0.0000146499359258066	14.6499359258066	24	84	0.0000120971382923248	12.0971382923248	24	116	0.0000219258742895119	21.9258742895119	N	4	6.36116635165641E-07	0.636116635165641	NA	0	0	0	24	4	5.83311544216692E-07	0.583311544216692
chr1:7666014-7666357	upstream	AT1G21840.1	protein_coding urease accessory protein F Encodes a urease accessory protein which is essential for the activation of plant urease. urease accessory protein F (UREF); FUNCTIONS IN: nickel ion binding; INVOLVED IN: nitrogen compound metabolic process. positive regulation of metalloenzyme activity; LOCATED IN: cellular_component unknown; EXPRESSED IN: 23 plant structures; EXPRESSED DURING: 13 growt…	-4.70942562992028	0.000844953697585571	down	24	24	4.62629555551786E-06	4.62629555551786	24	20	2.88027102198208E-06	2.88027102198208	24	24	4.53638778403694E-06	4.53638778403694	N	1	1.5902915879141E-07	0.15902915879141	NA	0	0	0	24	1	1.45827886054173E-07	0.145827886054173
chr4:9391557-9392196	upstream;upstream;upstream	AT4G16680.1;AT4G16695.1;AT4G16695.3	protein_coding P-loop containing nucleoside triphosphate hydrolases superfamily protein P-loop containing nucleoside triphosphate hydrolases superfamily protein; FUNCTIONS IN: RNA helicase activity. helicase activity. nucleic acid binding. ATP binding. ATP-dependent helicase activity; LOCATED IN: cellular_component unknown; EXPRESSED IN: stem. sepal. male gametophyte. carpel. stamen; EXPRESSED DU…	-4.70747441650545	0.000460667974052703	down	24	43	0.0000082887795369695	8.2887795369695	24	37	5.32850139066686E-06	5.32850139066686	24	94	0.0000177675188208114	17.7675188208114	23	3	4.77087476374231E-07	0.477087476374231	NA	0	0	0	N	2	2.91655772108346E-07	0.291655772108346
chr5:5566814-5567939	upstream	AT5G16930.1	protein_coding AAA-type ATPase family protein AAA-type ATPase family protein; FUNCTIONS IN: nucleoside-triphosphatase activity. ATPase activity. nucleotide binding. ATP binding; LOCATED IN: endomembrane system; EXPRESSED IN: 16 plant structures; EXPRESSED DURING: 9 growth stages; CONTAINS InterPro DOMAIN/s: ATPase. AAA+ type. core (InterPro:IPR003593). ATPase. AAA-type. core (InterPro:IPR003959).…	-4.69750598084071	1.06892541541633E-06	down	24	80	0.0000154209851850595	15.4209851850595	24	74	0.0000106570027813337	10.6570027813337	24	156	0.0000294865205962401	29.4865205962401	N	3	4.77087476374231E-07	0.477087476374231	23	3	6.89663733756695E-07	0.689663733756695	23	1	1.45827886054173E-07	0.145827886054173
chr5:16024340-16025055	upstream;upstream	AT5G40020.1;AT5G40030.1	protein_coding Pathogenesis-related thaumatin superfamily protein Pathogenesis-related thaumatin superfamily protein; FUNCTIONS IN: molecular_function unknown; INVOLVED IN: response to other organism; LOCATED IN: endomembrane system; EXPRESSED IN: 13 plant structures; EXPRESSED DURING: 6 growth stages; CONTAINS InterPro DOMAIN/s: Thaumatin. pathogenesis-related (InterPro:IPR001938); BEST Arabidop…	-4.69107184752708	0.0017380130104805	down	24	27	5.20458249995759E-06	5.20458249995759	24	19	2.73625747088298E-06	2.73625747088298	24	55	0.0000103958886717513	10.3958886717513	24	1	1.5902915879141E-07	0.15902915879141	NA	0	0	0	N	2	2.91655772108346E-07	0.291655772108346
chr5:17284116-17284517	upstream	AT5G43066.1	protein_coding unknown protein; LOCATED IN: endomembrane system; Has 30201 Blast hits to 17322 proteins in 780 species: Archae - 12; Bacteria - 1396; Metazoa - 17338; Fungi - 3422; Plants - 5037; Viruses - 0; Other Eukaryotes - 2996 (source: NCBI BLink).	-4.68858479590694	0.000892228173984269	down	24	17	3.27695935182515E-06	3.27695935182515	24	17	2.44823036868477E-06	2.44823036868477	24	34	0.000006426549360719	6.426549360719	24	1	1.5902915879141E-07	0.15902915879141	NA	0	0	0	24	1	1.45827886054173E-07	0.145827886054173
chr1:17601890-17602958	upstream;upstream	AT1G47790.1;AT1G47810.1	protein_coding F-box and associated interaction domains-containing protein F-box and associated interaction domains-containing protein; CONTAINS InterPro DOMAIN/s: F-box domain. cyclin-like (InterPro:IPR001810). F-box domain. Skp2-like (InterPro:IPR022364). F-box associated domain. type 3 (InterPro:IPR013187). F-box associated interaction domain (InterPro:IPR017451); BEST Arabidopsis thaliana pro…	-4.68583255460346	0.0000239173338112198	down	24	44	8.48154185178274E-06	8.48154185178274	24	40	5.76054204396417E-06	5.76054204396417	24	87	0.0000164444057171339	16.4444057171339	N	3	4.77087476374231E-07	0.477087476374231	NA	0	0	0	23	2	2.91655772108346E-07	0.291655772108346
chr4:6144917-6145158	upstream	AT4G09750.1	protein_coding NAD(P)-binding Rossmann-fold superfamily protein NAD(P)-binding Rossmann-fold superfamily protein; FUNCTIONS IN: oxidoreductase activity. binding. catalytic activity; INVOLVED IN: oxidation reduction. metabolic process; LOCATED IN: cellular_component unknown; CONTAINS InterPro DOMAIN/s: NAD(P)-binding domain (InterPro:IPR016040). Glucose/ribitol dehydrogenase (InterPro:IPR002347). …	-4.68106008225879	0.000696524320428021	down	24	21	4.04800861107813E-06	4.04800861107813	24	15	2.16020326648656E-06	2.16020326648656	24	34	0.000006426549360719	6.426549360719	24	2	3.1805831758282E-07	0.31805831758282	NA	0	0	0	NA	0	0	0
chr1:25634969-25635304	upstream	AT1G68370.1	protein_coding Chaperone DnaJ-domain superfamily protein DnaJ-like protein with homology to coiled coils found in cytoskeleton-interacting proteins. ALTERED RESPONSE TO GRAVITY 1 (ARG1); CONTAINS InterPro DOMAIN/s: Molecular chaperone. heat shock protein. Hsp40. DnaJ (InterPro:IPR015609). Heat shock protein DnaJ. N-terminal (InterPro:IPR001623). Heat shock protein DnaJ (InterPro:IPR003095). Heat …	-4.67948500751994	0.000699116431094035	down	24	17	3.27695935182515E-06	3.27695935182515	24	22	3.16829812418029E-06	3.16829812418029	24	31	5.85950088771438E-06	5.85950088771438	24	2	3.1805831758282E-07	0.31805831758282	NA	0	0	0	NA	0	0	0
chr2:12912675-12913134	upstream	AT2G30280.1	protein_coding RNA-directed DNA methylation 4 Encodes RDM4. a transcriptional regulator functioning in RNA-directed DNA methylation and plant development. RNA-directed DNA methylation 4 (RDM4); CONTAINS InterPro DOMAIN/s: Protein of unknown function DUF1762 (InterPro:IPR013883); Has 44351 Blast hits to 18281 proteins in 1030 species: Archae - 135; Bacteria - 13377; Metazoa - 12547; Fungi - 4712; …	-4.67666804740727	0.00123010374040971	down	24	13	2.50591009257217E-06	2.50591009257217	24	17	2.44823036868477E-06	2.44823036868477	24	26	4.91442009937335E-06	4.91442009937335	NA	0	0	0	23	1	2.29887911252232E-07	0.229887911252232	NA	0	0	0
chr2:7525578-7525816	upstream	AT2G17305.1	protein_coding CONTAINS InterPro DOMAIN/s: FBD (InterPro:IPR013596). FBD-like (InterPro:IPR006566); BEST Arabidopsis thaliana protein match is: F-box family protein (TAIR:AT3G62230.1); Has 81 Blast hits to 54 proteins in 5 species: Archae - 0; Bacteria - 0; Metazoa - 0; Fungi - 0; Plants - 81; Viruses - 0; Other Eukaryotes - 0 (source: NCBI BLink).	-4.67610381665067	0.000009499176797676	down	23	48	9.25259111103572E-06	9.25259111103572	24	35	5.04047428846865E-06	5.04047428846865	24	50	0.0000094508078834103	9.4508078834103	23	2	3.1805831758282E-07	0.31805831758282	NA	0	0	0	21	2	2.91655772108346E-07	0.291655772108346
chr3:7679923-7680304	upstream	AT3G21790.1	protein_coding UDP-Glycosyltransferase superfamily protein UDP-Glycosyltransferase superfamily protein; FUNCTIONS IN: transferase activity. transferring hexosyl groups. UDP-glycosyltransferase activity; INVOLVED IN: metabolic process; LOCATED IN: cellular_component unknown; EXPRESSED IN: 20 plant structures; EXPRESSED DURING: 13 growth stages; CONTAINS InterPro DOMAIN/s: UDP-glucuronosyl/UDP-gluc…	-4.67383229807099	1.51334833618626E-06	down	24	54	0.0000104091649999152	10.4091649999152	24	45	6.48060979945969E-06	6.48060979945969	24	69	0.0000130421148791062	13.0421148791062	24	3	4.77087476374231E-07	0.477087476374231	NA	0	0	0	24	2	2.91655772108346E-07	0.291655772108346
chr3:18305833-18306143	upstream	AT3G49360.1	protein_coding 6-phosphogluconolactonase 2 6-phosphogluconolactonase 2 (PGL2); FUNCTIONS IN: 6-phosphogluconolactonase activity. catalytic activity; INVOLVED IN: pentose-phosphate shunt. carbohydrate metabolic process; LOCATED IN: plasma membrane; EXPRESSED IN: 24 plant structures; EXPRESSED DURING: 13 growth stages; CONTAINS InterPro DOMAIN/s: Glucosamine/galactosamine-6-phosphate isomerase (Int…	-4.67377814135887	0.00123483897201418	down	24	13	2.50591009257217E-06	2.50591009257217	24	15	2.16020326648656E-06	2.16020326648656	24	28	5.29245241470977E-06	5.29245241470977	NA	0	0	0	23	1	2.29887911252232E-07	0.229887911252232	NA	0	0	0
chr5:15011744-15012149	upstream	AT5G37790.1	protein_coding Protein kinase superfamily protein Protein kinase superfamily protein; FUNCTIONS IN: protein serine/threonine kinase activity. protein kinase activity. kinase activity. ATP binding; INVOLVED IN: protein amino acid phosphorylation; LOCATED IN: cellular_component unknown; EXPRESSED IN: 21 plant structures; EXPRESSED DURING: 7 growth stages; CONTAINS InterPro DOMAIN/s: Protein kinase.…	-4.67326597539223	0.0000700636054381441	down	24	21	4.04800861107813E-06	4.04800861107813	24	24	0.0000034563252263785	3.4563252263785	24	46	8.69474325273747E-06	8.69474325273747	24	1	1.5902915879141E-07	0.15902915879141	24	1	2.29887911252232E-07	0.229887911252232	NA	0	0	0
chr1:1925995-1926146	upstream	AT1G06310.1	protein_coding acyl-CoA oxidase 6 Encodes a putative acyl-CoA oxidase. However. no transcripts have been detected for this gene and no altered phenotypes have been detected in plants mutant for this gene. This suggests that ACX6 does not significantly contribute to seedling beta-oxidation of fatty acids or indole-3-butyric acid in vivo. acyl-CoA oxidase 6 (ACX6); FUNCTIONS IN: acyl-CoA dehydrogen…	-4.67306436616203	0.00256627499775377	down	24	14	2.69867240738542E-06	2.69867240738542	23	26	3.74435232857671E-06	3.74435232857671	23	49	9.26179172574209E-06	9.26179172574209	NA	0	0	0	N	1	2.29887911252232E-07	0.229887911252232	23	1	1.45827886054173E-07	0.145827886054173
chr4:2821463-2821949	upstream	AT4G05540.1	protein_coding P-loop containing nucleoside triphosphate hydrolases superfamily protein P-loop containing nucleoside triphosphate hydrolases superfamily protein; BEST Arabidopsis thaliana protein match is: P-loop containing nucleoside triphosphate hydrolases superfamily protein (TAIR:AT5G37150.1); Has 6000 Blast hits to 5190 proteins in 999 species: Archae - 178; Bacteria - 1607; Metazoa - 1364; …	-4.66541224129487	0.00101922916859622	down	24	22	4.24077092589137E-06	4.24077092589137	23	18	2.59224391978388E-06	2.59224391978388	24	48	9.07277556807389E-06	9.07277556807389	NA	0	0	0	24	1	2.29887911252232E-07	0.229887911252232	23	1	1.45827886054173E-07	0.145827886054173
chr5:6618154-6618933	upstream	AT5G19600.1	protein_coding sulfate transporter 3;5 Encodes sulfate transporter Sultr3;5. sulfate transporter 3;5 (SULTR3;5); FUNCTIONS IN: sulfate transmembrane transporter activity; INVOLVED IN: sulfate transport. transport. transmembrane transport; LOCATED IN: integral to membrane. membrane; EXPRESSED IN: 16 plant structures; EXPRESSED DURING: 9 growth stages; CONTAINS InterPro DOMAIN/s: Sulphate transport…	-4.66321993153241	4.02300989529602E-07	down	24	71	0.0000136861243517403	13.6861243517403	24	43	6.19258269726148E-06	6.19258269726148	24	58	0.0000109629371447559	10.9629371447559	NA	0	0	0	24	2	4.59775822504463E-07	0.459775822504463	23	2	2.91655772108346E-07	0.291655772108346
chr3:16400768-16401138	upstream	AT3G44920.1	protein_coding cation/H+ exchanger 11 member of Putative Na+/H+ antiporter family cation/H+ exchanger 11 (CHX11); FUNCTIONS IN: monovalent cation:hydrogen antiporter activity. sodium:hydrogen antiporter activity; INVOLVED IN: cation transport; LOCATED IN: integral to membrane; EXPRESSED IN: male gametophyte; CONTAINS InterPro DOMAIN/s: Cation/H+ exchanger (InterPro:IPR006153); BEST Arabidopsis th…	-4.66043959338079	0.00101322087344477	down	24	13	2.50591009257217E-06	2.50591009257217	23	19	2.73625747088298E-06	2.73625747088298	24	35	6.61556551838721E-06	6.61556551838721	N	1	1.5902915879141E-07	0.15902915879141	NA	0	0	0	N	1	1.45827886054173E-07	0.145827886054173
chr5:18681161-18681728	upstream	AT5G46070.1	protein_coding Guanylate-binding family protein Guanylate-binding family protein; FUNCTIONS IN: GTP binding. GTPase activity; INVOLVED IN: immune response; LOCATED IN: nucleolus. chloroplast; EXPRESSED IN: 24 plant structures; EXPRESSED DURING: 14 growth stages; CONTAINS InterPro DOMAIN/s: Guanylate-binding protein. N-terminal (InterPro:IPR015894). Guanylate-binding protein. C-terminal (InterPro:…	-4.65003037909673	0.000233282136963313	down	24	20	3.85524629626488E-06	3.85524629626488	24	29	4.17639298187402E-06	4.17639298187402	24	52	9.82884019874671E-06	9.82884019874671	N	2	3.1805831758282E-07	0.31805831758282	NA	0	0	0	24	1	1.45827886054173E-07	0.145827886054173
chr2:6668700-6669327	upstream	AT2G15320.1	protein_coding Leucine-rich repeat (LRR) family protein Leucine-rich repeat (LRR) family protein; CONTAINS InterPro DOMAIN/s: Leucine-rich repeat (InterPro:IPR001611); BEST Arabidopsis thaliana protein match is: Leucine-rich repeat (LRR) family protein (TAIR:AT5G66330.1); Has 72264 Blast hits to 25708 proteins in 980 species: Archae - 21; Bacteria - 3279; Metazoa - 16942; Fungi - 630; Plants - 47…	-4.64286546883441	0.00011010203398964	down	23	29	5.59010712958408E-06	5.59010712958408	24	45	6.48060979945969E-06	6.48060979945969	23	79	0.0000149322764557883	14.9322764557883	24	1	1.5902915879141E-07	0.15902915879141	N	1	2.29887911252232E-07	0.229887911252232	23	2	2.91655772108346E-07	0.291655772108346
chr5:7890815-7891552	upstream;upstream	AT5G23420.1;AT5G23420.2	protein_coding high-mobility group box 6 Encodes HMGB6. a protein belonging to the subgroup of HMGB (high mobility group B) proteins. Localized in the nucleus. Binds to supercoiled DNA in vitro. HMGB6 is phosphorylated by protein kinase CK2alpha within its acidic C-terminal domain. high-mobility group box 6 (HMGB6); CONTAINS InterPro DOMAIN/s: High mobility group. superfamily (InterPro:IPR009071)…	-4.64258680940575	0.0000862897480560599	down	24	20	3.85524629626488E-06	3.85524629626488	24	34	4.89646073736954E-06	4.89646073736954	24	56	0.0000105849048294195	10.5849048294195	NA	0	0	0	N	2	4.59775822504463E-07	0.459775822504463	NA	0	0	0
chr1:9178124-9178363	upstream	AT1G26560.1	protein_coding beta glucosidase 40 beta glucosidase 40 (BGLU40); FUNCTIONS IN: cation binding. hydrolase activity. hydrolyzing O-glycosyl compounds. catalytic activity; INVOLVED IN: carbohydrate metabolic process; LOCATED IN: apoplast. chloroplast; EXPRESSED IN: 23 plant structures; EXPRESSED DURING: 13 growth stages; CONTAINS InterPro DOMAIN/s: Glycoside hydrolase. family 1 (InterPro:IPR001360).…	-4.64210201122717	0.0000917421833244119	down	24	27	5.20458249995759E-06	5.20458249995759	24	28	4.03237943077492E-06	4.03237943077492	24	33	0.0000062375332030508	6.2375332030508	24	1	1.5902915879141E-07	0.15902915879141	24	1	2.29887911252232E-07	0.229887911252232	NA	0	0	0
chr3:15205173-15206447	upstream	AT3G43230.1	protein_coding RING/FYVE/PHD-type zinc finger family protein RING/FYVE/PHD-type zinc finger family protein; CONTAINS InterPro DOMAIN/s: Zinc finger. FYVE-type (InterPro:IPR000306). Zinc finger. FYVE-related (InterPro:IPR017455). Zinc finger. FYVE/PHD-type (InterPro:IPR011011). Ysc84 actin-binding domain (InterPro:IPR007461); BEST Arabidopsis thaliana protein match is: RING/FYVE/PHD-type zinc fing…	-4.64092605482287	4.34394508503532E-11	down	24	140	0.0000269867240738542	26.9867240738542	24	176	0.0000253463849934423	25.3463849934423	24	229	0.0000432847001060192	43.2847001060192	24	5	7.95145793957051E-07	0.795145793957051	24	4	9.19551645008927E-07	0.919551645008927	23	5	7.29139430270865E-07	0.729139430270865
chr3:9160713-9161729	upstream;upstream	AT3G25150.1;AT3G25150.2	protein_coding Nuclear transport factor 2 (NTF2) family protein with RNA binding (RRM-RBD-RNP motifs) domain Nuclear transport factor 2 (NTF2) family protein with RNA binding (RRM-RBD-RNP motifs) domain; FUNCTIONS IN: RNA binding. nucleotide binding. nucleic acid binding; INVOLVED IN: transport. nucleocytoplasmic transport; LOCATED IN: intracellular; EXPRESSED IN: 23 plant structures; EXPRESSED D…	-4.63887538762375	3.58208479193086E-07	down	24	38	7.32496796290328E-06	7.32496796290328	24	54	7.77673175935163E-06	7.77673175935163	24	83	0.0000156883410864611	15.6883410864611	24	1	1.5902915879141E-07	0.15902915879141	N	2	4.59775822504463E-07	0.459775822504463	24	1	1.45827886054173E-07	0.145827886054173
chr5:20460783-20461236	upstream	AT5G50290.1	protein_coding unknown protein; FUNCTIONS IN: molecular_function unknown; INVOLVED IN: biological_process unknown; LOCATED IN: endomembrane system; BEST Arabidopsis thaliana protein match is: unknown protein (TAIR:AT3G17350.1); Has 300 Blast hits to 300 proteins in 14 species: Archae - 0; Bacteria - 0; Metazoa - 0; Fungi - 0; Plants - 300; Viruses - 0; Other Eukaryotes - 0 (source: NCBI BLink).	-4.63380782069421	0.00121750654354098	down	24	17	3.27695935182515E-06	3.27695935182515	24	23	0.0000033123116752794	3.3123116752794	24	25	4.72540394170515E-06	4.72540394170515	22	1	1.5902915879141E-07	0.15902915879141	NA	0	0	0	24	1	1.45827886054173E-07	0.145827886054173
chr5:18437093-18437374	upstream;upstream	AT5G45500.1;AT5G45500.2	protein_coding RNI-like superfamily protein RNI-like superfamily protein; FUNCTIONS IN: molecular_function unknown; INVOLVED IN: biological_process unknown; LOCATED IN: cellular_component unknown; EXPRESSED IN: 23 plant structures; EXPRESSED DURING: 13 growth stages; BEST Arabidopsis thaliana protein match is: Leucine-rich repeat (LRR) family protein (TAIR:AT5G45520.1); Has 30201 Blast hits to 17…	-4.62539546041024	0.00168679487696782	down	24	21	4.04800861107813E-06	4.04800861107813	24	14	2.01618971538746E-06	2.01618971538746	24	27	5.10343625704156E-06	5.10343625704156	NA	0	0	0	NA	0	0	0	23	2	2.91655772108346E-07	0.291655772108346
chr3:15356722-15357007	upstream;upstream	AT3G43430.1;AT3G43431.1	protein_coding RING/U-box superfamily protein RING/U-box superfamily protein; FUNCTIONS IN: zinc ion binding; EXPRESSED IN: 11 plant structures; EXPRESSED DURING: 4 anthesis. petal differentiation and expansion stage; CONTAINS InterPro DOMAIN/s: Zinc finger. RING-type (InterPro:IPR001841). Zinc finger. C3HC4 RING-type (InterPro:IPR018957); BEST Arabidopsis thaliana protein match is: RING/U-box su…	-4.62377236384596	0.00123790818435264	down	24	16	3.08419703701191E-06	3.08419703701191	24	17	2.44823036868477E-06	2.44823036868477	23	32	6.04851704538259E-06	6.04851704538259	23	1	1.5902915879141E-07	0.15902915879141	NA	0	0	0	21	1	1.45827886054173E-07	0.145827886054173
chr3:6577334-6577601	upstream	AT3G19050.1	protein_coding phragmoplast orienting kinesin 2 PHRAGMOPLAST ORIENTING KINESIN 2 is one of the two Arabidopsis homologs isolated in yeast two-hybrid screen for interaction partners of maize gene TANGLED1 (TAN1). Based on sequence homology in their motor domains. POK1 and POK2 belong to the kinesin-12 class which also includes the well-characterized group of phragmoplast-associated kinesins AtPAKR…	-4.61980965175653	0.00168679487696782	down	23	19	3.66248398145164E-06	3.66248398145164	24	17	2.44823036868477E-06	2.44823036868477	24	17	0.0000032132746803595	3.2132746803595	NA	0	0	0	24	1	2.29887911252232E-07	0.229887911252232	NA	0	0	0
chr1:3047885-3048281	upstream	AT1G09450.1	protein_coding Protein kinase superfamily protein Encodes a protein kinase that phosphorylates histone H3 at Thr3 and Thr11 and plays a role in mitotic cell division. Protein kinase superfamily protein; FUNCTIONS IN: protein kinase activity. ATP binding; INVOLVED IN: protein amino acid phosphorylation. N-terminal protein myristoylation; LOCATED IN: cellular_component unknown; EXPRESSED IN: 17 pla…	-4.61879441899598	0.0000167458532789568	down	24	31	5.97563175921057E-06	5.97563175921057	24	27	3.88836587967581E-06	3.88836587967581	24	58	0.0000109629371447559	10.9629371447559	NA	0	0	0	N	1	2.29887911252232E-07	0.229887911252232	N	2	2.91655772108346E-07	0.291655772108346
chr1:25779522-25779660	upstream;upstream	AT1G68660.1;AT1G68660.2	protein_coding Ribosomal protein L12/ ATP-dependent Clp protease adaptor protein ClpS family protein Ribosomal protein L12/ ATP-dependent Clp protease adaptor protein ClpS family protein; FUNCTIONS IN: molecular_function unknown; INVOLVED IN: protein catabolic process; EXPRESSED IN: 23 plant structures; EXPRESSED DURING: 14 growth stages; CONTAINS InterPro DOMAIN/s: Adaptor protein ClpS. core (In…	-4.61815221267846	0.00132822249870289	down	24	22	4.24077092589137E-06	4.24077092589137	23	17	2.44823036868477E-06	2.44823036868477	23	25	4.72540394170515E-06	4.72540394170515	23	1	1.5902915879141E-07	0.15902915879141	NA	0	0	0	24	1	1.45827886054173E-07	0.145827886054173
chr1:10935096-10935548	upstream;upstream	AT1G30795.1;AT1G30800.1	protein_coding Glycine-rich protein family Glycine-rich protein family; FUNCTIONS IN: molecular_function unknown; INVOLVED IN: biological_process unknown; LOCATED IN: endomembrane system; EXPRESSED IN: 8 plant structures; EXPRESSED DURING: 4 anthesis. C globular stage. petal differentiation and expansion stage; Has 44 Blast hits to 42 proteins in 16 species: Archae - 0; Bacteria - 0; Metazoa - 7;…	-4.61807938034245	0.00171871844948087	down	24	14	2.69867240738542E-06	2.69867240738542	23	23	0.0000033123116752794	3.3123116752794	24	25	4.72540394170515E-06	4.72540394170515	NA	0	0	0	NA	0	0	0	24	2	2.91655772108346E-07	0.291655772108346
chr5:16179947-16180566	upstream	AT5G40440.1	protein_coding mitogen-activated protein kinase kinase 3 Encodes a mitogen-activated protein kinase kinase. Activates MPK8. mitogen-activated protein kinase kinase 3 (MKK3); CONTAINS InterPro DOMAIN/s: Protein kinase. ATP binding site (InterPro:IPR017441). Nuclear transport factor 2. Eukaryote (InterPro:IPR018222). Protein kinase. catalytic domain (InterPro:IPR000719). Serine/threonine-protein ki…	-4.61786785249053	0.0000125580018557034	down	24	31	5.97563175921057E-06	5.97563175921057	24	29	4.17639298187402E-06	4.17639298187402	24	47	8.88375941040568E-06	8.88375941040568	NA	0	0	0	21	2	4.59775822504463E-07	0.459775822504463	NA	0	0	0
chr2:12729957-12730420	upstream	AT2G29820.1	protein_coding Galactose oxidase/kelch repeat superfamily protein Galactose oxidase/kelch repeat superfamily protein; CONTAINS InterPro DOMAIN/s: F-box domain. cyclin-like (InterPro:IPR001810). Galactose oxidase/kelch. beta-propeller (InterPro:IPR011043). Kelch repeat type 1 (InterPro:IPR006652). Kelch related (InterPro:IPR013089). Kelch-type beta propeller (InterPro:IPR015915); BEST Arabidopsis …	-4.61689835865534	0.00172376328851013	down	24	15	2.89143472219866E-06	2.89143472219866	24	20	2.88027102198208E-06	2.88027102198208	24	27	5.10343625704156E-06	5.10343625704156	NA	0	0	0	NA	0	0	0	24	2	2.91655772108346E-07	0.291655772108346
chr5:14638256-14638715	upstream;upstream	AT5G37030.1;AT5G37040.1	protein_coding P-loop containing nucleoside triphosphate hydrolases superfamily protein P-loop containing nucleoside triphosphate hydrolases superfamily protein; FUNCTIONS IN: helicase activity; INVOLVED IN: biological_process unknown; LOCATED IN: cellular_component unknown; CONTAINS InterPro DOMAIN/s: Helicase domain. viral-like (InterPro:IPR000606); BEST Arabidopsis thaliana protein match is: P…	-4.61571636936591	0.00172923291626893	down	24	16	3.08419703701191E-06	3.08419703701191	24	17	2.44823036868477E-06	2.44823036868477	24	29	5.48146857237797E-06	5.48146857237797	NA	0	0	0	NA	0	0	0	N	2	2.91655772108346E-07	0.291655772108346
chr2:9916215-9917212	upstream;upstream	AT2G23310.1;AT2G23310.2	protein_coding Rer1 family protein Encodes AtRER1C1. a Golgi membrane protein involved in returning the molecules that are exported from the endoplasmic reticulum (ER) to the Golgi apparatus back to the ER (a mechanism known as retrieval). There are two Arabidopsis homologues of AtRERC1: AtRER1A and AtRER1B. ATRER1C1; FUNCTIONS IN: molecular_function unknown; INVOLVED IN: maintenance of protein l…	-4.61175250685236	6.79939636290814E-08	down	24	96	0.0000185051822220714	18.5051822220714	24	65	9.36088082144177E-06	9.36088082144177	24	79	0.0000149322764557883	14.9322764557883	24	2	3.1805831758282E-07	0.31805831758282	N	1	2.29887911252232E-07	0.229887911252232	24	4	5.83311544216692E-07	0.583311544216692
chr3:9208192-9208449	upstream;upstream	AT3G25290.1;AT3G25290.2	protein_coding Auxin-responsive family protein Auxin-responsive family protein; INVOLVED IN: multicellular organismal development; LOCATED IN: plasma membrane. membrane; EXPRESSED IN: 19 plant structures; EXPRESSED DURING: 9 growth stages; CONTAINS InterPro DOMAIN/s: Cytochrome b561. eukaryote (InterPro:IPR004877). Uncharacterised conserved protein UCP037471 (InterPro:IPR017214). Protein of unkno…	-4.60979142776038	0.000112241031007411	down	24	27	5.20458249995759E-06	5.20458249995759	24	27	3.88836587967581E-06	3.88836587967581	24	32	6.04851704538259E-06	6.04851704538259	24	1	1.5902915879141E-07	0.15902915879141	24	1	2.29887911252232E-07	0.229887911252232	NA	0	0	0
chr1:16561844-16561885	upstream	AT1G43780.1	protein_coding serine carboxypeptidase-like 44 serine carboxypeptidase-like 44 (scpl44); FUNCTIONS IN: serine-type carboxypeptidase activity; INVOLVED IN: proteolysis; LOCATED IN: endomembrane system; EXPRESSED IN: 10 plant structures; EXPRESSED DURING: 4 anthesis. F mature embryo stage. petal differentiation and expansion stage. E expanded cotyledon stage; CONTAINS InterPro DOMAIN/s: Peptidase S…	-4.60751175131875	4.27194019151019E-06	down	24	36	6.93944333327679E-06	6.93944333327679	24	49	7.05666400385611E-06	7.05666400385611	24	84	0.0000158773572441293	15.8773572441293	NA	0	0	0	24	2	4.59775822504463E-07	0.459775822504463	24	2	2.91655772108346E-07	0.291655772108346
chr4:7088659-7088910	upstream	AT4G11790.1	protein_coding Pleckstrin homology (PH) domain superfamily protein Pleckstrin homology (PH) domain superfamily protein; FUNCTIONS IN: molecular_function unknown; INVOLVED IN: intracellular transport; LOCATED IN: cellular_component unknown; EXPRESSED IN: 23 plant structures; EXPRESSED DURING: 13 growth stages; CONTAINS InterPro DOMAIN/s: Ran binding protein 1 (InterPro:IPR000156). Pleckstrin homol…	-4.60661498154283	0.000329357030744854	down	24	20	3.85524629626488E-06	3.85524629626488	23	27	3.88836587967581E-06	3.88836587967581	24	51	0.0000096398240410785	9.6398240410785	23	2	3.1805831758282E-07	0.31805831758282	NA	0	0	0	24	1	1.45827886054173E-07	0.145827886054173
chr3:6001161-6001894	upstream;upstream	AT3G17520.1;AT3G17540.1	protein_coding Late embryogenesis abundant protein (LEA) family protein Late embryogenesis abundant protein (LEA) family protein; INVOLVED IN: embryo development ending in seed dormancy; LOCATED IN: endomembrane system; EXPRESSED IN: cultured cell. seed. leaf; EXPRESSED DURING: dry seed stage. LP.04 four leaves visible. seed development stages; BEST Arabidopsis thaliana protein match is: late emb…	-4.60263964276369	0.00175817628586363	down	24	15	2.89143472219866E-06	2.89143472219866	24	14	2.01618971538746E-06	2.01618971538746	24	24	4.53638778403694E-06	4.53638778403694	NA	0	0	0	N	1	2.29887911252232E-07	0.229887911252232	NA	0	0	0
chr3:10576353-10576622	upstream	AT3G28310.1	protein_coding Protein of unknown function (DUF677) Protein of unknown function (DUF677); CONTAINS InterPro DOMAIN/s: Protein of unknown function DUF677 (InterPro:IPR007749); BEST Arabidopsis thaliana protein match is: Protein of unknown function (DUF677) (TAIR:AT3G28290.1); Has 57 Blast hits to 57 proteins in 3 species: Archae - 0; Bacteria - 0; Metazoa - 0; Fungi - 0; Plants - 57; Viruses - 0; …	-4.60215472123163	0.00727798003446283	down	24	12	2.31314777775893E-06	2.31314777775893	24	15	2.16020326648656E-06	2.16020326648656	23	35	6.61556551838721E-06	6.61556551838721	NA	0	0	0	NA	0	0	0	N	2	2.91655772108346E-07	0.291655772108346
chr3:11907792-11908158	upstream	AT3G30260.1	protein_coding AGAMOUS-like 79 AGAMOUS-like 79 (AGL79); FUNCTIONS IN: DNA binding. sequence-specific DNA binding transcription factor activity; INVOLVED IN: regulation of transcription. DNA-dependent; LOCATED IN: nucleus; EXPRESSED IN: root; CONTAINS InterPro DOMAIN/s: Transcription factor. MADS-box (InterPro:IPR002100). Transcription factor. K-box (InterPro:IPR002487); BEST Arabidopsis thaliana …	-4.59971840199565	0.0010836757716352	down	24	16	3.08419703701191E-06	3.08419703701191	24	25	3.60033877747761E-06	3.60033877747761	23	25	4.72540394170515E-06	4.72540394170515	N	2	3.1805831758282E-07	0.31805831758282	NA	0	0	0	NA	0	0	0
chr4:8319231-8319647	upstream	AT4G14465.1	protein_coding AT-hook motif nuclear-localized protein 20 AT-hook motif nuclear-localized protein 20 (AHL20); CONTAINS InterPro DOMAIN/s: Protein of unknown function DUF296 (InterPro:IPR005175). Predicted AT-hook DNA-binding (InterPro:IPR014476); BEST Arabidopsis thaliana protein match is: AT-hook motif nuclear-localized protein 19 (TAIR:AT3G04570.1); Has 30201 Blast hits to 17322 proteins in 780…	-4.58907437738336	1.79618844039368E-07	down	24	57	0.0000109874519443549	10.9874519443549	24	60	8.64081306594625E-06	8.64081306594625	24	81	0.0000153103087711247	15.3103087711247	24	1	1.5902915879141E-07	0.15902915879141	N	2	4.59775822504463E-07	0.459775822504463	24	2	2.91655772108346E-07	0.291655772108346
chr3:14670527-14670869	upstream	AT3G42550.1	protein_coding Eukaryotic aspartyl protease family protein Eukaryotic aspartyl protease family protein; FUNCTIONS IN: aspartic-type endopeptidase activity; INVOLVED IN: proteolysis; LOCATED IN: endomembrane system; CONTAINS InterPro DOMAIN/s: Peptidase aspartic. catalytic (InterPro:IPR009007). Peptidase aspartic (InterPro:IPR021109). Peptidase A1 (InterPro:IPR001461); BEST Arabidopsis thaliana pr…	-4.57697713603289	0.000169537254175484	down	24	17	3.27695935182515E-06	3.27695935182515	24	32	4.60843363517134E-06	4.60843363517134	24	47	8.88375941040568E-06	8.88375941040568	24	2	3.1805831758282E-07	0.31805831758282	NA	0	0	0	24	1	1.45827886054173E-07	0.145827886054173
chr4:7639667-7639846	upstream;upstream;upstream;upstream;upstream;upstream	AT4G13100.1;AT4G13100.2;AT4G13100.3;AT4G13100.4;AT4G13100.5;AT4G13110.1	protein_coding RING/U-box superfamily protein RING/U-box superfamily protein; CONTAINS InterPro DOMAIN/s: Zinc finger. RING-type (InterPro:IPR001841); BEST Arabidopsis thaliana protein match is: RING/U-box superfamily protein (TAIR:AT3G25030.2); Has 579 Blast hits to 570 proteins in 103 species: Archae - 0; Bacteria - 0; Metazoa - 242; Fungi - 23; Plants - 211; Viruses - 15; Other Eukaryotes - 88…	-4.57648427544275	0.00198961481029868	down	24	15	2.89143472219866E-06	2.89143472219866	24	14	2.01618971538746E-06	2.01618971538746	23	23	4.34737162636874E-06	4.34737162636874	NA	0	0	0	23	1	2.29887911252232E-07	0.229887911252232	NA	0	0	0
chr3:10269662-10270778	upstream	AT3G27720.1	protein_coding IBR domain containing protein ARIADNE 4 (ARI4); FUNCTIONS IN: zinc ion binding; CONTAINS InterPro DOMAIN/s: Zinc finger. C6HC-type (InterPro:IPR002867); BEST Arabidopsis thaliana protein match is: RING/U-box superfamily protein (TAIR:AT3G27710.1); Has 32545 Blast hits to 15678 proteins in 704 species: Archae - 69; Bacteria - 841; Metazoa - 14406; Fungi - 4057; Plants - 2094; Viruse…	-4.56502818676717	0.000176465295719007	down	24	43	0.0000082887795369695	8.2887795369695	24	58	8.35278596374804E-06	8.35278596374804	24	114	0.0000215478419741755	21.5478419741755	N	5	7.95145793957051E-07	0.795145793957051	23	1	2.29887911252232E-07	0.229887911252232	NA	0	0	0
chr2:16417162-16418547	upstream;upstream;upstream;upstream	AT2G39310.1;AT2G39310.2;AT2G39310.3;AT2G39320.1	protein_coding jacalin-related lectin 22 jacalin-related lectin 22 (JAL22); FUNCTIONS IN: molecular_function unknown; INVOLVED IN: biological_process unknown; LOCATED IN: cellular_component unknown; EXPRESSED IN: 13 plant structures; EXPRESSED DURING: 6 growth stages; CONTAINS InterPro DOMAIN/s: Mannose-binding lectin (InterPro:IPR001229); BEST Arabidopsis thaliana protein match is: jacalin-relat…	-4.56136790866275	7.86900375262475E-10	down	24	93	0.0000179268952776317	17.9268952776317	24	110	0.0000158414906209015	15.8414906209015	24	162	0.0000306206175422494	30.6206175422494	N	4	6.36116635165641E-07	0.636116635165641	24	4	9.19551645008927E-07	0.919551645008927	22	1	1.45827886054173E-07	0.145827886054173
chr1:18118814-18119744	upstream;upstream	AT1G48970.1;AT1G48990.1	protein_coding NagB/RpiA/CoA transferase-like superfamily protein NagB/RpiA/CoA transferase-like superfamily protein; FUNCTIONS IN: GTP binding. translation initiation factor activity; INVOLVED IN: translational initiation. cellular metabolic process; LOCATED IN: eukaryotic translation initiation factor 2B complex; EXPRESSED IN: 23 plant structures; EXPRESSED DURING: 13 growth stages; CONTAINS In…	-4.55658259152688	2.87395815016152E-07	down	24	60	0.0000115657388887946	11.5657388887946	24	51	7.34469110605432E-06	7.34469110605432	24	80	0.0000151212926134565	15.1212926134565	NA	0	0	0	N	2	4.59775822504463E-07	0.459775822504463	N	3	4.37483658162519E-07	0.437483658162519
chr3:18585657-18586104	upstream;upstream	AT3G50110.1;AT3G50123.1	protein_coding PTEN 3 Encodes a phosphatase with low in vitro tyrosine phosphatase activity that is NOT capable of dephosphorylating in vitro the 3'phosphate group of PI3P. PI(3.4)P2. PTEN 3 (PEN3); FUNCTIONS IN: phosphatase activity. protein tyrosine phosphatase activity. protein tyrosine/serine/threonine phosphatase activity; INVOLVED IN: protein amino acid dephosphorylation. dephosphorylation;…	-4.55490758126097	0.000199892271107775	down	24	22	4.24077092589137E-06	4.24077092589137	24	22	3.16829812418029E-06	3.16829812418029	24	37	6.99359783372362E-06	6.99359783372362	NA	0	0	0	N	1	2.29887911252232E-07	0.229887911252232	24	1	1.45827886054173E-07	0.145827886054173
chr3:8272743-8272812	upstream	AT3G23172.1	protein_coding unknown protein; Has 1 Blast hits to 1 proteins in 1 species: Archae - 0; Bacteria - 0; Metazoa - 0; Fungi - 0; Plants - 1; Viruses - 0; Other Eukaryotes - 0 (source: NCBI BLink).	-4.55251655563482	0.00185688175309686	down	24	20	3.85524629626488E-06	3.85524629626488	24	21	3.02428457308119E-06	3.02428457308119	24	20	3.78032315336412E-06	3.78032315336412	N	1	1.5902915879141E-07	0.15902915879141	NA	0	0	0	24	1	1.45827886054173E-07	0.145827886054173
chr2:6710636-6711058	upstream;upstream	AT2G15400.1;AT2G15400.2	protein_coding DNA-directed RNA polymerase family protein Non-catalytic subunit of Nuclear DNA-dependent RNA polymerase V; homologous to budding yeast RPB3 and the E. coli RNA polymerase alpha subunit. A closely related paralog. At2g15430 can substitute for At2g15400 in the context of Pol V and encodes the equivalent subunit of Pol II and Pol IV. NRPE3B; FUNCTIONS IN: DNA-directed RNA polymerase …	-4.54992318273369	0.000247623207615036	down	24	22	4.24077092589137E-06	4.24077092589137	24	17	2.44823036868477E-06	2.44823036868477	23	42	7.93867862206465E-06	7.93867862206465	NA	0	0	0	N	1	2.29887911252232E-07	0.229887911252232	N	1	1.45827886054173E-07	0.145827886054173
chr3:16611823-16612610	upstream	AT3G45285.1	protein_coding ECA1 gametogenesis related family protein Encodes a ECA1 gametogenesis related family protein ECA1 gametogenesis related family protein; LOCATED IN: endomembrane system; BEST Arabidopsis thaliana protein match is: ECA1 gametogenesis related family protein (TAIR:AT3G44428.1); Has 36 Blast hits to 35 proteins in 2 species: Archae - 0; Bacteria - 0; Metazoa - 0; Fungi - 0; Plants - 36…	-4.54741070672724	0.0000183827707545344	down	24	25	0.0000048190578703311	4.8190578703311	24	40	5.76054204396417E-06	5.76054204396417	24	61	0.0000115299856177606	11.5299856177606	N	3	4.77087476374231E-07	0.477087476374231	NA	0	0	0	24	1	1.45827886054173E-07	0.145827886054173
chr1:16793360-16793526	upstream	AT1G44160.1	protein_coding HSP40/DnaJ peptide-binding protein HSP40/DnaJ peptide-binding protein; FUNCTIONS IN: unfolded protein binding. heat shock protein binding; INVOLVED IN: protein folding; EXPRESSED IN: 13 plant structures; EXPRESSED DURING: L mature pollen stage. M germinated pollen stage. 4 anthesis. C globular stage. petal differentiation and expansion stage; CONTAINS InterPro DOMAIN/s: Molecular c…	-4.53931478801819	0.0000042494505460138	down	24	35	6.74668101846355E-06	6.74668101846355	23	35	5.04047428846865E-06	5.04047428846865	23	61	0.0000115299856177606	11.5299856177606	NA	0	0	0	23	2	4.59775822504463E-07	0.459775822504463	23	1	1.45827886054173E-07	0.145827886054173
chr1:10605151-10605615	upstream;upstream	AT1G30160.1;AT1G30160.2	protein_coding Protein of unknown function (DUF295) Protein of unknown function (DUF295); CONTAINS InterPro DOMAIN/s: Protein of unknown function DUF295 (InterPro:IPR005174); BEST Arabidopsis thaliana protein match is: Protein of unknown function (DUF295) (TAIR:AT1G05540.1); Has 206 Blast hits to 198 proteins in 2 species: Archae - 0; Bacteria - 0; Metazoa - 0; Fungi - 0; Plants - 206; Viruses - …	-4.53486115991711	5.02758470949142E-06	down	24	38	7.32496796290328E-06	7.32496796290328	24	35	5.04047428846865E-06	5.04047428846865	24	68	0.000012853098721438	12.853098721438	24	1	1.5902915879141E-07	0.15902915879141	24	1	2.29887911252232E-07	0.229887911252232	23	2	2.91655772108346E-07	0.291655772108346
chr5:15229179-15229802	upstream	AT5G38180.1	protein_coding Bifunctional inhibitor/lipid-transfer protein/seed storage 2S albumin superfamily protein Bifunctional inhibitor/lipid-transfer protein/seed storage 2S albumin superfamily protein; FUNCTIONS IN: lipid binding; INVOLVED IN: lipid transport; LOCATED IN: endomembrane system; CONTAINS InterPro DOMAIN/s: Bifunctional inhibitor/plant lipid transfer protein/seed storage (InterPro:IPR01614…	-4.53364687532076	0.000716256045733945	down	24	46	8.86706648140923E-06	8.86706648140923	24	52	7.48870465715342E-06	7.48870465715342	24	118	0.0000223039066048483	22.3039066048483	23	4	6.36116635165641E-07	0.636116635165641	NA	0	0	0	24	3	4.37483658162519E-07	0.437483658162519
chr1:9126799-9127012	upstream	AT1G26370.1	protein_coding RNA helicase family protein RNA helicase family protein; FUNCTIONS IN: in 6 functions; INVOLVED IN: biological_process unknown; LOCATED IN: chloroplast; EXPRESSED IN: 22 plant structures; EXPRESSED DURING: 13 growth stages; CONTAINS InterPro DOMAIN/s: Helicase-associated domain (InterPro:IPR007502). ATPase. AAA+ type. core (InterPro:IPR003593). Domain of unknown function DUF1605 (I…	-4.53037755562449	0.0255361928435979	down	24	11	2.12038546294569E-06	2.12038546294569	24	14	2.01618971538746E-06	2.01618971538746	24	39	7.37163014906003E-06	7.37163014906003	20	2	3.1805831758282E-07	0.31805831758282	NA	0	0	0	NA	0	0	0
chr5:7649723-7650066	upstream;upstream	AT5G22875.1;AT5G22875.2	protein_coding unknown protein; FUNCTIONS IN: molecular_function unknown; INVOLVED IN: biological_process unknown; LOCATED IN: endomembrane system; EXPRESSED IN: 24 plant structures; EXPRESSED DURING: 15 growth stages; Has 30201 Blast hits to 17322 proteins in 780 species: Archae - 12; Bacteria - 1396; Metazoa - 17338; Fungi - 3422; Plants - 5037; Viruses - 0; Other Eukaryotes - 2996 (source: NCB…	-4.51879993171558	4.87683123251343E-06	down	24	48	9.25259111103572E-06	9.25259111103572	24	28	4.03237943077492E-06	4.03237943077492	24	65	0.0000122860502484334	12.2860502484334	23	2	3.1805831758282E-07	0.31805831758282	23	1	2.29887911252232E-07	0.229887911252232	24	1	1.45827886054173E-07	0.145827886054173
chr5:16159097-16159549	upstream	AT5G40390.1	protein_coding Raffinose synthase family protein Encodes a protein which might be involved in the formation of verbascose. A T-DNA insertion mutant was shown to have a decreased amount of verbascose (as well as mannitol) whereas the levels of raffinose and stachyose remained unchanged. seed imbibition 1-like (SIP1); FUNCTIONS IN: hydrolase activity. hydrolyzing O-glycosyl compounds. galactinol-su…	-4.51582349183393	0.00256977013053283	down	24	12	2.31314777775893E-06	2.31314777775893	24	16	2.30421681758567E-06	2.30421681758567	24	22	4.15835546870053E-06	4.15835546870053	NA	0	0	0	24	1	2.29887911252232E-07	0.229887911252232	NA	0	0	0
chr3:18146088-18146489	upstream	AT3G48950.1	protein_coding Pectin lyase-like superfamily protein Pectin lyase-like superfamily protein; FUNCTIONS IN: polygalacturonase activity; INVOLVED IN: carbohydrate metabolic process; LOCATED IN: endomembrane system; EXPRESSED IN: central cell. flower; EXPRESSED DURING: petal differentiation and expansion stage; CONTAINS InterPro DOMAIN/s: Pectin lyase fold/virulence factor (InterPro:IPR011050). Glyco…	-4.51077764878278	0.000199935043387611	down	24	21	4.04800861107813E-06	4.04800861107813	23	22	3.16829812418029E-06	3.16829812418029	24	38	7.18261399139183E-06	7.18261399139183	21	1	1.5902915879141E-07	0.15902915879141	N	1	2.29887911252232E-07	0.229887911252232	NA	0	0	0
chr2:991766-992415	upstream	AT2G03270.1	protein_coding DNA-binding protein. putative DNA-binding protein. putative; FUNCTIONS IN: hydrolase activity. nucleoside-triphosphatase activity. DNA binding. nucleotide binding. ATP binding; LOCATED IN: cellular_component unknown; EXPRESSED IN: 24 plant structures; EXPRESSED DURING: 15 growth stages; CONTAINS InterPro DOMAIN/s: ATPase. AAA+ type. core (InterPro:IPR003593). Restriction endonuclea…	-4.5083833937056	0.0000314101082926748	down	24	35	6.74668101846355E-06	6.74668101846355	24	27	3.88836587967581E-06	3.88836587967581	24	47	8.88375941040568E-06	8.88375941040568	24	1	1.5902915879141E-07	0.15902915879141	24	1	2.29887911252232E-07	0.229887911252232	N	1	1.45827886054173E-07	0.145827886054173
chr5:7991211-7991877	upstream	AT5G23700.1	protein_coding unknown protein; BEST Arabidopsis thaliana protein match is: unknown protein (TAIR:AT3G48860.2); Has 30201 Blast hits to 17322 proteins in 780 species: Archae - 12; Bacteria - 1396; Metazoa - 17338; Fungi - 3422; Plants - 5037; Viruses - 0; Other Eukaryotes - 2996 (source: NCBI BLink).	-4.50763170535205	0.0000014551828117626	down	24	74	0.0000142644112961801	14.2644112961801	24	73	0.0000105129892302346	10.5129892302346	24	145	0.0000274073428618899	27.4073428618899	22	5	7.95145793957051E-07	0.795145793957051	21	1	2.29887911252232E-07	0.229887911252232	N	3	4.37483658162519E-07	0.437483658162519
chr3:9691683-9692252	upstream	AT3G26480.1	protein_coding Transducin family protein / WD-40 repeat family protein Transducin family protein / WD-40 repeat family protein; CONTAINS InterPro DOMAIN/s: WD40 repeat 2 (InterPro:IPR019782). WD40 repeat-like-containing domain (InterPro:IPR011046). WD40 repeat. conserved site (InterPro:IPR019775). WD40-repeat-containing domain (InterPro:IPR017986). WD40/YVTN repeat-like-containing domain (InterPr…	-4.5074466467336	0.0316531923970938	down	24	13	2.50591009257217E-06	2.50591009257217	24	21	3.02428457308119E-06	3.02428457308119	24	56	0.0000105849048294195	10.5849048294195	24	1	1.5902915879141E-07	0.15902915879141	NA	0	0	0	23	2	2.91655772108346E-07	0.291655772108346
chr2:8150185-8150512	upstream	AT2G18810.1	protein_coding Domain of unknown function (DUF313) FUNCTIONS IN: DNA binding; INVOLVED IN: regulation of transcription. DNA-dependent; LOCATED IN: cellular_component unknown; CONTAINS InterPro DOMAIN/s: Protein of unknown function DUF313 (InterPro:IPR005508). Transcriptional factor B3 (InterPro:IPR003340); BEST Arabidopsis thaliana protein match is: Domain of unknown function (DUF313) (TAIR:AT2G3…	-4.50460188394633	0.000203579924441352	down	24	19	3.66248398145164E-06	3.66248398145164	24	20	2.88027102198208E-06	2.88027102198208	24	42	7.93867862206465E-06	7.93867862206465	23	1	1.5902915879141E-07	0.15902915879141	24	1	2.29887911252232E-07	0.229887911252232	NA	0	0	0
chr1:17996607-17996973	upstream;upstream	AT1G48650.1;AT1G48650.2	protein_coding DEA(D/H)-box RNA helicase family protein DEA(D/H)-box RNA helicase family protein; FUNCTIONS IN: in 6 functions; LOCATED IN: intracellular; EXPRESSED IN: 23 plant structures; EXPRESSED DURING: 13 growth stages; CONTAINS InterPro DOMAIN/s: Helicase-associated domain (InterPro:IPR007502). DNA/RNA helicase. DEAD/DEAH box type. N-terminal (InterPro:IPR011545). Double-stranded RNA-bindi…	-4.50335884836764	0.0028362961059127	down	24	16	3.08419703701191E-06	3.08419703701191	24	17	2.44823036868477E-06	2.44823036868477	24	16	0.0000030242585226913	3.0242585226913	NA	0	0	0	N	1	2.29887911252232E-07	0.229887911252232	NA	0	0	0
chr4:7527183-7527753	upstream	AT4G12825.1	protein_coding Bifunctional inhibitor/lipid-transfer protein/seed storage 2S albumin superfamily protein Encodes a Protease inhibitor/seed storage/LTP family protein Bifunctional inhibitor/lipid-transfer protein/seed storage 2S albumin superfamily protein; INVOLVED IN: lipid transport; LOCATED IN: endomembrane system; CONTAINS InterPro DOMAIN/s: Bifunctional inhibitor/plant lipid transfer protein…	-4.50180605743173	0.00198739402832068	down	24	24	4.62629555551786E-06	4.62629555551786	24	32	4.60843363517134E-06	4.60843363517134	23	73	0.000013798179509779	13.798179509779	NA	0	0	0	24	2	4.59775822504463E-07	0.459775822504463	24	1	1.45827886054173E-07	0.145827886054173
chr3:10465294-10465558	upstream	AT3G28120.1	protein_coding unknown protein; FUNCTIONS IN: molecular_function unknown; INVOLVED IN: biological_process unknown; LOCATED IN: endomembrane system; Has 0 Blast hits to 0 proteins in 0 species (source: NCBI BLink).	-4.49424927185084	0.0030466078499813	down	24	14	2.69867240738542E-06	2.69867240738542	23	17	2.44823036868477E-06	2.44823036868477	24	26	4.91442009937335E-06	4.91442009937335	NA	0	0	0	NA	0	0	0	24	2	2.91655772108346E-07	0.291655772108346
chr2:2030266-2031223	upstream	AT2G05540.1	protein_coding Glycine-rich protein family Glycine-rich protein family; LOCATED IN: endomembrane system; EXPRESSED IN: 20 plant structures; EXPRESSED DURING: 9 growth stages; CONTAINS InterPro DOMAIN/s: Glycine rich protein (InterPro:IPR010800); BEST Arabidopsis thaliana protein match is: glycine-rich protein 3 (TAIR:AT2G05520.4); Has 20980 Blast hits to 7546 proteins in 779 species: Archae - 6; …	-4.48478199542339	0.000209337662084128	down	24	51	9.83087805547545E-06	9.83087805547545	24	58	8.35278596374804E-06	8.35278596374804	24	129	0.0000243830843391986	24.3830843391986	N	2	3.1805831758282E-07	0.31805831758282	20	3	6.89663733756695E-07	0.689663733756695	24	1	1.45827886054173E-07	0.145827886054173
chr4:9214982-9215398	upstream;upstream;upstream;upstream	AT4G16280.1;AT4G16280.2;AT4G16280.3;AT4G16280.4	protein_coding RNA binding;abscisic acid binding Involved in the promotion of the transition of the vegetative meristem to reproductive development. Four forms of the protein (alpha. beta. delta and gamma) are produced by alternative splicing. Involved in RNA-mediated chromatin silencing. At one point it was believed to act as an abscisic acid receptor but the paper describing that function was r…	-4.4778347368821	0.000311982946888531	down	24	20	3.85524629626488E-06	3.85524629626488	24	19	2.73625747088298E-06	2.73625747088298	24	38	7.18261399139183E-06	7.18261399139183	NA	0	0	0	24	1	2.29887911252232E-07	0.229887911252232	24	1	1.45827886054173E-07	0.145827886054173
chr4:954451-954811	upstream	AT4G02150.1	protein_coding ARM repeat superfamily protein Encodes IMPORTIN ALPHA 3. Mutant plants act as suppressors of snc1 response and salicylic acid accumulation. Located in the nucleus. Involved in protein import. Protein interacts with Agrobacterium proteins VirD2 and VirE2. Is not individually essential for Agrobacterium-mediated root transformation. but when overexpressed can rescue the impa-4 decrea…	-4.47593946553481	0.000039145411934772	down	24	30	5.78286944439732E-06	5.78286944439732	24	28	4.03237943077492E-06	4.03237943077492	24	49	9.26179172574209E-06	9.26179172574209	23	1	1.5902915879141E-07	0.15902915879141	24	1	2.29887911252232E-07	0.229887911252232	24	1	1.45827886054173E-07	0.145827886054173
chr5:15487523-15487665	upstream	AT5G38700.1	protein_coding unknown protein; FUNCTIONS IN: molecular_function unknown; INVOLVED IN: biological_process unknown; LOCATED IN: mitochondrion; EXPRESSED IN: 10 plant structures; EXPRESSED DURING: LP.04 four leaves visible. LP.10 ten leaves visible. petal differentiation and expansion stage. LP.08 eight leaves visible. LP.12 twelve leaves visible; BEST Arabidopsis thaliana protein match is: unknown…	-4.4748201609464	0.00603628391632436	down	24	12	2.31314777775893E-06	2.31314777775893	23	14	2.01618971538746E-06	2.01618971538746	24	33	0.0000062375332030508	6.2375332030508	24	1	1.5902915879141E-07	0.15902915879141	NA	0	0	0	24	1	1.45827886054173E-07	0.145827886054173
chr5:9237099-9237341	upstream	AT5G26320.1	protein_coding TRAF-like family protein TRAF-like family protein; FUNCTIONS IN: molecular_function unknown; INVOLVED IN: biological_process unknown; LOCATED IN: endomembrane system; CONTAINS InterPro DOMAIN/s: TRAF-like (InterPro:IPR008974). MATH (InterPro:IPR002083); BEST Arabidopsis thaliana protein match is: TRAF-like family protein (TAIR:AT5G26280.1); Has 1807 Blast hits to 1807 proteins in 2…	-4.47223388876584	7.22336028987924E-06	down	24	34	0.0000065539187036503	6.5539187036503	24	33	4.75244718627044E-06	4.75244718627044	24	58	0.0000109629371447559	10.9629371447559	NA	0	0	0	N	2	4.59775822504463E-07	0.459775822504463	24	1	1.45827886054173E-07	0.145827886054173
chr5:8842936-8843548	upstream	AT5G25420.1	protein_coding Xanthine/uracil/vitamin C permease Xanthine/uracil/vitamin C permease; FUNCTIONS IN: transmembrane transporter activity; INVOLVED IN: transport. transmembrane transport; LOCATED IN: membrane; CONTAINS InterPro DOMAIN/s: Xanthine/uracil/vitamin C permease (InterPro:IPR006043); BEST Arabidopsis thaliana protein match is: Xanthine/uracil permease family protein (TAIR:AT1G65550.1); Has…	-4.46882765055403	5.98632816688829E-06	down	24	34	0.0000065539187036503	6.5539187036503	24	34	4.89646073736954E-06	4.89646073736954	24	59	0.0000111519533024242	11.1519533024242	20	1	1.5902915879141E-07	0.15902915879141	N	2	4.59775822504463E-07	0.459775822504463	NA	0	0	0
chr5:48881-49156	upstream	AT5G01140.1	protein_coding Protein of unknown function (DUF674) Protein of unknown function (DUF674); CONTAINS InterPro DOMAIN/s: Protein of unknown function DUF674 (InterPro:IPR007750); BEST Arabidopsis thaliana protein match is: Protein of unknown function (DUF674) (TAIR:AT5G01150.1); Has 1807 Blast hits to 1807 proteins in 277 species: Archae - 0; Bacteria - 0; Metazoa - 736; Fungi - 347; Plants - 385; Vi…	-4.46669298063566	0.00325971536752664	down	23	14	2.69867240738542E-06	2.69867240738542	24	16	2.30421681758567E-06	2.30421681758567	24	18	3.40229083802771E-06	3.40229083802771	NA	0	0	0	N	1	2.29887911252232E-07	0.229887911252232	NA	0	0	0
chr5:23993880-23994102	upstream	AT5G59520.1	protein_coding ZRT/IRT-like protein 2 encodes a metal ion transporter whose expression is regulated by copper. ZRT/IRT-like protein 2 (ZIP2); FUNCTIONS IN: copper ion transmembrane transporter activity. zinc ion transmembrane transporter activity. transferase activity. transferring glycosyl groups; INVOLVED IN: zinc ion transport. response to copper ion; LOCATED IN: plasma membrane; EXPRESSED IN:…	-4.46007886268019	0.00213804684802133	down	24	17	3.27695935182515E-06	3.27695935182515	24	16	2.30421681758567E-06	2.30421681758567	24	27	5.10343625704156E-06	5.10343625704156	23	2	3.1805831758282E-07	0.31805831758282	NA	0	0	0	NA	0	0	0
chr3:10283849-10284006	upstream	AT3G27750.1	protein_coding Encodes a pentatricopeptide repeat (PPR) protein required for the splicing of specific group II introns. Null alleles are embryo lethal. FUNCTIONS IN: molecular_function unknown; INVOLVED IN: biological_process unknown; LOCATED IN: chloroplast; EXPRESSED IN: 16 plant structures; EXPRESSED DURING: 12 growth stages; BEST Arabidopsis thaliana protein match is: Vacuolar sorting protein…	-4.45986427996544	0.00272973395590021	down	24	15	2.89143472219866E-06	2.89143472219866	24	14	2.01618971538746E-06	2.01618971538746	24	29	5.48146857237797E-06	5.48146857237797	23	1	1.5902915879141E-07	0.15902915879141	NA	0	0	0	24	1	1.45827886054173E-07	0.145827886054173
chr1:22900095-22900461	upstream;upstream	AT1G61940.1;AT1G61960.1	protein_coding tubby like protein 4 Member of TLP family tubby like protein 4 (TLP4); CONTAINS InterPro DOMAIN/s: F-box domain. cyclin-like (InterPro:IPR001810). FBD (InterPro:IPR013596). Tubby. C-terminal (InterPro:IPR000007); BEST Arabidopsis thaliana protein match is: tubby like protein 3 (TAIR:AT2G47900.3); Has 436 Blast hits to 371 proteins in 24 species: Archae - 0; Bacteria - 0; Metazoa - …	-4.4597678354617	0.0000391699939548038	down	24	25	0.0000048190578703311	4.8190578703311	24	30	4.32040653297313E-06	4.32040653297313	24	41	7.74966246439644E-06	7.74966246439644	NA	0	0	0	N	2	4.59775822504463E-07	0.459775822504463	NA	0	0	0
chr3:16192666-16193116	upstream;upstream;upstream	AT3G44610.1;AT3G44620.1;AT3G44620.2	protein_coding Protein kinase superfamily protein Protein kinase superfamily protein; FUNCTIONS IN: kinase activity; INVOLVED IN: protein amino acid phosphorylation; LOCATED IN: chloroplast; EXPRESSED IN: 22 plant structures; EXPRESSED DURING: 13 growth stages; CONTAINS InterPro DOMAIN/s: Protein kinase. catalytic domain (InterPro:IPR000719). Serine/threonine-protein kinase domain (InterPro:IPR00…	-4.45255141565059	0.0000021721144470175	down	24	47	9.05982879622248E-06	9.05982879622248	24	45	6.48060979945969E-06	6.48060979945969	24	83	0.0000156883410864611	15.6883410864611	N	4	6.36116635165641E-07	0.636116635165641	NA	0	0	0	24	2	2.91655772108346E-07	0.291655772108346
chr1:24762853-24763565	upstream	AT1G66390.1	protein_coding myb domain protein 90 production of anthocyanin pigment 2 protein (PAP2) myb domain protein 90 (MYB90); CONTAINS InterPro DOMAIN/s: SANT. DNA-binding (InterPro:IPR001005). Homeodomain-like (InterPro:IPR009057). Myb. DNA-binding (InterPro:IPR014778). HTH transcriptional regulator. Myb-type. DNA-binding (InterPro:IPR017930). Homeodomain-related (InterPro:IPR012287). Myb transcription…	-4.44892464157345	7.55931250120692E-07	down	24	53	0.0000102164026851019	10.2164026851019	24	49	7.05666400385611E-06	7.05666400385611	24	88	0.0000166334218748021	16.6334218748021	N	2	3.1805831758282E-07	0.31805831758282	24	1	2.29887911252232E-07	0.229887911252232	24	3	4.37483658162519E-07	0.437483658162519
chr1:17780931-17781393	upstream;upstream;upstream	AT1G48120.1;AT1G48140.1;AT1G48140.2	protein_coding hydrolases;protein serine/threonine phosphatases hydrolases;protein serine/threonine phosphatases; FUNCTIONS IN: hydrolase activity. protein serine/threonine phosphatase activity; INVOLVED IN: biological_process unknown; LOCATED IN: cellular_component unknown; EXPRESSED IN: 21 plant structures; EXPRESSED DURING: 12 growth stages; CONTAINS InterPro DOMAIN/s: Metallophosphoesterase (…	-4.44791308449563	0.000284979737526367	down	23	15	2.89143472219866E-06	2.89143472219866	23	24	0.0000034563252263785	3.4563252263785	24	39	7.37163014906003E-06	7.37163014906003	23	1	1.5902915879141E-07	0.15902915879141	N	1	2.29887911252232E-07	0.229887911252232	NA	0	0	0
chr2:1736005-1736356	upstream	AT2G04930.1	protein_coding Haloacid dehalogenase-like hydrolase (HAD) superfamily protein Haloacid dehalogenase-like hydrolase (HAD) superfamily protein; FUNCTIONS IN: phosphoprotein phosphatase activity; INVOLVED IN: biological_process unknown; LOCATED IN: nucleus; CONTAINS InterPro DOMAIN/s: FCP1-like phosphatase. phosphatase domain (InterPro:IPR011947). NLI interacting factor (InterPro:IPR004274); BEST Ar…	-4.4449796210499	0.000117686573922591	down	24	28	5.39734481477084E-06	5.39734481477084	23	28	4.03237943077492E-06	4.03237943077492	23	59	0.0000111519533024242	11.1519533024242	21	2	3.1805831758282E-07	0.31805831758282	NA	0	0	0	23	2	2.91655772108346E-07	0.291655772108346
chr1:25859489-25859968	upstream	AT1G68810.1	protein_coding basic helix-loop-helix (bHLH) DNA-binding superfamily protein basic helix-loop-helix (bHLH) DNA-binding superfamily protein; FUNCTIONS IN: DNA binding. sequence-specific DNA binding transcription factor activity; INVOLVED IN: regulation of transcription; LOCATED IN: nucleus; EXPRESSED IN: 20 plant structures; EXPRESSED DURING: 12 growth stages; CONTAINS InterPro DOMAIN/s: Helix-loo…	-4.43552934423342	0.0000121454762560013	down	24	40	7.71049259252977E-06	7.71049259252977	23	35	5.04047428846865E-06	5.04047428846865	24	66	0.0000124750664061016	12.4750664061016	N	2	3.1805831758282E-07	0.31805831758282	NA	0	0	0	24	3	4.37483658162519E-07	0.437483658162519
chr1:21353396-21353965	upstream	AT1G57660.1	protein_coding Translation protein SH3-like family protein Translation protein SH3-like family protein; FUNCTIONS IN: structural constituent of ribosome; INVOLVED IN: translation; LOCATED IN: ribosome. intracellular; EXPRESSED IN: guard cell. juvenile leaf; CONTAINS InterPro DOMAIN/s: Translation protein SH3-like (InterPro:IPR008991). Ribosomal protein L21e (InterPro:IPR001147). Ribosomal protein…	-4.43379851456982	0.000247623207615036	down	24	22	4.24077092589137E-06	4.24077092589137	24	29	4.17639298187402E-06	4.17639298187402	24	56	0.0000105849048294195	10.5849048294195	N	2	3.1805831758282E-07	0.31805831758282	N	1	2.29887911252232E-07	0.229887911252232	NA	0	0	0
chr5:6419384-6419786	upstream;upstream	AT5G19130.1;AT5G19130.2	protein_coding GPI transamidase component family protein / Gaa1-like family protein GPI transamidase component family protein / Gaa1-like family protein; FUNCTIONS IN: GPI-anchor transamidase activity; LOCATED IN: endoplasmic reticulum; EXPRESSED IN: 24 plant structures; EXPRESSED DURING: 13 growth stages; CONTAINS InterPro DOMAIN/s: Glycosylphosphatidylinositol:protein transamidase complex. GAA1…	-4.43276790648569	0.0000122616242781063	down	24	31	5.97563175921057E-06	5.97563175921057	24	49	7.05666400385611E-06	7.05666400385611	23	61	0.0000115299856177606	11.5299856177606	24	2	3.1805831758282E-07	0.31805831758282	NA	0	0	0	24	3	4.37483658162519E-07	0.437483658162519
chr5:8893575-8894228	upstream	AT5G25540.1	protein_coding CTC-interacting domain 6 Expressed protein contains PAM2 PABC interacting domain. CTC-interacting domain 6 (CID6); CONTAINS InterPro DOMAIN/s: Ubiquitin system component Cue (InterPro:IPR003892); BEST Arabidopsis thaliana protein match is: CTC-interacting domain 5 (TAIR:AT5G11440.1); Has 1807 Blast hits to 1807 proteins in 277 species: Archae - 0; Bacteria - 0; Metazoa - 736; Fungi…	-4.42954547984369	0.0000528875984071228	down	24	25	0.0000048190578703311	4.8190578703311	24	29	4.17639298187402E-06	4.17639298187402	24	50	0.0000094508078834103	9.4508078834103	N	1	1.5902915879141E-07	0.15902915879141	24	1	2.29887911252232E-07	0.229887911252232	23	1	1.45827886054173E-07	0.145827886054173
chr2:8824999-8825993	upstream;upstream	AT2G20463.1;AT2G20465.1	protein_coding Defensin-like (DEFL) family protein Encodes a defensin-like (DEFL) family protein. Defensin-like (DEFL) family protein; LOCATED IN: endomembrane system; BEST Arabidopsis thaliana protein match is: Molecular chaperone Hsp40/DnaJ family protein (TAIR:AT2G20465.1); Has 35333 Blast hits to 34131 proteins in 2444 species: Archae - 798; Bacteria - 22429; Metazoa - 974; Fungi - 991; Plant…	-4.42811456088283	0.00055335334223413	down	24	42	8.09601722215625E-06	8.09601722215625	24	68	9.79292147473909E-06	9.79292147473909	24	129	0.0000243830843391986	24.3830843391986	24	3	4.77087476374231E-07	0.477087476374231	24	2	4.59775822504463E-07	0.459775822504463	N	2	2.91655772108346E-07	0.291655772108346
chr3:18915768-18916280	upstream	AT3G50900.1	protein_coding unknown protein; BEST Arabidopsis thaliana protein match is: unknown protein (TAIR:AT5G66490.1); Has 45 Blast hits to 45 proteins in 7 species: Archae - 0; Bacteria - 0; Metazoa - 0; Fungi - 0; Plants - 45; Viruses - 0; Other Eukaryotes - 0 (source: NCBI BLink).	-4.41732466742862	0.000437582000138557	down	24	17	3.27695935182515E-06	3.27695935182515	24	20	2.88027102198208E-06	2.88027102198208	24	37	6.99359783372362E-06	6.99359783372362	NA	0	0	0	N	1	2.29887911252232E-07	0.229887911252232	N	1	1.45827886054173E-07	0.145827886054173
chr1:6448490-6448773	upstream	AT1G18710.1	protein_coding myb domain protein 47 Member of the R2R3 factor gene family. myb domain protein 47 (MYB47); FUNCTIONS IN: DNA binding. sequence-specific DNA binding transcription factor activity; INVOLVED IN: response to jasmonic acid stimulus. response to salt stress. regulation of transcription. DNA-dependent; LOCATED IN: nucleus. cytoplasm; EXPRESSED IN: leaf lamina base. stem. leaf whorl. leaf…	-4.41540339886584	0.00433895522805961	down	24	14	2.69867240738542E-06	2.69867240738542	24	14	2.01618971538746E-06	2.01618971538746	24	26	4.91442009937335E-06	4.91442009937335	NA	0	0	0	NA	0	0	0	24	2	2.91655772108346E-07	0.291655772108346
chr2:1982422-1982563	upstream	AT2G05420.1	protein_coding TRAF-like family protein TRAF-like family protein; CONTAINS InterPro DOMAIN/s: TRAF-like (InterPro:IPR008974). MATH (InterPro:IPR002083); BEST Arabidopsis thaliana protein match is: RESTRICTED TEV MOVEMENT 3 (TAIR:AT3G58350.1); Has 819 Blast hits to 690 proteins in 70 species: Archae - 0; Bacteria - 0; Metazoa - 4; Fungi - 43; Plants - 731; Viruses - 0; Other Eukaryotes - 41 (sourc…	-4.4124080621687	0.00339640920172569	down	24	11	2.12038546294569E-06	2.12038546294569	24	23	0.0000033123116752794	3.3123116752794	24	22	4.15835546870053E-06	4.15835546870053	N	1	1.5902915879141E-07	0.15902915879141	NA	0	0	0	24	1	1.45827886054173E-07	0.145827886054173
chr5:16930734-16930961	upstream;upstream	AT5G42340.1;AT5G42350.1	protein_coding Plant U-Box 15 Plant U-Box 15 (PUB15); FUNCTIONS IN: ubiquitin-protein ligase activity. binding; INVOLVED IN: protein ubiquitination; LOCATED IN: ubiquitin ligase complex; EXPRESSED IN: 6 plant structures; EXPRESSED DURING: L mature pollen stage. M germinated pollen stage. 4 anthesis. petal differentiation and expansion stage; CONTAINS InterPro DOMAIN/s: U box domain (InterPro:IPR0…	-4.41218040306997	0.00047038999722246	down	24	21	4.04800861107813E-06	4.04800861107813	24	24	0.0000034563252263785	3.4563252263785	23	28	5.29245241470977E-06	5.29245241470977	NA	0	0	0	21	1	2.29887911252232E-07	0.229887911252232	23	1	1.45827886054173E-07	0.145827886054173
chr3:17343468-17344180	upstream	AT3G47100.1	protein_coding unknown protein; Has 1 Blast hits to 1 proteins in 1 species: Archae - 0; Bacteria - 0; Metazoa - 0; Fungi - 0; Plants - 1; Viruses - 0; Other Eukaryotes - 0 (source: NCBI BLink).	-4.40877960085879	0.000474271983229146	down	24	20	3.85524629626488E-06	3.85524629626488	24	23	0.0000033123116752794	3.3123116752794	24	30	5.67048473004618E-06	5.67048473004618	NA	0	0	0	N	1	2.29887911252232E-07	0.229887911252232	24	1	1.45827886054173E-07	0.145827886054173
chr5:15784927-15785424	upstream	AT5G39450.1	protein_coding F-box family protein F-box family protein; CONTAINS InterPro DOMAIN/s: F-box domain. cyclin-like (InterPro:IPR001810). F-box domain. Skp2-like (InterPro:IPR022364); BEST Arabidopsis thaliana protein match is: F-box family protein (TAIR:AT5G39460.1); Has 30201 Blast hits to 17322 proteins in 780 species: Archae - 12; Bacteria - 1396; Metazoa - 17338; Fungi - 3422; Plants - 5037; Vir…	-4.39601460321099	0.0047534625801154	down	24	16	3.08419703701191E-06	3.08419703701191	24	14	2.01618971538746E-06	2.01618971538746	23	23	4.34737162636874E-06	4.34737162636874	NA	0	0	0	NA	0	0	0	24	2	2.91655772108346E-07	0.291655772108346
chr2:6035105-6035463	upstream	AT2G14255.1	protein_coding Ankyrin repeat family protein with DHHC zinc finger domain Ankyrin repeat family protein with DHHC zinc finger domain; FUNCTIONS IN: zinc ion binding; INVOLVED IN: biological_process unknown; LOCATED IN: membrane; CONTAINS InterPro DOMAIN/s: Zinc finger. DHHC-type (InterPro:IPR001594). Ankyrin repeat-containing domain (InterPro:IPR020683). Ankyrin repeat (InterPro:IPR002110); BEST …	-4.39559847441214	0.00292573706948266	down	24	19	3.66248398145164E-06	3.66248398145164	24	16	2.30421681758567E-06	2.30421681758567	24	22	4.15835546870053E-06	4.15835546870053	23	2	3.1805831758282E-07	0.31805831758282	NA	0	0	0	NA	0	0	0
chr1:9078060-9078607	upstream	AT1G26230.2	protein_coding TCP-1/cpn60 chaperonin family protein Encodes a subunit of chloroplasts chaperonins that are involved in mediating the folding of newly synthesized. translocated. or stress-denatured proteins. Cpn60 subunits are: Cpn60alpha1 (At2g28000). AtCpn60alpha2 (At5g18820). AtCpn60beta1 (At1g55490). AtCpn60beta2 (At3g13470). AtCpn60beta3 (At5g56500). AtCpn60beta4 (At1g26230). TCP-1/cpn60 cha…	-4.39552353910716	7.93534807358426E-07	down	24	50	9.63811574066221E-06	9.63811574066221	24	58	8.35278596374804E-06	8.35278596374804	24	55	0.0000103958886717513	10.3958886717513	NA	0	0	0	N	3	6.89663733756695E-07	0.689663733756695	24	1	1.45827886054173E-07	0.145827886054173
chr2:1935004-1935440	upstream;upstream	AT2G05310.1;AT2G05320.1	protein_coding unknown protein; FUNCTIONS IN: molecular_function unknown; INVOLVED IN: biological_process unknown; LOCATED IN: chloroplast; BEST Arabidopsis thaliana protein match is: unknown protein (TAIR:AT4G13500.1); Has 50 Blast hits to 50 proteins in 20 species: Archae - 0; Bacteria - 0; Metazoa - 0; Fungi - 0; Plants - 50; Viruses - 0; Other Eukaryotes - 0 (source: NCBI BLink).;protein_codi…	-4.39461012230226	0.0000102803288814061	down	24	28	5.39734481477084E-06	5.39734481477084	24	35	5.04047428846865E-06	5.04047428846865	24	58	0.0000109629371447559	10.9629371447559	N	1	1.5902915879141E-07	0.15902915879141	24	2	4.59775822504463E-07	0.459775822504463	NA	0	0	0
chr4:11210555-11210815	upstream	AT4G20960.1	protein_coding Cytidine/deoxycytidylate deaminase family protein encodes diaminohydroxyphosphoribosylaminopyrimidine deaminase catalyzing the second step in the riboflavin biosynthesis Cytidine/deoxycytidylate deaminase family protein; FUNCTIONS IN: hydrolase activity. zinc ion binding. diaminohydroxyphosphoribosylaminopyrimidine deaminase activity; INVOLVED IN: riboflavin biosynthetic process; L…	-4.39168929678716	0.0000125109167926628	down	21	41	7.90325490734301E-06	7.90325490734301	21	51	7.34469110605432E-06	7.34469110605432	21	48	9.07277556807389E-06	9.07277556807389	21	4	6.36116635165641E-07	0.636116635165641	NA	0	0	0	24	1	1.45827886054173E-07	0.145827886054173
chr1:4249641-4250294	upstream	AT1G12470.1	protein_coding zinc ion binding zinc ion binding; FUNCTIONS IN: zinc ion binding; EXPRESSED IN: 24 plant structures; EXPRESSED DURING: 13 growth stages; CONTAINS InterPro DOMAIN/s: Pep3/Vps18/deep orange (InterPro:IPR007810). Zinc finger. RING-type (InterPro:IPR001841); Has 495 Blast hits to 471 proteins in 206 species: Archae - 0; Bacteria - 2; Metazoa - 170; Fungi - 162; Plants - 42; Viruses - …	-4.39012988421319	0.00134376553299605	down	24	11	2.12038546294569E-06	2.12038546294569	24	25	3.60033877747761E-06	3.60033877747761	24	37	6.99359783372362E-06	6.99359783372362	NA	0	0	0	23	1	2.29887911252232E-07	0.229887911252232	24	1	1.45827886054173E-07	0.145827886054173
chr3:11278127-11278713	upstream;upstream	AT3G29375.1;AT3G29375.2	protein_coding XH domain-containing protein XH domain-containing protein; CONTAINS InterPro DOMAIN/s: Domain of unknown function XH (InterPro:IPR005379); BEST Arabidopsis thaliana protein match is: XH/XS domain-containing protein (TAIR:AT1G80790.1); Has 4410 Blast hits to 869 proteins in 187 species: Archae - 2; Bacteria - 84; Metazoa - 239; Fungi - 227; Plants - 231; Viruses - 48; Other Eukaryot…	-4.38519587273921	0.000533384570471808	down	23	18	3.46972166663839E-06	3.46972166663839	24	23	0.0000033123116752794	3.3123116752794	24	31	5.85950088771438E-06	5.85950088771438	NA	0	0	0	22	1	2.29887911252232E-07	0.229887911252232	21	1	1.45827886054173E-07	0.145827886054173
chr2:18526779-18527205	upstream	AT2G44925.1	protein_coding unknown protein; FUNCTIONS IN: molecular_function unknown; INVOLVED IN: biological_process unknown; LOCATED IN: cellular_component unknown; Has 30201 Blast hits to 17322 proteins in 780 species: Archae - 12; Bacteria - 1396; Metazoa - 17338; Fungi - 3422; Plants - 5037; Viruses - 0; Other Eukaryotes - 2996 (source: NCBI BLink).	-4.38508748173428	0.00381964631273098	down	23	14	2.69867240738542E-06	2.69867240738542	23	15	2.16020326648656E-06	2.16020326648656	24	26	4.91442009937335E-06	4.91442009937335	24	1	1.5902915879141E-07	0.15902915879141	NA	0	0	0	24	1	1.45827886054173E-07	0.145827886054173
chr3:18175463-18175933	upstream	AT3G49040.1	protein_coding F-box/RNI-like superfamily protein F-box/RNI-like superfamily protein; CONTAINS InterPro DOMAIN/s: F-box domain. cyclin-like (InterPro:IPR001810). FBD (InterPro:IPR013596). F-box domain. Skp2-like (InterPro:IPR022364). FBD-like (InterPro:IPR006566). Leucine-rich repeat 2 (InterPro:IPR013101); BEST Arabidopsis thaliana protein match is: FBD. F-box and Leucine Rich Repeat domains con…	-4.38114072374124	3.51848127578808E-08	down	24	98	0.0000188907068516979	18.8907068516979	24	88	0.0000126731924967212	12.6731924967212	24	137	0.0000258952136005442	25.8952136005442	23	4	6.36116635165641E-07	0.636116635165641	NA	0	0	0	24	8	1.16662308843338E-06	1.16662308843338
chr1:744518-745312	upstream	AT1G03103.1	protein_coding Bifunctional inhibitor/lipid-transfer protein/seed storage 2S albumin superfamily protein Bifunctional inhibitor/lipid-transfer protein/seed storage 2S albumin superfamily protein; FUNCTIONS IN: molecular_function unknown; INVOLVED IN: lipid transport; LOCATED IN: membrane; CONTAINS InterPro DOMAIN/s: Bifunctional inhibitor/plant lipid transfer protein/seed storage (InterPro:IPR016…	-4.37291595860792	0.0000774677022333706	down	24	23	4.43353324070462E-06	4.43353324070462	24	30	4.32040653297313E-06	4.32040653297313	24	47	8.88375941040568E-06	8.88375941040568	N	1	1.5902915879141E-07	0.15902915879141	N	1	2.29887911252232E-07	0.229887911252232	23	1	1.45827886054173E-07	0.145827886054173
chr3:7354700-7354994	upstream	AT3G20980.1	protein_coding Gag-Pol-related retrotransposon family protein Gag-Pol-related retrotransposon family protein; BEST Arabidopsis thaliana protein match is: Gag-Pol-related retrotransposon family protein (TAIR:AT3G21000.1); Has 688 Blast hits to 571 proteins in 30 species: Archae - 0; Bacteria - 0; Metazoa - 10; Fungi - 27; Plants - 650; Viruses - 0; Other Eukaryotes - 1 (source: NCBI BLink).	-4.37103548446453	0.00528833443339116	down	23	13	2.50591009257217E-06	2.50591009257217	23	21	3.02428457308119E-06	3.02428457308119	23	18	3.40229083802771E-06	3.40229083802771	NA	0	0	0	NA	0	0	0	N	2	2.91655772108346E-07	0.291655772108346
chr2:16219671-16220029	upstream;upstream	AT2G38820.1;AT2G38820.2	protein_coding Protein of unknown function (DUF506) Protein of unknown function (DUF506) ; CONTAINS InterPro DOMAIN/s: Protein of unknown function DUF506. plant (InterPro:IPR006502); BEST Arabidopsis thaliana protein match is: Protein of unknown function (DUF506) (TAIR:AT3G22970.1); Has 400 Blast hits to 398 proteins in 24 species: Archae - 0; Bacteria - 0; Metazoa - 0; Fungi - 0; Plants - 398; V…	-4.36938636270259	0.00480136523858758	down	24	12	2.31314777775893E-06	2.31314777775893	22	15	2.16020326648656E-06	2.16020326648656	23	18	3.40229083802771E-06	3.40229083802771	NA	0	0	0	24	1	2.29887911252232E-07	0.229887911252232	NA	0	0	0
chr5:9087797-9088487	upstream	AT5G26010.1	protein_coding Protein phosphatase 2C family protein Protein phosphatase 2C family protein; FUNCTIONS IN: protein serine/threonine phosphatase activity. catalytic activity; INVOLVED IN: N-terminal protein myristoylation; LOCATED IN: cellular_component unknown; EXPRESSED IN: hypocotyl. root. leaf; EXPRESSED DURING: LP.04 four leaves visible; CONTAINS InterPro DOMAIN/s: Protein phosphatase 2C-relat…	-4.3678906120852	0.00477567321646852	down	24	28	5.39734481477084E-06	5.39734481477084	24	32	4.60843363517134E-06	4.60843363517134	23	84	0.0000158773572441293	15.8773572441293	NA	0	0	0	24	2	4.59775822504463E-07	0.459775822504463	21	2	2.91655772108346E-07	0.291655772108346
chr1:22192467-22192682	upstream;upstream	AT1G60160.1;AT1G60170.1	protein_coding Potassium transporter family protein Potassium transporter family protein; FUNCTIONS IN: potassium ion transmembrane transporter activity; INVOLVED IN: potassium ion transport; LOCATED IN: chloroplast; EXPRESSED IN: 21 plant structures; EXPRESSED DURING: 13 growth stages; CONTAINS InterPro DOMAIN/s: Potassium uptake protein. kup (InterPro:IPR018519). K+ potassium transporter (Inter…	-4.36279970282387	0.00576091007513525	down	23	21	4.04800861107813E-06	4.04800861107813	23	16	2.30421681758567E-06	2.30421681758567	23	14	2.64622620735488E-06	2.64622620735488	NA	0	0	0	NA	0	0	0	22	2	2.91655772108346E-07	0.291655772108346
chr5:5065673-5065919	upstream	AT5G15570.1	protein_coding Bromodomain transcription factor Bromodomain transcription factor; CONTAINS InterPro DOMAIN/s: Bromodomain transcription factor (InterPro:IPR006565); BEST Arabidopsis thaliana protein match is: Bromodomain transcription factor (TAIR:AT3G02160.1); Has 201 Blast hits to 201 proteins in 51 species: Archae - 0; Bacteria - 0; Metazoa - 100; Fungi - 0; Plants - 89; Viruses - 0; Other Euk…	-4.36214158468519	0.0000737627387613786	down	24	23	4.43353324070462E-06	4.43353324070462	24	24	0.0000034563252263785	3.4563252263785	23	43	8.12769477973286E-06	8.12769477973286	NA	0	0	0	23	2	4.59775822504463E-07	0.459775822504463	NA	0	0	0
chr1:18794423-18794962	upstream	AT1G50730.1	protein_coding unknown protein; Has 218 Blast hits to 209 proteins in 78 species: Archae - 0; Bacteria - 0; Metazoa - 141; Fungi - 2; Plants - 33; Viruses - 0; Other Eukaryotes - 42 (source: NCBI BLink).	-4.3584434308839	0.000264233388475588	down	24	29	5.59010712958408E-06	5.59010712958408	23	20	2.88027102198208E-06	2.88027102198208	24	52	9.82884019874671E-06	9.82884019874671	23	2	3.1805831758282E-07	0.31805831758282	23	1	2.29887911252232E-07	0.229887911252232	NA	0	0	0
chr4:8943370-8943810	upstream	AT4G15715.1	protein_coding Proteinase inhibitor I25. cystatin. conserved region Proteinase inhibitor I25. cystatin. conserved region; CONTAINS InterPro DOMAIN/s: Proteinase inhibitor I25. cystatin. conserved region (InterPro:IPR020381). Cystatin-related. plant (InterPro:IPR006525); BEST Arabidopsis thaliana protein match is: Cystatin/monellin superfamily protein (TAIR:AT5G56920.1); Has 30201 Blast hits to 17…	-4.3545763849705	0.000744089094249034	down	24	15	2.89143472219866E-06	2.89143472219866	24	25	3.60033877747761E-06	3.60033877747761	24	38	7.18261399139183E-06	7.18261399139183	NA	0	0	0	NA	0	0	0	24	3	4.37483658162519E-07	0.437483658162519
chr1:25745346-25745737	upstream	AT1G68570.1	protein_coding Major facilitator superfamily protein Major facilitator superfamily protein; FUNCTIONS IN: transporter activity; INVOLVED IN: oligopeptide transport; LOCATED IN: membrane; EXPRESSED IN: 23 plant structures; EXPRESSED DURING: 13 growth stages; CONTAINS InterPro DOMAIN/s: Oligopeptide transporter (InterPro:IPR000109). Major facilitator superfamily. general substrate transporter (Inte…	-4.34955840158973	0.0000018888667409878	down	24	58	0.0000111802142591682	11.1802142591682	24	51	7.34469110605432E-06	7.34469110605432	24	67	0.0000126640825637698	12.6640825637698	24	2	3.1805831758282E-07	0.31805831758282	24	1	2.29887911252232E-07	0.229887911252232	N	3	4.37483658162519E-07	0.437483658162519
chr3:21901863-21902397	upstream	AT3G59260.1	protein_coding pirin. putative pirin. putative; CONTAINS InterPro DOMAIN/s: Pirin. C-terminal (InterPro:IPR008778). Pirin (InterPro:IPR012093). Cupin. RmlC-type (InterPro:IPR011051). Pirin. N-terminal (InterPro:IPR003829); BEST Arabidopsis thaliana protein match is: pirin (TAIR:AT3G59220.1); Has 7341 Blast hits to 7341 proteins in 1468 species: Archae - 68; Bacteria - 4652; Metazoa - 72; Fungi - …	-4.34461733498991	0.00064812031339145	down	24	20	3.85524629626488E-06	3.85524629626488	24	25	3.60033877747761E-06	3.60033877747761	24	34	0.000006426549360719	6.426549360719	24	1	1.5902915879141E-07	0.15902915879141	NA	0	0	0	24	2	2.91655772108346E-07	0.291655772108346
chr2:11803513-11804134	upstream	AT2G27670.1	protein_coding Domain of unknown function DUF220 Domain of unknown function DUF220; CONTAINS InterPro DOMAIN/s: Protein of unknown function DUF220 (InterPro:IPR003863); BEST Arabidopsis thaliana protein match is: unknown protein (TAIR:AT1G23640.1); Has 35333 Blast hits to 34131 proteins in 2444 species: Archae - 798; Bacteria - 22429; Metazoa - 974; Fungi - 991; Plants - 531; Viruses - 0; Other E…	-4.34241526441768	0.00370509241225836	down	24	18	3.46972166663839E-06	3.46972166663839	24	15	2.16020326648656E-06	2.16020326648656	23	22	4.15835546870053E-06	4.15835546870053	N	2	3.1805831758282E-07	0.31805831758282	NA	0	0	0	NA	0	0	0
chr2:6639646-6640017	upstream;upstream	AT2G15280.1;AT2G15280.2	protein_coding Reticulon family protein Reticulon family protein; FUNCTIONS IN: molecular_function unknown; INVOLVED IN: biological_process unknown; LOCATED IN: endoplasmic reticulum; EXPRESSED IN: 24 plant structures; EXPRESSED DURING: 15 growth stages; CONTAINS InterPro DOMAIN/s: Reticulon (InterPro:IPR003388); BEST Arabidopsis thaliana protein match is: Reticulon family protein (TAIR:AT3G19460…	-4.34216373063977	0.0000999415932444897	down	24	29	5.59010712958408E-06	5.59010712958408	24	31	4.46442008407223E-06	4.46442008407223	24	37	6.99359783372362E-06	6.99359783372362	24	1	1.5902915879141E-07	0.15902915879141	24	1	2.29887911252232E-07	0.229887911252232	23	1	1.45827886054173E-07	0.145827886054173
chr2:12137048-12137295	upstream	AT2G28380.1	protein_coding dsRNA-binding protein 2 Encodes a cytoplasmic dsRNA-binding protein DRB2. A maternally expressed imprinted gene. DRB2 and DRB4 have an antagonistic impact on polymerase IV-dependent siRNA levels. dsRNA-binding protein 2 (DRB2); CONTAINS InterPro DOMAIN/s: Double-stranded RNA-binding (InterPro:IPR001159). Double-stranded RNA-binding-like (InterPro:IPR014720); BEST Arabidopsis thalia…	-4.34142675406876	0.0421589493835514	down	23	23	4.43353324070462E-06	4.43353324070462	24	16	2.30421681758567E-06	2.30421681758567	24	69	0.0000130421148791062	13.0421148791062	24	2	3.1805831758282E-07	0.31805831758282	NA	0	0	0	23	2	2.91655772108346E-07	0.291655772108346
chr5:18063994-18064541	upstream	AT5G44770.1	protein_coding Cysteine/Histidine-rich C1 domain family protein Cysteine/Histidine-rich C1 domain family protein; FUNCTIONS IN: zinc ion binding; INVOLVED IN: intracellular signaling pathway; CONTAINS InterPro DOMAIN/s: Protein kinase C-like. phorbol ester/diacylglycerol binding (InterPro:IPR002219). Zinc finger. PHD-type. conserved site (InterPro:IPR019786). DC1 (InterPro:IPR004146). Zinc finger…	-4.3413913753127	2.83213705447804E-08	down	24	56	0.0000107946896295417	10.7946896295417	24	95	0.0000136812873544149	13.6812873544149	23	121	0.0000228709550778529	22.8709550778529	23	5	7.95145793957051E-07	0.795145793957051	23	3	6.89663733756695E-07	0.689663733756695	NA	0	0	0
chr3:17268535-17268872	upstream;upstream	AT3G46890.1;AT3G46900.1	protein_coding BEST Arabidopsis thaliana protein match is: maternal effect embryo arrest 60 (TAIR:AT5G05950.1); Has 124 Blast hits to 124 proteins in 12 species: Archae - 0; Bacteria - 0; Metazoa - 0; Fungi - 0; Plants - 124; Viruses - 0; Other Eukaryotes - 0 (source: NCBI BLink).;protein_coding copper transporter 2 encodes a member of copper transporter family and functionally complements a high…	-4.3395769030442	0.000678970542242202	down	24	18	3.46972166663839E-06	3.46972166663839	23	17	2.44823036868477E-06	2.44823036868477	24	35	6.61556551838721E-06	6.61556551838721	NA	0	0	0	N	1	2.29887911252232E-07	0.229887911252232	21	1	1.45827886054173E-07	0.145827886054173
chr2:12286779-12286994	upstream	AT2G28640.1	protein_coding exocyst subunit exo70 family protein H5 A member of EXO70 gene family. putative exocyst subunits. conserved in land plants. Arabidopsis thaliana contains 23 putative EXO70 genes. which can be classified into eight clusters on the phylogenetic tree. exocyst subunit exo70 family protein H5 (EXO70H5); INVOLVED IN: exocytosis. vesicle docking involved in exocytosis; LOCATED IN: exocyst…	-4.33727876828434	0.00474230516729612	down	24	15	2.89143472219866E-06	2.89143472219866	23	15	2.16020326648656E-06	2.16020326648656	23	23	4.34737162636874E-06	4.34737162636874	23	1	1.5902915879141E-07	0.15902915879141	NA	0	0	0	23	1	1.45827886054173E-07	0.145827886054173
chr4:6273447-6273693	upstream	AT4G10030.1	protein_coding alpha/beta-Hydrolases superfamily protein alpha/beta-Hydrolases superfamily protein; FUNCTIONS IN: hydrolase activity; LOCATED IN: chloroplast; EXPRESSED IN: 23 plant structures; EXPRESSED DURING: 13 growth stages; CONTAINS InterPro DOMAIN/s: Alpha/beta hydrolase fold-1 (InterPro:IPR000073); BEST Arabidopsis thaliana protein match is: alpha/beta-Hydrolases superfamily protein (TAIR…	-4.33688519057683	0.00154964468083386	down	24	22	4.24077092589137E-06	4.24077092589137	24	16	2.30421681758567E-06	2.30421681758567	24	43	8.12769477973286E-06	8.12769477973286	24	2	3.1805831758282E-07	0.31805831758282	NA	0	0	0	24	1	1.45827886054173E-07	0.145827886054173
chr1:10822298-10822926	upstream	AT1G30560.1	protein_coding Major facilitator superfamily protein Encodes a member of the phosphate starvation-induced glycerol-3-phosphate permease gene family: AT3G47420(G3Pp1). AT4G25220(G3Pp2). AT1G30560(G3Pp3). AT4G17550(G3Pp4) and AT2G13100(G3Pp5). Major facilitator superfamily protein; FUNCTIONS IN: transporter activity. glycerol-3-phosphate transmembrane transporter activity; INVOLVED IN: glycerol-3-p…	-4.33513398023184	0.000875054093635432	down	24	21	4.04800861107813E-06	4.04800861107813	24	28	4.03237943077492E-06	4.03237943077492	24	27	5.10343625704156E-06	5.10343625704156	NA	0	0	0	NA	0	0	0	N	3	4.37483658162519E-07	0.437483658162519
chr5:20608764-20609103	upstream;upstream	AT5G50640.1;AT5G50650.1	protein_coding CBS / octicosapeptide/Phox/Bemp1 (PB1) domains-containing protein CBS / octicosapeptide/Phox/Bemp1 (PB1) domains-containing protein; LOCATED IN: chloroplast; EXPRESSED IN: cultured cell; CONTAINS InterPro DOMAIN/s: Octicosapeptide/Phox/Bem1p (InterPro:IPR000270). Cystathionine beta-synthase. core (InterPro:IPR000644); BEST Arabidopsis thaliana protein match is: CBS / octicosapeptid…	-4.33332843164086	0.00509539283931986	down	24	20	3.85524629626488E-06	3.85524629626488	24	19	2.73625747088298E-06	2.73625747088298	24	13	2.45721004968668E-06	2.45721004968668	24	1	1.5902915879141E-07	0.15902915879141	NA	0	0	0	23	1	1.45827886054173E-07	0.145827886054173
chr3:16283591-16284070	upstream	AT3G44730.1	protein_coding kinesin-like protein 1 kinesin-like protein 1 (KP1); FUNCTIONS IN: microtubule motor activity. ATP binding; INVOLVED IN: microtubule-based movement; EXPRESSED IN: 23 plant structures; EXPRESSED DURING: 14 growth stages; CONTAINS InterPro DOMAIN/s: Calponin-homology (InterPro:IPR016146). Calponin-like actin-binding (InterPro:IPR001715). Kinesin. motor domain (InterPro:IPR001752); BE…	-4.3331281301009	0.000125522169345202	down	23	23	4.43353324070462E-06	4.43353324070462	24	30	4.32040653297313E-06	4.32040653297313	24	42	7.93867862206465E-06	7.93867862206465	NA	0	0	0	24	1	2.29887911252232E-07	0.229887911252232	N	2	2.91655772108346E-07	0.291655772108346
chr3:5451777-5452883	upstream;upstream	AT3G16070.1;AT3G16080.1	protein_coding unknown protein; BEST Arabidopsis thaliana protein match is: unknown protein (TAIR:AT1G15260.1); Has 26 Blast hits to 26 proteins in 7 species: Archae - 0; Bacteria - 0; Metazoa - 0; Fungi - 0; Plants - 26; Viruses - 0; Other Eukaryotes - 0 (source: NCBI BLink).;protein_coding Zinc-binding ribosomal protein family protein Zinc-binding ribosomal protein family protein; FUNCTIONS IN:…	-4.33186999041403	4.17400882039633E-10	down	24	168	0.000032384068888625	32.384068888625	24	122	0.0000175696532340907	17.5696532340907	24	215	0.0000406384738986643	40.6384738986643	N	4	6.36116635165641E-07	0.636116635165641	23	5	1.14943955626116E-06	1.14943955626116	23	7	1.02079520237921E-06	1.02079520237921
chr5:17833996-17834490	upstream	AT5G44265.1	protein_coding Bifunctional inhibitor/lipid-transfer protein/seed storage 2S albumin superfamily protein Encodes a Protease inhibitor/seed storage/LTP family protein. Predicted to be a member of PR-14 pathogenesis-related protein family with the following members: At2g38540/LTP1. At2g38530/LTP2. At5g59320/LTP3. At5g59310/LTP4. At3g51600/LTP5. At3g08770/LTP6. At2g15050/LTP7. At2g18370/LTP8. At2g15…	-4.32713475281895	3.11221318720213E-07	down	24	86	0.000016577559073939	16.577559073939	24	106	0.000015265436416505	15.265436416505	24	185	0.0000349679891686181	34.9679891686181	22	2	3.1805831758282E-07	0.31805831758282	23	5	1.14943955626116E-06	1.14943955626116	24	4	5.83311544216692E-07	0.583311544216692
chr5:12587259-12587850	upstream	AT5G33320.1	protein_coding Glucose-6-phosphate/phosphate translocator-related Encodes a plastid inner envelope protein PPT (phosphoenolpyruvate/phosphate translocator) that catalyzes the transport of phosphoenolpyruvate and phosphate across the inner envelope membrane of plastids. CAB UNDEREXPRESSED 1 (CUE1); FUNCTIONS IN: antiporter activity; INVOLVED IN: transport; LOCATED IN: mitochondrion. chloroplast. p…	-4.32582529451248	6.86696124574688E-07	down	24	50	9.63811574066221E-06	9.63811574066221	24	54	7.77673175935163E-06	7.77673175935163	24	87	0.0000164444057171339	16.4444057171339	24	1	1.5902915879141E-07	0.15902915879141	23	2	4.59775822504463E-07	0.459775822504463	N	3	4.37483658162519E-07	0.437483658162519
chr4:1013725-1014266	upstream	AT4G02300.1	protein_coding Plant invertase/pectin methylesterase inhibitor superfamily Plant invertase/pectin methylesterase inhibitor superfamily; FUNCTIONS IN: enzyme inhibitor activity. pectinesterase activity; INVOLVED IN: cell wall modification; LOCATED IN: endomembrane system. cell wall. plant-type cell wall; EXPRESSED IN: flower. cultured cell; CONTAINS InterPro DOMAIN/s: Pectinesterase. active site (…	-4.32144022154259	7.55589054855805E-09	down	24	110	0.0000212038546294569	21.2038546294569	24	105	0.0000151214228654059	15.1214228654059	24	159	0.0000300535690692447	30.0535690692447	24	5	7.95145793957051E-07	0.795145793957051	23	2	4.59775822504463E-07	0.459775822504463	24	6	8.74967316325038E-07	0.874967316325038
chr5:10831479-10832511	upstream	AT5G28821.1	protein_coding This gene encodes a small protein and has either evidence of transcription or purifying selection. unknown protein; Has 30201 Blast hits to 17322 proteins in 780 species: Archae - 12; Bacteria - 1396; Metazoa - 17338; Fungi - 3422; Plants - 5037; Viruses - 0; Other Eukaryotes - 2996 (source: NCBI BLink).	-4.3202026718445	0.0000267580821613911	down	24	36	6.93944333327679E-06	6.93944333327679	24	32	4.60843363517134E-06	4.60843363517134	24	53	0.0000100178563564149	10.0178563564149	24	1	1.5902915879141E-07	0.15902915879141	24	1	2.29887911252232E-07	0.229887911252232	23	2	2.91655772108346E-07	0.291655772108346
chr4:9475653-9475796	upstream;upstream	AT4G16845.1;AT4G16845.2	protein_coding VEFS-Box of polycomb protein The VERNALIZATION2 (VRN2) gene mediates vernalization and encodes a nuclear-localized zinc finger protein with similarity to Polycomb group (PcG) proteins of plants and animals. In wild-type Arabidopsis. vernalization results in the stable reduction of the levels of the floral repressor FLC. In vrn2 mutants. FLC expression is downregulated normally in r…	-4.31693794511543	0.000967328725154238	down	24	20	3.85524629626488E-06	3.85524629626488	24	30	4.32040653297313E-06	4.32040653297313	24	25	4.72540394170515E-06	4.72540394170515	NA	0	0	0	NA	0	0	0	20	3	4.37483658162519E-07	0.437483658162519
chr4:6389982-6390300	upstream	AT4G10310.1	protein_coding high-affinity K+ transporter 1 encodes a sodium transporter (HKT1) expressed in xylem parenchyma cells. Mutants over-accumulate sodium in shoot tissue and have increased sodium in the xylem sap and reduced sodium in phloem sap and roots. high-affinity K+ transporter 1 (HKT1); CONTAINS InterPro DOMAIN/s: Potassium transport protein. high-affinity (InterPro:IPR004773). Cation transpo…	-4.31646453456443	0.000739556453876908	down	24	17	3.27695935182515E-06	3.27695935182515	24	21	3.02428457308119E-06	3.02428457308119	23	40	7.56064630672824E-06	7.56064630672824	20	1	1.5902915879141E-07	0.15902915879141	NA	0	0	0	23	2	2.91655772108346E-07	0.291655772108346
chr5:15985120-15985526	upstream	AT5G39940.2	protein_coding FAD/NAD(P)-binding oxidoreductase family protein FAD/NAD(P)-binding oxidoreductase family protein; FUNCTIONS IN: molecular_function unknown; INVOLVED IN: biological_process unknown; LOCATED IN: cellular_component unknown; EXPRESSED IN: 22 plant structures; EXPRESSED DURING: 13 growth stages; CONTAINS InterPro DOMAIN/s: Conserved hypothetical protein CHP00275. flavoprotein HI0933-li…	-4.30763765203255	0.000151342225252065	down	24	27	5.20458249995759E-06	5.20458249995759	24	26	3.74435232857671E-06	3.74435232857671	24	40	7.56064630672824E-06	7.56064630672824	NA	0	0	0	23	1	2.29887911252232E-07	0.229887911252232	24	2	2.91655772108346E-07	0.291655772108346
chr4:5445528-5446295	upstream	AT4G08555.1	protein_coding unknown protein; FUNCTIONS IN: molecular_function unknown; INVOLVED IN: biological_process unknown; LOCATED IN: cellular_component unknown; EXPRESSED IN: cultured cell; Has 4 Blast hits to 4 proteins in 2 species: Archae - 0; Bacteria - 0; Metazoa - 0; Fungi - 0; Plants - 4; Viruses - 0; Other Eukaryotes - 0 (source: NCBI BLink).	-4.3065051759816	3.20443237340504E-06	down	24	39	7.51773027771652E-06	7.51773027771652	24	43	6.19258269726148E-06	6.19258269726148	24	80	0.0000151212926134565	15.1212926134565	NA	0	0	0	23	2	4.59775822504463E-07	0.459775822504463	N	3	4.37483658162519E-07	0.437483658162519
chr5:3810530-3811192	upstream	AT5G11820.1	protein_coding Plant self-incompatibility protein S1 family Plant self-incompatibility protein S1 family; FUNCTIONS IN: molecular_function unknown; INVOLVED IN: biological_process unknown; LOCATED IN: endomembrane system; EXPRESSED IN: pollen tube; CONTAINS InterPro DOMAIN/s: Plant self-incompatibility S1 (InterPro:IPR010264); BEST Arabidopsis thaliana protein match is: Plant self-incompatibility…	-4.30564456434268	2.78388711582184E-06	down	24	65	0.0000125295504628609	12.5295504628609	24	49	7.05666400385611E-06	7.05666400385611	24	67	0.0000126640825637698	12.6640825637698	N	4	6.36116635165641E-07	0.636116635165641	NA	0	0	0	21	3	4.37483658162519E-07	0.437483658162519
chr1:8572389-8572687	upstream	AT1G24200.1	protein_coding Paired amphipathic helix (PAH2) superfamily protein Paired amphipathic helix (PAH2) superfamily protein; FUNCTIONS IN: molecular_function unknown; INVOLVED IN: regulation of transcription. DNA-dependent; LOCATED IN: nucleus; CONTAINS InterPro DOMAIN/s: Paired amphipathic helix (InterPro:IPR003822); BEST Arabidopsis thaliana protein match is: SIN3-like 3 (TAIR:AT1G24190.2); Has 1143…	-4.30452770066194	0.00536115347883356	down	24	12	2.31314777775893E-06	2.31314777775893	24	17	2.44823036868477E-06	2.44823036868477	24	23	4.34737162636874E-06	4.34737162636874	N	1	1.5902915879141E-07	0.15902915879141	NA	0	0	0	N	1	1.45827886054173E-07	0.145827886054173
chr2:14825712-14826489	upstream	AT2G35170.1	protein_coding Histone H3 K4-specific methyltransferase SET7/9 family protein Histone H3 K4-specific methyltransferase SET7/9 family protein; CONTAINS InterPro DOMAIN/s: MORN motif (InterPro:IPR003409); BEST Arabidopsis thaliana protein match is: Histone H3 K4-specific methyltransferase SET7/9 family protein (TAIR:AT4G17080.1); Has 27308 Blast hits to 6490 proteins in 565 species: Archae - 0; Bac…	-4.30441312293052	1.03282075497886E-06	down	24	67	0.0000129150750924874	12.9150750924874	24	64	9.21686727034267E-06	9.21686727034267	24	77	0.0000145542441404519	14.5542441404519	24	5	7.95145793957051E-07	0.795145793957051	NA	0	0	0	22	3	4.37483658162519E-07	0.437483658162519
chr3:16890741-16891145	upstream;upstream;upstream;upstream	AT3G45940.1;AT3G45950.1;AT3G45960.1;AT3G45960.2	protein_coding Glycosyl hydrolases family 31 protein Glycosyl hydrolases family 31 protein; FUNCTIONS IN: hydrolase activity. hydrolyzing O-glycosyl compounds; INVOLVED IN: carbohydrate metabolic process; LOCATED IN: endomembrane system; EXPRESSED IN: embryo. sepal. pedicel. flower; EXPRESSED DURING: 4 anthesis. C globular stage. petal differentiation and expansion stage; CONTAINS InterPro DOMAIN…	-4.3017884787965	8.11991355317377E-06	down	24	44	8.48154185178274E-06	8.48154185178274	24	60	8.64081306594625E-06	8.64081306594625	24	41	7.74966246439644E-06	7.74966246439644	23	2	3.1805831758282E-07	0.31805831758282	23	1	2.29887911252232E-07	0.229887911252232	20	2	2.91655772108346E-07	0.291655772108346
chr4:6890577-6891035	upstream	AT4G11330.1	protein_coding MAP kinase 5 MAP kinase MAP kinase 5 (MPK5); CONTAINS InterPro DOMAIN/s: Protein kinase. ATP binding site (InterPro:IPR017441). JNK MAP kinase (InterPro:IPR008351). Serine/threonine-protein kinase domain (InterPro:IPR002290). Serine/threonine-protein kinase-like domain (InterPro:IPR017442). Protein kinase-like domain (InterPro:IPR011009). Serine/threonine-protein kinase. active sit…	-4.29896386512672	0.000294099182216637	down	24	35	6.74668101846355E-06	6.74668101846355	24	37	5.32850139066686E-06	5.32850139066686	24	78	0.0000147432602981201	14.7432602981201	NA	0	0	0	NA	0	0	0	N	6	8.74967316325038E-07	0.874967316325038
chr3:18769691-18770100	upstream;upstream	AT3G50580.1;AT3G50590.1	protein_coding LOCATED IN: endomembrane system; EXPRESSED IN: leaf whorl. sepal. flower; EXPRESSED DURING: petal differentiation and expansion stage; BEST Arabidopsis thaliana protein match is: ECA1 gametogenesis related family protein (TAIR:AT1G44191.1); Has 132049 Blast hits to 55074 proteins in 2314 species: Archae - 393; Bacteria - 25609; Metazoa - 44661; Fungi - 17591; Plants - 17316; Viruse…	-4.29820609844315	0.000850243925770711	down	24	16	3.08419703701191E-06	3.08419703701191	24	20	2.88027102198208E-06	2.88027102198208	23	32	6.04851704538259E-06	6.04851704538259	NA	0	0	0	21	1	2.29887911252232E-07	0.229887911252232	23	1	1.45827886054173E-07	0.145827886054173
chr5:24571873-24572685	upstream;upstream	AT5G61060.1;AT5G61060.2	protein_coding histone deacetylase 5 Encodes a member of the histone deacetylase family. histone deacetylase 5 (HDA05); CONTAINS InterPro DOMAIN/s: Histone deacetylase superfamily (InterPro:IPR000286); BEST Arabidopsis thaliana protein match is: histone deacetylase of the RPD3/HDA1 superfamily 18 (TAIR:AT5G61070.1); Has 30201 Blast hits to 17322 proteins in 780 species: Archae - 12; Bacteria - 13…	-4.29626628556957	9.43220965436125E-07	down	24	52	0.0000100236403702887	10.0236403702887	24	66	9.50489437254088E-06	9.50489437254088	24	113	0.0000213588258165073	21.3588258165073	24	1	1.5902915879141E-07	0.15902915879141	N	3	6.89663733756695E-07	0.689663733756695	N	3	4.37483658162519E-07	0.437483658162519
chr2:18039800-18040639	upstream	AT2G43445.1	protein_coding F-box and associated interaction domains-containing protein F-box and associated interaction domains-containing protein; FUNCTIONS IN: molecular_function unknown; INVOLVED IN: biological_process unknown; LOCATED IN: cellular_component unknown; CONTAINS InterPro DOMAIN/s: F-box domain. cyclin-like (InterPro:IPR001810). F-box domain. Skp2-like (InterPro:IPR022364). F-box associated d…	-4.29618149288226	1.92875315621559E-08	down	24	90	0.000017348608333192	17.348608333192	24	84	0.0000120971382923248	12.0971382923248	24	149	0.0000281634074925627	28.1634074925627	21	7	1.11320411153987E-06	1.11320411153987	N	2	4.59775822504463E-07	0.459775822504463	24	2	2.91655772108346E-07	0.291655772108346
chr5:8773170-8773463	upstream;upstream	AT5G25280.1;AT5G25280.2	protein_coding serine-rich protein-related serine-rich protein-related; BEST Arabidopsis thaliana protein match is: serine-rich protein-related (TAIR:AT5G11090.1); Has 1306 Blast hits to 350 proteins in 64 species: Archae - 0; Bacteria - 8; Metazoa - 365; Fungi - 73; Plants - 167; Viruses - 0; Other Eukaryotes - 693 (source: NCBI BLink).;protein_coding serine-rich protein-related serine-rich prot…	-4.29595099947863	0.0058389866035819	down	23	18	3.46972166663839E-06	3.46972166663839	24	16	2.30421681758567E-06	2.30421681758567	24	17	0.0000032132746803595	3.2132746803595	23	1	1.5902915879141E-07	0.15902915879141	NA	0	0	0	N	1	1.45827886054173E-07	0.145827886054173
chr4:953852-954197	upstream	AT4G02150.1	protein_coding ARM repeat superfamily protein Encodes IMPORTIN ALPHA 3. Mutant plants act as suppressors of snc1 response and salicylic acid accumulation. Located in the nucleus. Involved in protein import. Protein interacts with Agrobacterium proteins VirD2 and VirE2. Is not individually essential for Agrobacterium-mediated root transformation. but when overexpressed can rescue the impa-4 decrea…	-4.29508016076773	0.000044184041852287	down	24	40	7.71049259252977E-06	7.71049259252977	24	38	5.47251494176596E-06	5.47251494176596	24	47	8.88375941040568E-06	8.88375941040568	23	1	1.5902915879141E-07	0.15902915879141	NA	0	0	0	24	4	5.83311544216692E-07	0.583311544216692
chr2:1695339-1695777	upstream	AT2G04840.1	protein_coding Protein of unknown function (DUF295) Protein of unknown function (DUF295); CONTAINS InterPro DOMAIN/s: Protein of unknown function DUF295 (InterPro:IPR005174); BEST Arabidopsis thaliana protein match is: Protein of unknown function (DUF295) (TAIR:AT2G04810.1); Has 244 Blast hits to 244 proteins in 8 species: Archae - 0; Bacteria - 0; Metazoa - 0; Fungi - 0; Plants - 244; Viruses - …	-4.29500511424332	0.000679353176715845	down	24	16	3.08419703701191E-06	3.08419703701191	24	19	2.73625747088298E-06	2.73625747088298	24	35	6.61556551838721E-06	6.61556551838721	N	1	1.5902915879141E-07	0.15902915879141	N	1	2.29887911252232E-07	0.229887911252232	NA	0	0	0
chr3:20729824-20730943	upstream	AT3G55860.1	protein_coding unknown protein; BEST Arabidopsis thaliana protein match is: unknown protein (TAIR:AT3G60660.1); Has 30201 Blast hits to 17322 proteins in 780 species: Archae - 12; Bacteria - 1396; Metazoa - 17338; Fungi - 3422; Plants - 5037; Viruses - 0; Other Eukaryotes - 2996 (source: NCBI BLink).	-4.29264776284751	0.0000356419083258742	down	24	29	5.59010712958408E-06	5.59010712958408	24	55	7.92074531045073E-06	7.92074531045073	24	79	0.0000149322764557883	14.9322764557883	24	1	1.5902915879141E-07	0.15902915879141	N	2	4.59775822504463E-07	0.459775822504463	21	2	2.91655772108346E-07	0.291655772108346
chr2:4900188-4900550	upstream	AT2G12200.1	protein_coding P-loop containing nucleoside triphosphate hydrolases superfamily protein P-loop containing nucleoside triphosphate hydrolases superfamily protein; FUNCTIONS IN: formate-tetrahydrofolate ligase activity. ligase activity. ATP binding; INVOLVED IN: biosynthetic process. folic acid and derivative biosynthetic process; LOCATED IN: cellular_component unknown; CONTAINS InterPro DOMAIN/s: …	-4.29114031546803	0.00014391699551679	down	24	35	6.74668101846355E-06	6.74668101846355	24	26	3.74435232857671E-06	3.74435232857671	24	32	6.04851704538259E-06	6.04851704538259	24	1	1.5902915879141E-07	0.15902915879141	23	1	2.29887911252232E-07	0.229887911252232	21	1	1.45827886054173E-07	0.145827886054173
chr3:17024937-17026226	upstream	AT3G46340.1	protein_coding Leucine-rich repeat protein kinase family protein Leucine-rich repeat protein kinase family protein; FUNCTIONS IN: kinase activity; INVOLVED IN: protein amino acid phosphorylation; LOCATED IN: endomembrane system; EXPRESSED IN: hypocotyl. flower. pedicel; EXPRESSED DURING: 4 anthesis. petal differentiation and expansion stage; CONTAINS InterPro DOMAIN/s: Protein kinase. ATP binding…	-4.29002254220337	1.67220334476402E-07	down	24	71	0.0000136861243517403	13.6861243517403	24	68	9.79292147473909E-06	9.79292147473909	24	113	0.0000213588258165073	21.3588258165073	N	6	9.54174952748461E-07	0.954174952748461	23	1	2.29887911252232E-07	0.229887911252232	20	2	2.91655772108346E-07	0.291655772108346
chr5:15523824-15524208	upstream	AT5G38770.1	protein_coding glutamine dumper 7 Encodes a member of the GDU (glutamine dumper) family proteins involved in amino acid export: At4g31730 (GDU1). At4g25760 (GDU2). At5g57685 (GDU3). At2g24762 (GDU4). At5g24920 (GDU5). At3g30725 (GDU6) and At5g38770 (GDU7). glutamine dumper 7 (GDU7); Has 1807 Blast hits to 1807 proteins in 277 species: Archae - 0; Bacteria - 0; Metazoa - 736; Fungi - 347; Plants -…	-4.28840368016273	0.00167058007128277	down	24	15	2.89143472219866E-06	2.89143472219866	23	29	4.17639298187402E-06	4.17639298187402	24	49	9.26179172574209E-06	9.26179172574209	NA	0	0	0	24	1	2.29887911252232E-07	0.229887911252232	24	2	2.91655772108346E-07	0.291655772108346
chr1:24996663-24997231	upstream;upstream	AT1G66970.1;AT1G66970.2	protein_coding SHV3-like 2 Encodes a member of the glycerophosphodiester phosphodiesterase like (GDPD-like) family. SHV3-like 2 (SVL2); FUNCTIONS IN: glycerophosphodiester phosphodiesterase activity. kinase activity; INVOLVED IN: glycerol metabolic process. lipid metabolic process; LOCATED IN: anchored to plasma membrane. apoplast. chloroplast. anchored to membrane; EXPRESSED IN: 25 plant structu…	-4.28782893387994	0.000717947181745589	down	24	21	4.04800861107813E-06	4.04800861107813	24	21	3.02428457308119E-06	3.02428457308119	24	36	6.80458167605541E-06	6.80458167605541	24	2	3.1805831758282E-07	0.31805831758282	NA	0	0	0	24	1	1.45827886054173E-07	0.145827886054173
chr1:12072829-12074010	upstream;upstream	AT1G33290.1;AT1G33290.2	protein_coding P-loop containing nucleoside triphosphate hydrolases superfamily protein P-loop containing nucleoside triphosphate hydrolases superfamily protein; FUNCTIONS IN: nucleoside-triphosphatase activity. nucleotide binding. ATP binding; EXPRESSED IN: 23 plant structures; EXPRESSED DURING: 15 growth stages; CONTAINS InterPro DOMAIN/s: ATPase. AAA-type. core (InterPro:IPR003959). ATPase. AA…	-4.28504386197445	1.73462608140775E-09	down	24	141	0.0000271794863886674	27.1794863886674	24	116	0.0000167055719274961	16.7055719274961	24	153	0.0000289194721232355	28.9194721232355	23	2	3.1805831758282E-07	0.31805831758282	24	5	1.14943955626116E-06	1.14943955626116	24	6	8.74967316325038E-07	0.874967316325038
chr5:4764776-4765063	upstream	AT5G14750.1	protein_coding myb domain protein 66 Encodes a MyB-related protein containing R2 and R3 repeats. involved in root and hypocotyl epidermal cell fate determination. Loss of function mutations make extra root hairs. Nuclear localized protein is a positive regulator for expression of CAPRICE (CPC). myb domain protein 66 (MYB66); CONTAINS InterPro DOMAIN/s: SANT. DNA-binding (InterPro:IPR001005). Myb.…	-4.28124450445152	0.00598118024928581	down	24	14	2.69867240738542E-06	2.69867240738542	24	15	2.16020326648656E-06	2.16020326648656	24	22	4.15835546870053E-06	4.15835546870053	23	1	1.5902915879141E-07	0.15902915879141	NA	0	0	0	23	1	1.45827886054173E-07	0.145827886054173
chr1:3694222-3694654	upstream	AT1G11070.1	protein_coding BEST Arabidopsis thaliana protein match is: Hydroxyproline-rich glycoprotein family protein (TAIR:AT1G61080.1); Has 579 Blast hits to 567 proteins in 152 species: Archae - 0; Bacteria - 68; Metazoa - 159; Fungi - 113; Plants - 172; Viruses - 0; Other Eukaryotes - 67 (source: NCBI BLink).	-4.27530909305547	0.000165811992231713	down	24	34	0.0000065539187036503	6.5539187036503	24	27	3.88836587967581E-06	3.88836587967581	24	40	7.56064630672824E-06	7.56064630672824	23	2	3.1805831758282E-07	0.31805831758282	NA	0	0	0	23	2	2.91655772108346E-07	0.291655772108346
chr5:5253719-5254443	upstream	AT5G16080.1	protein_coding carboxyesterase 17 carboxyesterase 17 (CXE17); FUNCTIONS IN: hydrolase activity; INVOLVED IN: metabolic process; LOCATED IN: cellular_component unknown; EXPRESSED IN: 11 plant structures; EXPRESSED DURING: 4 anthesis. petal differentiation and expansion stage; CONTAINS InterPro DOMAIN/s: Lipase. GDXG. active site (InterPro:IPR002168). Alpha/beta hydrolase fold-3 (InterPro:IPR013094…	-4.27411307176448	9.35087301852721E-06	down	24	35	6.74668101846355E-06	6.74668101846355	24	46	6.62462335055879E-06	6.62462335055879	24	63	0.000011908017933097	11.908017933097	20	2	3.1805831758282E-07	0.31805831758282	24	1	2.29887911252232E-07	0.229887911252232	21	2	2.91655772108346E-07	0.291655772108346
chr5:22930094-22930441	upstream;upstream	AT5G56640.1;AT5G56650.1	protein_coding myo-inositol oxygenase 5 Myo-Inositol Oxygenase gene family myo-inositol oxygenase 5 (MIOX5); FUNCTIONS IN: inositol oxygenase activity. iron ion binding; INVOLVED IN: syncytium formation; LOCATED IN: cytoplasm; EXPRESSED IN: 9 plant structures; EXPRESSED DURING: L mature pollen stage. M germinated pollen stage. 4 anthesis. petal differentiation and expansion stage; CONTAINS InterP…	-4.27373682567523	0.000764209577401858	down	23	14	2.69867240738542E-06	2.69867240738542	23	22	3.16829812418029E-06	3.16829812418029	24	33	0.0000062375332030508	6.2375332030508	24	1	1.5902915879141E-07	0.15902915879141	23	1	2.29887911252232E-07	0.229887911252232	NA	0	0	0
chr3:7897293-7897899	upstream	AT3G22345.1	protein_coding unknown protein; FUNCTIONS IN: molecular_function unknown; INVOLVED IN: biological_process unknown; LOCATED IN: cellular_component unknown; BEST Arabidopsis thaliana protein match is: F-box family protein with a domain of unknown function (DUF295) (TAIR:AT3G03730.1); Has 30201 Blast hits to 17322 proteins in 780 species: Archae - 12; Bacteria - 1396; Metazoa - 17338; Fungi - 3422; …	-4.27294924085592	0.000963109231034164	down	24	16	3.08419703701191E-06	3.08419703701191	24	16	2.30421681758567E-06	2.30421681758567	24	35	6.61556551838721E-06	6.61556551838721	NA	0	0	0	24	1	2.29887911252232E-07	0.229887911252232	23	1	1.45827886054173E-07	0.145827886054173
chr2:1681688-1682004	upstream	AT2G04795.1	protein_coding unknown protein; BEST Arabidopsis thaliana protein match is: unknown protein (TAIR:AT5G35732.1); Has 18 Blast hits to 18 proteins in 6 species: Archae - 0; Bacteria - 0; Metazoa - 0; Fungi - 0; Plants - 18; Viruses - 0; Other Eukaryotes - 0 (source: NCBI BLink).	-4.27125182617746	1.47927289318466E-07	down	24	76	0.0000146499359258066	14.6499359258066	24	74	0.0000106570027813337	10.6570027813337	24	117	0.0000221148904471801	22.1148904471801	24	3	4.77087476374231E-07	0.477087476374231	24	1	2.29887911252232E-07	0.229887911252232	24	6	8.74967316325038E-07	0.874967316325038
chr4:1328325-1329186	upstream	AT4G03010.1	protein_coding RNI-like superfamily protein RNI-like superfamily protein; INVOLVED IN: signal transduction; LOCATED IN: endomembrane system; EXPRESSED IN: 7 plant structures; EXPRESSED DURING: 4 anthesis. F mature embryo stage. petal differentiation and expansion stage. E expanded cotyledon stage. D bilateral stage; CONTAINS InterPro DOMAIN/s: Leucine-rich repeat-containing N-terminal domain. typ…	-4.26831360720086	0.0000379943724470537	down	24	37	7.13220564809003E-06	7.13220564809003	24	41	5.90455559506327E-06	5.90455559506327	24	82	0.0000154993249287929	15.4993249287929	N	1	1.5902915879141E-07	0.15902915879141	N	2	4.59775822504463E-07	0.459775822504463	23	2	2.91655772108346E-07	0.291655772108346
chr3:19496627-19497089	upstream;upstream;upstream;upstream	AT3G52560.1;AT3G52560.2;AT3G52560.3;AT3G52560.4	protein_coding ubiquitin E2 variant 1D-4 MMZ4/UEV1D encodes a protein that may play a role in DNA damage responses and error-free post-replicative DNA repair by participating in lysine-63-based polyubiquitination reactions. UEV1D can form diubiquitin and triubiquitin chains in combination with UBC13A/UBC35 in vitro. It can also functionally complement an mms2 mutation in budding yeast. both by in…	-4.26717216543235	0.00652980647658663	down	23	16	3.08419703701191E-06	3.08419703701191	24	19	2.73625747088298E-06	2.73625747088298	24	15	2.83524236502309E-06	2.83524236502309	24	1	1.5902915879141E-07	0.15902915879141	NA	0	0	0	24	1	1.45827886054173E-07	0.145827886054173
chr4:13878282-13878404	upstream	AT4G27870.1	protein_coding Vacuolar iron transporter (VIT) family protein Vacuolar iron transporter (VIT) family protein; FUNCTIONS IN: molecular_function unknown; INVOLVED IN: biological_process unknown; LOCATED IN: integral to membrane. membrane; EXPRESSED IN: leaf; CONTAINS InterPro DOMAIN/s: Protein of unknown function DUF125. transmembrane (InterPro:IPR008217); BEST Arabidopsis thaliana protein match is…	-4.26702846455528	0.0081750501387065	down	24	15	2.89143472219866E-06	2.89143472219866	23	20	2.88027102198208E-06	2.88027102198208	23	13	2.45721004968668E-06	2.45721004968668	NA	0	0	0	NA	0	0	0	20	2	2.91655772108346E-07	0.291655772108346
chr5:7796660-7796954	upstream	AT5G23160.1	protein_coding unknown protein; BEST Arabidopsis thaliana protein match is: unknown protein (TAIR:AT5G08240.1); Has 1807 Blast hits to 1807 proteins in 277 species: Archae - 0; Bacteria - 0; Metazoa - 736; Fungi - 347; Plants - 385; Viruses - 0; Other Eukaryotes - 339 (source: NCBI BLink).	-4.26296260414163	0.00106243262202479	down	24	25	0.0000048190578703311	4.8190578703311	24	22	3.16829812418029E-06	3.16829812418029	24	27	5.10343625704156E-06	5.10343625704156	N	1	1.5902915879141E-07	0.15902915879141	NA	0	0	0	23	2	2.91655772108346E-07	0.291655772108346
chr2:9279742-9280158	upstream	AT2G21727.1	protein_coding Protein of unknown function (DUF784) Encodes a ECA1 gametogenesis related family protein LOCATED IN: endomembrane system; CONTAINS InterPro DOMAIN/s: Protein of unknown function DUF784. Arabidopsis thaliana (InterPro:IPR008502); BEST Arabidopsis thaliana protein match is: Protein of unknown function (DUF784) (TAIR:AT3G29797.1); Has 84 Blast hits to 84 proteins in 2 species: Archae …	-4.26242627950648	1.45896481478139E-06	down	23	44	8.48154185178274E-06	8.48154185178274	24	55	7.92074531045073E-06	7.92074531045073	24	93	0.0000175785026631432	17.5785026631432	21	2	3.1805831758282E-07	0.31805831758282	24	1	2.29887911252232E-07	0.229887911252232	N	4	5.83311544216692E-07	0.583311544216692
chr3:10204833-10204986	upstream	AT3G27540.1	protein_coding beta-1.4-N-acetylglucosaminyltransferase family protein beta-1.4-N-acetylglucosaminyltransferase family protein; FUNCTIONS IN: transferase activity. transferring glycosyl groups. acetylglucosaminyltransferase activity; INVOLVED IN: protein amino acid N-linked glycosylation; LOCATED IN: membrane; EXPRESSED IN: 24 plant structures; EXPRESSED DURING: 15 growth stages; CONTAINS InterPr…	-4.26210700761056	0.000135204250517056	down	24	28	5.39734481477084E-06	5.39734481477084	23	25	3.60033877747761E-06	3.60033877747761	23	41	7.74966246439644E-06	7.74966246439644	23	2	3.1805831758282E-07	0.31805831758282	24	1	2.29887911252232E-07	0.229887911252232	NA	0	0	0
chr1:12653453-12653715	upstream;upstream	AT1G34550.1;AT1G34560.1	protein_coding Protein of unknown function (DUF616) EMBRYO DEFECTIVE 2756 (EMB2756); INVOLVED IN: response to cadmium ion. embryo development ending in seed dormancy; EXPRESSED IN: 25 plant structures; EXPRESSED DURING: 13 growth stages; CONTAINS InterPro DOMAIN/s: Protein of unknown function DUF616 (InterPro:IPR006852); BEST Arabidopsis thaliana protein match is: Protein of unknown function (DUF…	-4.25567711955931	0.00131564517671702	down	23	20	3.85524629626488E-06	3.85524629626488	24	25	3.60033877747761E-06	3.60033877747761	23	27	5.10343625704156E-06	5.10343625704156	NA	0	0	0	NA	0	0	0	N	3	4.37483658162519E-07	0.437483658162519
chr1:20743458-20743900	upstream;upstream	AT1G55540.1;AT1G55540.2	protein_coding Nuclear pore complex protein Has 139490 Blast hits to 62156 proteins in 2603 species: Archae - 205; Bacteria - 38902; Metazoa - 46426; Fungi - 17828; Plants - 10200; Viruses - 1892; Other Eukaryotes - 24037 (source: NCBI BLink).;protein_coding Nuclear pore complex protein FUNCTIONS IN: molecular_function unknown; INVOLVED IN: embryo development ending in seed dormancy; LOCATED IN: …	-4.25269746239799	0.000852667815487022	down	24	17	3.27695935182515E-06	3.27695935182515	24	15	2.16020326648656E-06	2.16020326648656	24	36	6.80458167605541E-06	6.80458167605541	N	1	1.5902915879141E-07	0.15902915879141	N	1	2.29887911252232E-07	0.229887911252232	NA	0	0	0
chr5:7620159-7620588	upstream;upstream	AT5G22800.1;AT5G22810.1	protein_coding Alanyl-tRNA synthetase. class IIc A locus involved in embryogenesis. Mutations in this locus result in embryo lethality. EMBRYO DEFECTIVE 1030 (EMB1030); FUNCTIONS IN: alanine-tRNA ligase activity. ligase activity. forming aminoacyl-tRNA and related compounds. nucleotide binding. ATP binding. nucleic acid binding; INVOLVED IN: alanyl-tRNA aminoacylation. embryo development ending i…	-4.25261437883053	0.0000488073296286361	down	24	34	0.0000065539187036503	6.5539187036503	24	37	5.32850139066686E-06	5.32850139066686	24	53	0.0000100178563564149	10.0178563564149	24	2	3.1805831758282E-07	0.31805831758282	NA	0	0	0	24	3	4.37483658162519E-07	0.437483658162519
chr1:19303475-19303702	upstream	AT1G51950.1	protein_coding indole-3-acetic acid inducible 18 indole-3-acetic acid inducible 18 (IAA18); FUNCTIONS IN: sequence-specific DNA binding transcription factor activity; INVOLVED IN: response to auxin stimulus; LOCATED IN: nucleus; EXPRESSED IN: 22 plant structures; EXPRESSED DURING: 13 growth stages; CONTAINS InterPro DOMAIN/s: Aux/IAA-ARF-dimerisation (InterPro:IPR011525). AUX/IAA protein (InterPr…	-4.24777673588988	0.000892414243906614	down	24	20	3.85524629626488E-06	3.85524629626488	24	19	2.73625747088298E-06	2.73625747088298	24	37	6.99359783372362E-06	6.99359783372362	23	2	3.1805831758282E-07	0.31805831758282	NA	0	0	0	24	1	1.45827886054173E-07	0.145827886054173
chr5:55941-56605	upstream	AT5G01170.1	protein_coding Protein of unknown function (DUF740) Protein of unknown function (DUF740); CONTAINS InterPro DOMAIN/s: Protein of unknown function DUF740 (InterPro:IPR008004); BEST Arabidopsis thaliana protein match is: Protein of unknown function (DUF740) (TAIR:AT3G09070.1); Has 1807 Blast hits to 1807 proteins in 277 species: Archae - 0; Bacteria - 0; Metazoa - 736; Fungi - 347; Plants - 385; Vi…	-4.23399279457158	8.11309812998614E-08	down	24	73	0.0000140716489813668	14.0716489813668	24	56	8.06475886154984E-06	8.06475886154984	24	108	0.0000204137450281662	20.4137450281662	24	1	1.5902915879141E-07	0.15902915879141	23	4	9.19551645008927E-07	0.919551645008927	23	2	2.91655772108346E-07	0.291655772108346
chr4:2723520-2723714	upstream;upstream	AT4G05330.1;AT4G05340.1	protein_coding ARF-GAP domain 13 A member of ARF GAP domain (AGD). A thaliana has 15 members. grouped into four classes. ARF-GAP domain 13 (AGD13); FUNCTIONS IN: ARF GTPase activator activity. zinc ion binding; INVOLVED IN: regulation of ARF GTPase activity; EXPRESSED IN: 24 plant structures; EXPRESSED DURING: 15 growth stages; CONTAINS InterPro DOMAIN/s: Arf GTPase activating protein (InterPro:I…	-4.22816713747461	0.00741845618086534	down	24	15	2.89143472219866E-06	2.89143472219866	24	14	2.01618971538746E-06	2.01618971538746	24	20	3.78032315336412E-06	3.78032315336412	24	1	1.5902915879141E-07	0.15902915879141	NA	0	0	0	N	1	1.45827886054173E-07	0.145827886054173
[truncated: 2,591 more rows]

## Sheet: In gene 7dpi
List of differentially expressed clusters (pval<0.05) with DicerCall ( 3/3) and >2 rpmm (3/3) in gene at 7 dpi
[truncated: 2,872 more rows]

## Sheet: In promoter 14dpi
List of differentially expressed clusters (pval<0.05) with DicerCall ( 3/3) and >2 rpmm (3/3) upstream gene at 14 dpi
[truncated: 2,296 more rows]

## Sheet: In gene 14dpi
List of differentially expressed clusters (pval<0.05) with DicerCall ( 3/3) and >2 rpmm (3/3) in gene at 14 dpi
[truncated: 2,030 more rows]
