# Supplementary material for: Characterization of siRNAs clusters in Arabidopsis thaliana galls induced by the root-knot nematode Meloidogyne incognita
Source: BMC Genomics. 2018 Dec 18;19:943. doi: 10.1186/s12864-018-5296-3 (PMC6297998; doi:10.1186/s12864-018-5296-3)
Supplement: Supplementary file 5 — Table S4. Lists of DC-clusters exclusively expressed in galls or roots at 7 and 14 dpi and located within a gene body or in a promoter region. (XLSX 720 kb) [file 12864_2018_5296_MOESM5_ESM.xlsx]

## Sheet: In promoter 7dpi
List of differentially expressed clusters (pval<0.05) with DicerCall ( 3/3) and >2 rpmm (3/3) upstream gene and with exclusive expression in root or gall at 7 dpi
name_cluster	position_ingene	name_gene	description	pvalue_adj	variation R/G	G1_DicerCall	G1_Read number	G1_normalised read number	G1_RPMM	G2_DicerCall	G2_Read number	G2_normalised read number	G2_RPMM	G3_DicerCall	G3_Read number	G3_normalised read number	G3_RPMM	R1_DicerCall	R1_Read number	R1_normalised read number	R1_RPMM	R3_DicerCall	R3_Read number	R3_normalised read number	R3_RPMM	R2_DicerCall	R2_Read number	R2_normalised read number	R2_RPMM
chr5:15455484-15455658	upstream;upstream;upstream	AT5G38590.1;AT5G38590.2;AT5G38600.1	protein_coding F-box/RNI-like/FBD-like domains-containing protein F-box/RNI-like/FBD-like domains-containing protein; CONTAINS InterPro DOMAIN/s: F-box domain. Skp2-like (InterPro:IPR022364). Leucine-rich repeat 2 (InterPro:IPR013101); BEST Arabidopsis thaliana protein match is: F-box/RNI-like/FBD-like domains-containing protein (TAIR:AT4G10400.2); Has 2052 Blast hits to 2009 proteins in 28 speci…	6.38462116377611E-19	up	NA	0	0	0	NA	0	0	0	NA	0	0	0	23	133	0.0000211508781192576	21.1508781192576	23	65	0.0000149427142313951	14.9427142313951	23	82	0.0000119578866564422	11.9578866564422
chr4:5696899-5697122	upstream	AT4G08895.1	protein_coding inorganic phosphate transporter family protein inorganic phosphate transporter family protein; FUNCTIONS IN: transporter activity; INVOLVED IN: transport. transmembrane transport; LOCATED IN: membrane; CONTAINS InterPro DOMAIN/s: General substrate transporter (InterPro:IPR005828); BEST Arabidopsis thaliana protein match is: phosphate transporter 1;6 (TAIR:AT5G43340.1); Has 30201 Bl…	0.000373454855488122	up	NA	0	0	0	NA	0	0	0	NA	0	0	0	24	72	0.0000114500994329815	11.4500994329815	24	23	5.28742195880133E-06	5.28742195880133	24	17	2.47907406292094E-06	2.47907406292094
chr4:5798093-5798426	upstream;upstream	AT4G09040.1;AT4G09040.2	protein_coding RNA-binding (RRM/RBD/RNP motifs) family protein RNA-binding (RRM/RBD/RNP motifs) family protein; FUNCTIONS IN: RNA binding. nucleotide binding. nucleic acid binding; INVOLVED IN: biological_process unknown; LOCATED IN: chloroplast stroma. chloroplast; EXPRESSED IN: leaf; CONTAINS InterPro DOMAIN/s: RNA recognition motif. RNP-1 (InterPro:IPR000504). Nucleotide-binding. alpha-beta pl…	0.000100112006654558	down	24	21	4.04800861107813E-06	4.04800861107813	24	19	2.73625747088298E-06	2.73625747088298	24	24	4.53638778403694E-06	4.53638778403694	NA	0	0	0	NA	0	0	0	NA	0	0	0
chr3:15752306-15752666	upstream;upstream;upstream	AT3G43920.1;AT3G43920.2;AT3G43920.3	protein_coding dicer-like 3 Encodes a ribonuclease III family protein that is required for endogenous RDR2-dependent siRNA (but not miRNA) formation. dicer-like 3 (DCL3); CONTAINS InterPro DOMAIN/s: DNA/RNA helicase. DEAD/DEAH box type. N-terminal (InterPro:IPR011545). DEAD-like helicase. N-terminal (InterPro:IPR014001). Argonaute/Dicer protein. PAZ (InterPro:IPR003100). DNA/RNA helicase. C-termi…	0.000103189381295413	down	24	19	3.66248398145164E-06	3.66248398145164	24	14	2.01618971538746E-06	2.01618971538746	24	37	6.99359783372362E-06	6.99359783372362	NA	0	0	0	NA	0	0	0	NA	0	0	0
chr1:30144063-30144461	upstream	AT1G80130.1	protein_coding Tetratricopeptide repeat (TPR)-like superfamily protein Tetratricopeptide repeat (TPR)-like superfamily protein; FUNCTIONS IN: binding; INVOLVED IN: response to oxidative stress; LOCATED IN: membrane; EXPRESSED IN: 18 plant structures; EXPRESSED DURING: 12 growth stages; CONTAINS InterPro DOMAIN/s: Tetratricopeptide-like helical (InterPro:IPR011990); BEST Arabidopsis thaliana prote…	0.000104783798352208	down	24	13	2.50591009257217E-06	2.50591009257217	24	22	3.16829812418029E-06	3.16829812418029	24	29	5.48146857237797E-06	5.48146857237797	NA	0	0	0	NA	0	0	0	NA	0	0	0
chr2:13854304-13854812	upstream	AT2G32645.1	protein_coding Domain of unknown function (DUF313) Domain of unknown function (DUF313) ; FUNCTIONS IN: molecular_function unknown; INVOLVED IN: biological_process unknown; LOCATED IN: cellular_component unknown; CONTAINS InterPro DOMAIN/s: Protein of unknown function DUF313 (InterPro:IPR005508); BEST Arabidopsis thaliana protein match is: Domain of unknown function (DUF313) (TAIR:AT2G27410.1); Ha…	0.000105187804646827	down	24	14	2.69867240738542E-06	2.69867240738542	24	19	2.73625747088298E-06	2.73625747088298	24	31	5.85950088771438E-06	5.85950088771438	NA	0	0	0	NA	0	0	0	NA	0	0	0
chr4:12205072-12205436	upstream	AT4G23360.1	protein_coding unknown protein; FUNCTIONS IN: molecular_function unknown; INVOLVED IN: biological_process unknown; LOCATED IN: endomembrane system; CONTAINS InterPro DOMAIN/s: Protein of unknown function DUF239. plant (InterPro:IPR004314); BEST Arabidopsis thaliana protein match is: unknown protein (TAIR:AT4G23370.1); Has 1449 Blast hits to 682 proteins in 27 species: Archae - 0; Bacteria - 26; M…	0.000116600948704175	down	24	17	3.27695935182515E-06	3.27695935182515	24	21	3.02428457308119E-06	3.02428457308119	24	25	4.72540394170515E-06	4.72540394170515	NA	0	0	0	NA	0	0	0	NA	0	0	0
chr1:3361214-3361379	upstream;upstream	AT1G10240.1;AT1G10250.1	protein_coding FAR1-related sequence 11 FAR1-related sequence 11 (FRS11); FUNCTIONS IN: zinc ion binding; INVOLVED IN: response to red or far red light; LOCATED IN: cellular_component unknown; EXPRESSED IN: 20 plant structures; EXPRESSED DURING: 12 growth stages; CONTAINS InterPro DOMAIN/s: MULE transposase. conserved domain (InterPro:IPR018289). Transcription factor. FAR1-related (InterPro:IPR00…	0.000117429349904687	down	24	17	3.27695935182515E-06	3.27695935182515	24	19	2.73625747088298E-06	2.73625747088298	24	27	5.10343625704156E-06	5.10343625704156	NA	0	0	0	NA	0	0	0	NA	0	0	0
chr2:8964181-8964244	upstream;upstream	AT2G20820.1;AT2G20820.2	protein_coding unknown protein; Has 44 Blast hits to 44 proteins in 13 species: Archae - 0; Bacteria - 0; Metazoa - 0; Fungi - 0; Plants - 44; Viruses - 0; Other Eukaryotes - 0 (source: NCBI BLink).;protein_coding unknown protein; Has 36 Blast hits to 36 proteins in 10 species: Archae - 0; Bacteria - 0; Metazoa - 0; Fungi - 0; Plants - 36; Viruses - 0; Other Eukaryotes - 0 (source: NCBI BLink).	0.000117686573922591	down	24	17	3.27695935182515E-06	3.27695935182515	24	18	2.59224391978388E-06	2.59224391978388	24	28	5.29245241470977E-06	5.29245241470977	NA	0	0	0	NA	0	0	0	NA	0	0	0
chr5:14091265-14091844	upstream	AT5G35945.1	protein_coding unknown protein; BEST Arabidopsis thaliana protein match is: unknown protein (TAIR:AT3G43410.1); Has 30201 Blast hits to 17322 proteins in 780 species: Archae - 12; Bacteria - 1396; Metazoa - 17338; Fungi - 3422; Plants - 5037; Viruses - 0; Other Eukaryotes - 2996 (source: NCBI BLink).	0.00011772550777413	down	24	15	2.89143472219866E-06	2.89143472219866	24	22	3.16829812418029E-06	3.16829812418029	24	26	4.91442009937335E-06	4.91442009937335	NA	0	0	0	NA	0	0	0	NA	0	0	0
chr1:8596042-8596392	upstream	AT1G24260.1	protein_coding K-box region and MADS-box transcription factor family protein Member of the MADs box transcription factor family. SEP3 is redundant with SEP1 and 2. Flowers of SEP1/2/3 triple mutants show a conversion of petals and stamens to sepals.SEP3 forms heterotetrameric complexes with other MADS box family members and binds to the CArG box motif. SEPALLATA3 (SEP3); FUNCTIONS IN: protein bin…	0.000128509480500589	down	24	13	2.50591009257217E-06	2.50591009257217	24	19	2.73625747088298E-06	2.73625747088298	24	36	6.80458167605541E-06	6.80458167605541	NA	0	0	0	NA	0	0	0	NA	0	0	0
chr4:17253969-17254507	upstream	AT4G36570.1	protein_coding RAD-like 3 RAD-like 3 (RL3); CONTAINS InterPro DOMAIN/s: Molecular chaperone. heat shock protein. Hsp40. DnaJ (InterPro:IPR015609). SANT. DNA-binding (InterPro:IPR001005). Myb. DNA-binding (InterPro:IPR014778). Homeodomain-like (InterPro:IPR009057). SANT. eukarya (InterPro:IPR017884); BEST Arabidopsis thaliana protein match is: RAD-like 6 (TAIR:AT1G75250.1); Has 67 Blast hits to 67…	0.000129648488028473	down	24	13	2.50591009257217E-06	2.50591009257217	24	21	3.02428457308119E-06	3.02428457308119	24	38	7.18261399139183E-06	7.18261399139183	NA	0	0	0	NA	0	0	0	NA	0	0	0
chr2:11823366-11823740	upstream;upstream	AT2G27730.1;AT2G27760.1	protein_coding copper ion binding copper ion binding; FUNCTIONS IN: copper ion binding; INVOLVED IN: photorespiration; LOCATED IN: in 6 components; EXPRESSED IN: 25 plant structures; EXPRESSED DURING: 15 growth stages; Has 74 Blast hits to 74 proteins in 14 species: Archae - 0; Bacteria - 0; Metazoa - 0; Fungi - 0; Plants - 74; Viruses - 0; Other Eukaryotes - 0 (source: NCBI BLink).;protein_codin…	0.000132405839877161	down	24	16	3.08419703701191E-06	3.08419703701191	24	24	0.0000034563252263785	3.4563252263785	24	22	4.15835546870053E-06	4.15835546870053	NA	0	0	0	NA	0	0	0	NA	0	0	0
chr1:21252367-21252927	upstream;upstream	AT1G56680.1;AT1G56690.1	protein_coding Chitinase family protein Chitinase family protein; FUNCTIONS IN: chitin binding. chitinase activity; INVOLVED IN: carbohydrate metabolic process. cell wall macromolecule catabolic process; LOCATED IN: endomembrane system; EXPRESSED IN: shoot apex. sepal. root. flower; EXPRESSED DURING: petal differentiation and expansion stage; CONTAINS InterPro DOMAIN/s: Glycoside hydrolase. famil…	0.000136120210571643	down	24	13	2.50591009257217E-06	2.50591009257217	24	23	0.0000033123116752794	3.3123116752794	24	26	4.91442009937335E-06	4.91442009937335	NA	0	0	0	NA	0	0	0	NA	0	0	0
chr4:7547331-7547838	upstream	AT4G12900.1	protein_coding Gamma interferon responsive lysosomal thiol (GILT) reductase family protein Gamma interferon responsive lysosomal thiol (GILT) reductase family protein; FUNCTIONS IN: catalytic activity; LOCATED IN: endomembrane system; CONTAINS InterPro DOMAIN/s: Gamma interferon inducible lysosomal thiol reductase GILT (InterPro:IPR004911); BEST Arabidopsis thaliana protein match is: Gamma interf…	0.000136120210571643	down	24	14	2.69867240738542E-06	2.69867240738542	24	21	3.02428457308119E-06	3.02428457308119	24	27	5.10343625704156E-06	5.10343625704156	NA	0	0	0	NA	0	0	0	NA	0	0	0
chr5:8698406-8698747	upstream	AT5G25180.1	protein_coding cytochrome P450. family 71. subfamily B. polypeptide 14 putative cytochrome P450 "cytochrome P450. family 71. subfamily B. polypeptide 14" (CYP71B14); FUNCTIONS IN: electron carrier activity. monooxygenase activity. iron ion binding. oxygen binding. heme binding; INVOLVED IN: oxidation reduction; LOCATED IN: cellular_component unknown; EXPRESSED IN: inflorescence meristem; CONTAINS…	0.000138622049575185	down	24	11	2.12038546294569E-06	2.12038546294569	24	22	3.16829812418029E-06	3.16829812418029	24	29	5.48146857237797E-06	5.48146857237797	NA	0	0	0	NA	0	0	0	NA	0	0	0
chr3:9166945-9167476	upstream	AT3G25170.1	protein_coding ralf-like 26 Member of a diversely expressed predicted peptide family showing sequence similarity to tobacco Rapid Alkalinization Factor (RALF). and is believed to play an essential role in the physiology of Arabidopsis. Consists of a single exon and is characterized by a conserved C-terminal motif and N-terminal signal peptide. ralf-like 26 (RALFL26); CONTAINS InterPro DOMAIN/s: R…	0.000159582966206909	down	24	11	2.12038546294569E-06	2.12038546294569	24	21	3.02428457308119E-06	3.02428457308119	24	29	5.48146857237797E-06	5.48146857237797	NA	0	0	0	NA	0	0	0	NA	0	0	0
chr2:12150441-12150780	upstream	AT2G28400.1	protein_coding Protein of unknown function. DUF584 Protein of unknown function. DUF584; CONTAINS InterPro DOMAIN/s: Protein of unknown function DUF584 (InterPro:IPR007608); BEST Arabidopsis thaliana protein match is: Protein of unknown function. DUF584 (TAIR:AT3G45210.1); Has 318 Blast hits to 318 proteins in 20 species: Archae - 0; Bacteria - 0; Metazoa - 0; Fungi - 0; Plants - 318; Viruses - 0;…	0.000160680460577689	down	24	11	2.12038546294569E-06	2.12038546294569	24	19	2.73625747088298E-06	2.73625747088298	24	31	5.85950088771438E-06	5.85950088771438	NA	0	0	0	NA	0	0	0	NA	0	0	0
chr4:11305478-11305856	upstream;upstream	AT4G21210.1;AT4G21210.2	protein_coding PPDK regulatory protein Encodes a PPDK regulatory protein that has both protein kinase and protein phosphatase activities towards PPDK (pyruvate orthophosphate dikinase). PPDK regulatory protein (RP1); FUNCTIONS IN: protein kinase activity. phosphoprotein phosphatase activity; INVOLVED IN: biological_process unknown; LOCATED IN: chloroplast; EXPRESSED IN: 21 plant structures; EXPRE…	0.000175332033105403	down	24	17	3.27695935182515E-06	3.27695935182515	24	17	2.44823036868477E-06	2.44823036868477	24	26	4.91442009937335E-06	4.91442009937335	NA	0	0	0	NA	0	0	0	NA	0	0	0
chr3:9473668-9474035	upstream;upstream	AT3G25890.1;AT3G25890.2	protein_coding Integrase-type DNA-binding superfamily protein encodes a member of the ERF (ethylene response factor) subfamily B-6 of ERF/AP2 transcription factor family. The protein contains one AP2 domain. There are 12 members in this subfamily including RAP2.11. Integrase-type DNA-binding superfamily protein; FUNCTIONS IN: DNA binding. sequence-specific DNA binding transcription factor activit…	0.000176024986429811	down	24	16	3.08419703701191E-06	3.08419703701191	24	18	2.59224391978388E-06	2.59224391978388	24	26	4.91442009937335E-06	4.91442009937335	NA	0	0	0	NA	0	0	0	NA	0	0	0
chr5:18696405-18696680	upstream;upstream;upstream;upstream;upstream	AT5G46100.1;AT5G46110.1;AT5G46110.2;AT5G46110.3;AT5G46110.4	protein_coding Pentatricopeptide repeat (PPR) superfamily protein Pentatricopeptide repeat (PPR) superfamily protein; CONTAINS InterPro DOMAIN/s: Pentatricopeptide repeat (InterPro:IPR002885); BEST Arabidopsis thaliana protein match is: Pentatricopeptide repeat (PPR) superfamily protein (TAIR:AT5G64320.1); Has 1807 Blast hits to 1807 proteins in 277 species: Archae - 0; Bacteria - 0; Metazoa - 73…	0.000181945388292975	down	24	12	2.31314777775893E-06	2.31314777775893	24	17	2.44823036868477E-06	2.44823036868477	24	31	5.85950088771438E-06	5.85950088771438	NA	0	0	0	NA	0	0	0	NA	0	0	0
chr4:5815075-5815672	upstream	AT4G09130.1	protein_coding RING/U-box superfamily protein RING/U-box superfamily protein; FUNCTIONS IN: zinc ion binding; LOCATED IN: endomembrane system; CONTAINS InterPro DOMAIN/s: Zinc finger. RING-type (InterPro:IPR001841). Zinc finger. C3HC4 RING-type (InterPro:IPR018957); BEST Arabidopsis thaliana protein match is: RING/U-box superfamily protein (TAIR:AT4G09120.1); Has 9831 Blast hits to 9804 proteins …	0.000188148107010646	down	24	16	3.08419703701191E-06	3.08419703701191	24	16	2.30421681758567E-06	2.30421681758567	24	38	7.18261399139183E-06	7.18261399139183	NA	0	0	0	NA	0	0	0	NA	0	0	0
chr3:7768684-7769053	upstream;upstream	AT3G22057.1;AT3G22060.1	protein_coding unknown protein; FUNCTIONS IN: molecular_function unknown; INVOLVED IN: biological_process unknown; LOCATED IN: endomembrane system; BEST Arabidopsis thaliana protein match is: Domain of unknown function (DUF26) (TAIR:AT3G22050.1); Has 182 Blast hits to 182 proteins in 3 species: Archae - 0; Bacteria - 0; Metazoa - 0; Fungi - 0; Plants - 182; Viruses - 0; Other Eukaryotes - 0 (sour…	0.00020055043822521	down	24	17	3.27695935182515E-06	3.27695935182515	24	16	2.30421681758567E-06	2.30421681758567	24	26	4.91442009937335E-06	4.91442009937335	NA	0	0	0	NA	0	0	0	NA	0	0	0
chr1:11642403-11642709	upstream	AT1G32260.1	protein_coding unknown protein; FUNCTIONS IN: molecular_function unknown; INVOLVED IN: biological_process unknown; LOCATED IN: mitochondrion; EXPRESSED IN: 22 plant structures; EXPRESSED DURING: 13 growth stages; BEST Arabidopsis thaliana protein match is: unknown protein (TAIR:AT2G35480.1); Has 48 Blast hits to 48 proteins in 14 species: Archae - 0; Bacteria - 0; Metazoa - 0; Fungi - 0; Plants -…	0.000223815821940193	down	24	18	3.46972166663839E-06	3.46972166663839	24	20	2.88027102198208E-06	2.88027102198208	24	20	3.78032315336412E-06	3.78032315336412	NA	0	0	0	NA	0	0	0	NA	0	0	0
chr2:10580634-10580974	upstream;upstream	AT2G24830.1;AT2G24840.1	protein_coding zinc finger (CCCH-type) family protein / D111/G-patch domain-containing protein zinc finger (CCCH-type) family protein / D111/G-patch domain-containing protein; FUNCTIONS IN: zinc ion binding. nucleic acid binding; INVOLVED IN: biological_process unknown; LOCATED IN: intracellular; EXPRESSED IN: 24 plant structures; EXPRESSED DURING: 15 growth stages; CONTAINS InterPro DOMAIN/s: Zi…	0.000227601457295553	down	24	14	2.69867240738542E-06	2.69867240738542	24	24	0.0000034563252263785	3.4563252263785	24	20	3.78032315336412E-06	3.78032315336412	NA	0	0	0	NA	0	0	0	NA	0	0	0
chr1:25555474-25556015	upstream	AT1G68185.1	protein_coding Ubiquitin-like superfamily protein Ubiquitin-like superfamily protein; CONTAINS InterPro DOMAIN/s: Ubiquitin supergroup (InterPro:IPR019955); Has 482 Blast hits to 482 proteins in 153 species: Archae - 0; Bacteria - 0; Metazoa - 186; Fungi - 88; Plants - 146; Viruses - 0; Other Eukaryotes - 62 (source: NCBI BLink).	0.000230155333026485	down	24	21	4.04800861107813E-06	4.04800861107813	24	24	0.0000034563252263785	3.4563252263785	24	58	0.0000109629371447559	10.9629371447559	NA	0	0	0	NA	0	0	0	NA	0	0	0
chr3:7233243-7233674	upstream	AT3G20690.1	protein_coding F-box and associated interaction domains-containing protein F-box and associated interaction domains-containing protein; CONTAINS InterPro DOMAIN/s: F-box domain. cyclin-like (InterPro:IPR001810). F-box domain. Skp2-like (InterPro:IPR022364). F-box associated domain. type 1 (InterPro:IPR006527). F-box associated interaction domain (InterPro:IPR017451); BEST Arabidopsis thaliana pro…	0.000230432667137303	down	24	17	3.27695935182515E-06	3.27695935182515	24	14	2.01618971538746E-06	2.01618971538746	24	27	5.10343625704156E-06	5.10343625704156	NA	0	0	0	NA	0	0	0	NA	0	0	0
chr2:16920365-16920630	upstream	AT2G40520.2	protein_coding Nucleotidyltransferase family protein Nucleotidyltransferase family protein; FUNCTIONS IN: nucleotidyltransferase activity; INVOLVED IN: biological_process unknown; LOCATED IN: cellular_component unknown; CONTAINS InterPro DOMAIN/s: Nucleotidyl transferase domain (InterPro:IPR002934); BEST Arabidopsis thaliana protein match is: PAP/OAS1 substrate-binding domain superfamily (TAIR:AT…	0.000263355476857533	down	24	17	3.27695935182515E-06	3.27695935182515	24	15	2.16020326648656E-06	2.16020326648656	24	25	4.72540394170515E-06	4.72540394170515	NA	0	0	0	NA	0	0	0	NA	0	0	0
chr1:12435555-12435718	upstream;upstream	AT1G34140.1;AT1G34150.1	protein_coding poly(A) binding protein 1 polyadenylate-binding protein. putative / PABP. putative. non-consensus splice donor TA at exon 1; similar to polyadenylate-binding protein (poly(A)-binding protein) from (Triticum aestivum) GI:1737492. (Nicotiana tabacum) GI:7673355. {Arabidopsis thaliana} SP:P42731; contains InterPro entry IPR000504: RNA-binding region RNP-1 (RNA recognition motif) (RRM)…	0.000263355476857533	down	24	14	2.69867240738542E-06	2.69867240738542	24	21	3.02428457308119E-06	3.02428457308119	24	22	4.15835546870053E-06	4.15835546870053	NA	0	0	0	NA	0	0	0	NA	0	0	0
chr5:21890564-21891206	upstream;upstream	AT5G53905.1;AT5G53920.1	protein_coding unknown protein; CONTAINS InterPro DOMAIN/s: Protein of unknown function DUF1278 (InterPro:IPR010701); BEST Arabidopsis thaliana protein match is: unknown protein (TAIR:AT5G54062.1); Has 30201 Blast hits to 17322 proteins in 780 species: Archae - 12; Bacteria - 1396; Metazoa - 17338; Fungi - 3422; Plants - 5037; Viruses - 0; Other Eukaryotes - 2996 (source: NCBI BLink).;protein_cod…	0.000267213074960116	down	24	15	2.89143472219866E-06	2.89143472219866	24	15	2.16020326648656E-06	2.16020326648656	24	27	5.10343625704156E-06	5.10343625704156	NA	0	0	0	NA	0	0	0	NA	0	0	0
chr1:18895855-18895958	upstream	AT1G50970.1	protein_coding Membrane trafficking VPS53 family protein Membrane trafficking VPS53 family protein; FUNCTIONS IN: transporter activity; INVOLVED IN: transport; LOCATED IN: endomembrane system; EXPRESSED IN: 18 plant structures; EXPRESSED DURING: 10 growth stages; CONTAINS InterPro DOMAIN/s: Vps53-like. N-terminal (InterPro:IPR007234); BEST Arabidopsis thaliana protein match is: Membrane trafficki…	0.000267213074960116	down	24	15	2.89143472219866E-06	2.89143472219866	24	15	2.16020326648656E-06	2.16020326648656	24	27	5.10343625704156E-06	5.10343625704156	NA	0	0	0	NA	0	0	0	NA	0	0	0
chr4:14456857-14457193	upstream	AT4G29380.1	protein_coding protein kinase family protein / WD-40 repeat family protein The gene encodes phosphatidylinositol 3- kinase involved in the development and germination of pollen through the biosynthesis of phosphatidylinositol 3-phosphate (PI3P). protein kinase family protein / WD-40 repeat family protein; FUNCTIONS IN: protein serine/threonine kinase activity. binding. protein kinase activity. AT…	0.000269600290915007	down	24	13	2.50591009257217E-06	2.50591009257217	24	17	2.44823036868477E-06	2.44823036868477	24	27	5.10343625704156E-06	5.10343625704156	NA	0	0	0	NA	0	0	0	NA	0	0	0
chr1:16149698-16150047	upstream	AT1G43005.1	protein_coding FUNCTIONS IN: molecular_function unknown; INVOLVED IN: biological_process unknown; LOCATED IN: cellular_component unknown; BEST Arabidopsis thaliana protein match is: F-box family protein (TAIR:AT1G61060.1); Has 259 Blast hits to 220 proteins in 2 species: Archae - 0; Bacteria - 0; Metazoa - 0; Fungi - 0; Plants - 259; Viruses - 0; Other Eukaryotes - 0 (source: NCBI BLink).	0.000269600290915007	down	24	13	2.50591009257217E-06	2.50591009257217	24	17	2.44823036868477E-06	2.44823036868477	24	27	5.10343625704156E-06	5.10343625704156	NA	0	0	0	NA	0	0	0	NA	0	0	0
chr5:9517789-9518339	upstream	AT5G27050.1	protein_coding AGAMOUS-like 101 AGAMOUS-like 101 (AGL101); FUNCTIONS IN: sequence-specific DNA binding transcription factor activity; INVOLVED IN: regulation of transcription. DNA-dependent; LOCATED IN: nucleus; CONTAINS InterPro DOMAIN/s: Transcription factor. MADS-box (InterPro:IPR002100); BEST Arabidopsis thaliana protein match is: AGAMOUS-like 89 (TAIR:AT5G27580.1); Has 1807 Blast hits to 180…	0.000284541074964215	down	24	23	4.43353324070462E-06	4.43353324070462	24	14	2.01618971538746E-06	2.01618971538746	24	44	8.31671093740106E-06	8.31671093740106	NA	0	0	0	NA	0	0	0	NA	0	0	0
chr4:12206034-12206538	upstream	AT4G23360.1	protein_coding unknown protein; FUNCTIONS IN: molecular_function unknown; INVOLVED IN: biological_process unknown; LOCATED IN: endomembrane system; CONTAINS InterPro DOMAIN/s: Protein of unknown function DUF239. plant (InterPro:IPR004314); BEST Arabidopsis thaliana protein match is: unknown protein (TAIR:AT4G23370.1); Has 1449 Blast hits to 682 proteins in 27 species: Archae - 0; Bacteria - 26; M…	0.000301328458715072	down	24	14	2.69867240738542E-06	2.69867240738542	24	19	2.73625747088298E-06	2.73625747088298	24	40	7.56064630672824E-06	7.56064630672824	NA	0	0	0	NA	0	0	0	NA	0	0	0
chr5:20497563-20497769	upstream	AT5G50340.1	protein_coding ATP-dependent peptidases;nucleotide binding;serine-type endopeptidases;DNA helicases;ATP binding;damaged DNA binding;nucleoside-triphosphatases ATP-dependent peptidases;nucleotide binding;serine-type endopeptidases;DNA helicases;ATP binding;damaged DNA binding;nucleoside-triphosphatases; FUNCTIONS IN: in 7 functions; INVOLVED IN: DNA repair. proteolysis. DNA replication; LOCATED IN…	0.000307871042980112	down	24	14	2.69867240738542E-06	2.69867240738542	24	15	2.16020326648656E-06	2.16020326648656	24	27	5.10343625704156E-06	5.10343625704156	NA	0	0	0	NA	0	0	0	NA	0	0	0
chr2:5831530-5831840	upstream	AT2G13900.1	protein_coding Cysteine/Histidine-rich C1 domain family protein Cysteine/Histidine-rich C1 domain family protein; FUNCTIONS IN: zinc ion binding; CONTAINS InterPro DOMAIN/s: Zinc finger. RING-type (InterPro:IPR001841). DC1 (InterPro:IPR004146). Zinc finger. PHD-type (InterPro:IPR001965). C1-like (InterPro:IPR011424); BEST Arabidopsis thaliana protein match is: Cysteine/Histidine-rich C1 domain fa…	0.000307996243490751	down	24	18	3.46972166663839E-06	3.46972166663839	24	28	4.03237943077492E-06	4.03237943077492	24	59	0.0000111519533024242	11.1519533024242	NA	0	0	0	NA	0	0	0	NA	0	0	0
chr1:16448176-16448514	upstream;upstream	AT1G43650.1;AT1G43650.2	protein_coding nodulin MtN21 /EamA-like transporter family protein nodulin MtN21-like transporter family protein nodulin MtN21 /EamA-like transporter family protein; LOCATED IN: endomembrane system. membrane; EXPRESSED IN: 10 plant structures; EXPRESSED DURING: 7 growth stages; CONTAINS InterPro DOMAIN/s: Protein of unknown function DUF6. transmembrane (InterPro:IPR000620); BEST Arabidopsis thali…	0.000342221947509881	down	24	18	3.46972166663839E-06	3.46972166663839	24	14	2.01618971538746E-06	2.01618971538746	24	23	4.34737162636874E-06	4.34737162636874	NA	0	0	0	NA	0	0	0	NA	0	0	0
chr5:9808575-9808764	upstream	AT5G27700.1	protein_coding Ribosomal protein S21e Ribosomal protein S21e ; FUNCTIONS IN: structural constituent of ribosome; INVOLVED IN: translation. ribosome biogenesis; LOCATED IN: cytosolic small ribosomal subunit. ribosome; EXPRESSED IN: 24 plant structures; EXPRESSED DURING: 13 growth stages; CONTAINS InterPro DOMAIN/s: Ribosomal protein S21e. conserved site (InterPro:IPR018279). Ribosomal protein S21e…	0.000347941689624048	down	24	15	2.89143472219866E-06	2.89143472219866	24	16	2.30421681758567E-06	2.30421681758567	24	24	4.53638778403694E-06	4.53638778403694	NA	0	0	0	NA	0	0	0	NA	0	0	0
chr3:20598681-20599050	upstream	AT3G55530.1	protein_coding RING/U-box superfamily protein Encodes an intracellular membrane localized protein with E3 ligase activity that is involved in regulation of ABA signaling. Loss of function alleles show decreased sensitivity to ABA. Overexpression results in increased sensitivity to ABA. SALT- AND DROUGHT-INDUCED RING FINGER1 (SDIR1); CONTAINS InterPro DOMAIN/s: Zinc finger. RING-type (InterPro:IPR…	0.000359192573846118	down	24	11	2.12038546294569E-06	2.12038546294569	24	16	2.30421681758567E-06	2.30421681758567	24	28	5.29245241470977E-06	5.29245241470977	NA	0	0	0	NA	0	0	0	NA	0	0	0
chr5:16692839-16692923	upstream;upstream	AT5G41750.1;AT5G41750.2	protein_coding Disease resistance protein (TIR-NBS-LRR class) family Disease resistance protein (TIR-NBS-LRR class) family; FUNCTIONS IN: transmembrane receptor activity. nucleoside-triphosphatase activity. nucleotide binding. ATP binding; INVOLVED IN: signal transduction. defense response. apoptosis. innate immune response; LOCATED IN: intrinsic to membrane; CONTAINS InterPro DOMAIN/s: ATPase. A…	0.000445972573630053	down	24	17	3.27695935182515E-06	3.27695935182515	24	17	2.44823036868477E-06	2.44823036868477	24	19	3.59130699569591E-06	3.59130699569591	NA	0	0	0	NA	0	0	0	NA	0	0	0
chr2:9971522-9971658	upstream	AT2G23420.1	protein_coding nicotinate phosphoribosyltransferase 2 nicotinate phosphoribosyltransferase 2 (NAPRT2); FUNCTIONS IN: nicotinate phosphoribosyltransferase activity; INVOLVED IN: pyridine nucleotide biosynthetic process. nicotinate nucleotide salvage; LOCATED IN: cellular_component unknown; EXPRESSED IN: 22 plant structures; EXPRESSED DURING: 13 growth stages; CONTAINS InterPro DOMAIN/s: Nicotinate…	0.000452994951613884	down	24	15	2.89143472219866E-06	2.89143472219866	24	17	2.44823036868477E-06	2.44823036868477	24	21	3.96933931103232E-06	3.96933931103232	NA	0	0	0	NA	0	0	0	NA	0	0	0
chr3:7053070-7053488	upstream	AT3G20220.1	protein_coding SAUR-like auxin-responsive protein family SAUR-like auxin-responsive protein family ; CONTAINS InterPro DOMAIN/s: Auxin responsive SAUR protein (InterPro:IPR003676); BEST Arabidopsis thaliana protein match is: delta vacuolar processing enzyme (TAIR:AT3G20210.2); Has 1227 Blast hits to 1218 proteins in 27 species: Archae - 0; Bacteria - 0; Metazoa - 0; Fungi - 0; Plants - 1226; Viru…	0.000461133659036826	down	24	14	2.69867240738542E-06	2.69867240738542	24	15	2.16020326648656E-06	2.16020326648656	24	24	4.53638778403694E-06	4.53638778403694	NA	0	0	0	NA	0	0	0	NA	0	0	0
chr5:2410470-2410907	upstream	AT5G07620.1	protein_coding Protein kinase superfamily protein Protein kinase superfamily protein; FUNCTIONS IN: protein kinase activity. kinase activity. ATP binding; INVOLVED IN: protein amino acid phosphorylation; LOCATED IN: endomembrane system; EXPRESSED IN: 7 plant structures; EXPRESSED DURING: C globular stage. F mature embryo stage. petal differentiation and expansion stage. E expanded cotyledon stage…	0.000490695233275457	down	24	21	4.04800861107813E-06	4.04800861107813	24	20	2.88027102198208E-06	2.88027102198208	24	55	0.0000103958886717513	10.3958886717513	NA	0	0	0	NA	0	0	0	NA	0	0	0
chr5:5127125-5127712	upstream	AT5G15720.1	protein_coding GDSL-motif lipase 7 Contains lipase signature motif and GDSL domain. GDSL-motif lipase 7 (GLIP7); FUNCTIONS IN: lipase activity. carboxylesterase activity; INVOLVED IN: lipid metabolic process; LOCATED IN: endomembrane system; EXPRESSED IN: 7 plant structures; EXPRESSED DURING: 4 anthesis. C globular stage. petal differentiation and expansion stage. E expanded cotyledon stage. D bi…	0.000499477715301189	down	24	14	2.69867240738542E-06	2.69867240738542	24	26	3.74435232857671E-06	3.74435232857671	24	50	0.0000094508078834103	9.4508078834103	NA	0	0	0	NA	0	0	0	NA	0	0	0
chr3:17320741-17321062	upstream;upstream;upstream	AT3G47010.1;AT3G47010.2;AT3G47030.1	protein_coding Glycosyl hydrolase family protein Glycosyl hydrolase family protein; FUNCTIONS IN: hydrolase activity. hydrolyzing O-glycosyl compounds; INVOLVED IN: carbohydrate metabolic process; LOCATED IN: cellular_component unknown; EXPRESSED IN: 19 plant structures; EXPRESSED DURING: 12 growth stages; CONTAINS InterPro DOMAIN/s: Glycoside hydrolase. family 3. N-terminal (InterPro:IPR001764).…	0.000506424521400092	down	24	19	3.66248398145164E-06	3.66248398145164	24	22	3.16829812418029E-06	3.16829812418029	24	55	0.0000103958886717513	10.3958886717513	NA	0	0	0	NA	0	0	0	NA	0	0	0
chr4:13230905-13231096	upstream;upstream;upstream	AT4G26100.1;AT4G26110.1;AT4G26110.2	protein_coding casein kinase 1 Encodes a member of the casein kinase 1 protein family that is expressed in punctate particles at the cell periphery suggesting possible plasmodesmatal localization. casein kinase 1 (CK1); FUNCTIONS IN: protein serine/threonine kinase activity. protein kinase activity. kinase activity. ATP binding; INVOLVED IN: protein amino acid phosphorylation; LOCATED IN: plasmod…	0.000513006569399163	down	24	17	3.27695935182515E-06	3.27695935182515	24	15	2.16020326648656E-06	2.16020326648656	24	20	3.78032315336412E-06	3.78032315336412	NA	0	0	0	NA	0	0	0	NA	0	0	0
chr4:9881508-9881692	upstream	AT4G17780.1	protein_coding F-box and associated interaction domains-containing protein F-box and associated interaction domains-containing protein; CONTAINS InterPro DOMAIN/s: F-box domain. cyclin-like (InterPro:IPR001810). F-box domain. Skp2-like (InterPro:IPR022364). F-box associated interaction domain (InterPro:IPR017451); BEST Arabidopsis thaliana protein match is: F-box and associated interaction domain…	0.000513556319186779	down	24	14	2.69867240738542E-06	2.69867240738542	24	21	3.02428457308119E-06	3.02428457308119	24	17	0.0000032132746803595	3.2132746803595	NA	0	0	0	NA	0	0	0	NA	0	0	0
chr1:10319610-10319983	upstream	AT1G29500.1	protein_coding SAUR-like auxin-responsive protein family SAUR-like auxin-responsive protein family ; CONTAINS InterPro DOMAIN/s: Auxin responsive SAUR protein (InterPro:IPR003676); BEST Arabidopsis thaliana protein match is: SAUR-like auxin-responsive protein family (TAIR:AT1G29450.1); Has 853 Blast hits to 839 proteins in 22 species: Archae - 0; Bacteria - 0; Metazoa - 0; Fungi - 0; Plants - 853…	0.000533384570471808	down	24	12	2.31314777775893E-06	2.31314777775893	24	15	2.16020326648656E-06	2.16020326648656	24	25	4.72540394170515E-06	4.72540394170515	NA	0	0	0	NA	0	0	0	NA	0	0	0
chr2:14550552-14550846	upstream;upstream	AT2G34530.1;AT2G34530.2	protein_coding unknown protein; FUNCTIONS IN: molecular_function unknown; INVOLVED IN: biological_process unknown; LOCATED IN: endomembrane system; EXPRESSED IN: flower; EXPRESSED DURING: petal differentiation and expansion stage; BEST Arabidopsis thaliana protein match is: unknown protein (TAIR:AT2G34540.2); Has 35333 Blast hits to 34131 proteins in 2444 species: Archae - 798; Bacteria - 22429; …	0.000533384570471808	down	24	12	2.31314777775893E-06	2.31314777775893	24	15	2.16020326648656E-06	2.16020326648656	24	25	4.72540394170515E-06	4.72540394170515	NA	0	0	0	NA	0	0	0	NA	0	0	0
chr5:21264853-21265077	upstream	AT5G52380.1	protein_coding VASCULAR-RELATED NAC-DOMAIN 6 VASCULAR-RELATED NAC-DOMAIN 6; CONTAINS InterPro DOMAIN/s: Zinc finger. CCHC-type (InterPro:IPR001878). Zinc finger. CCHC retroviral-type (InterPro:IPR013084); BEST Arabidopsis thaliana protein match is: zinc knuckle (CCHC-type) family protein (TAIR:AT3G43590.1); Has 1807 Blast hits to 1807 proteins in 277 species: Archae - 0; Bacteria - 0; Metazoa - 7…	0.000592760844851553	down	24	16	3.08419703701191E-06	3.08419703701191	24	15	2.16020326648656E-06	2.16020326648656	24	20	3.78032315336412E-06	3.78032315336412	NA	0	0	0	NA	0	0	0	NA	0	0	0
chr1:13042438-13042648	upstream	AT1G35461.1	protein_coding unknown protein; Has 30201 Blast hits to 17322 proteins in 780 species: Archae - 12; Bacteria - 1396; Metazoa - 17338; Fungi - 3422; Plants - 5037; Viruses - 0; Other Eukaryotes - 2996 (source: NCBI BLink).	0.000676633415409457	down	24	16	3.08419703701191E-06	3.08419703701191	24	17	2.44823036868477E-06	2.44823036868477	24	17	0.0000032132746803595	3.2132746803595	NA	0	0	0	NA	0	0	0	NA	0	0	0
chr2:18388912-18389342	upstream	AT2G44540.1	protein_coding glycosyl hydrolase 9B9 glycosyl hydrolase 9B9 (GH9B9); FUNCTIONS IN: hydrolase activity. hydrolyzing O-glycosyl compounds. catalytic activity; INVOLVED IN: carbohydrate metabolic process; LOCATED IN: endomembrane system; EXPRESSED IN: male gametophyte. pollen tube; EXPRESSED DURING: L mature pollen stage. M germinated pollen stage; CONTAINS InterPro DOMAIN/s: Six-hairpin glycosidas…	0.000690873513597757	down	24	15	2.89143472219866E-06	2.89143472219866	24	14	2.01618971538746E-06	2.01618971538746	24	21	3.96933931103232E-06	3.96933931103232	NA	0	0	0	NA	0	0	0	NA	0	0	0
chr4:5854753-5855000	upstream	AT4G09190.1	protein_coding F-box and associated interaction domains-containing protein F-box and associated interaction domains-containing protein; CONTAINS InterPro DOMAIN/s: F-box domain. cyclin-like (InterPro:IPR001810). F-box domain. Skp2-like (InterPro:IPR022364). F-box associated domain. type 3 (InterPro:IPR013187). F-box associated interaction domain (InterPro:IPR017451); BEST Arabidopsis thaliana pro…	0.000693178487355061	down	24	15	2.89143472219866E-06	2.89143472219866	24	14	2.01618971538746E-06	2.01618971538746	24	37	6.99359783372362E-06	6.99359783372362	NA	0	0	0	NA	0	0	0	NA	0	0	0
chr3:8500012-8500259	upstream;upstream;upstream	AT3G23637.1;AT3G23640.1;AT3G23640.2	protein_coding DVL family protein Member of a family of small polypeptides found only in angiosperm lineages.Contains a conserved 29 amino acid domain (RTF or DVL domain). DEVIL 21 (DVL21); CONTAINS InterPro DOMAIN/s: DVL (InterPro:IPR012552); Has 3 Blast hits to 3 proteins in 2 species: Archae - 0; Bacteria - 0; Metazoa - 0; Fungi - 0; Plants - 3; Viruses - 0; Other Eukaryotes - 0 (source: NCBI …	0.000696524320428021	down	24	14	2.69867240738542E-06	2.69867240738542	24	14	2.01618971538746E-06	2.01618971538746	24	22	4.15835546870053E-06	4.15835546870053	NA	0	0	0	NA	0	0	0	NA	0	0	0
chr1:28013833-28014168	upstream	AT1G74550.1	protein_coding cytochrome P450. family 98. subfamily A. polypeptide 9 Encodes a tricoumaroylspermidine meta-hydroxylase that participates in the formation of N<sup>1</sup>.N<sup>5</sup>-di(hydroxyferuloyol)- N<sup>10</sup>-sinapoylspermidine. an important constituent of pollen. This gene appears to be expressed in young flower buds and inflorescence tips with notably high levels of expression in …	0.000776149810432033	down	24	17	3.27695935182515E-06	3.27695935182515	24	16	2.30421681758567E-06	2.30421681758567	24	16	0.0000030242585226913	3.0242585226913	NA	0	0	0	NA	0	0	0	NA	0	0	0
chr5:19057828-19058072	upstream	AT5G46930.1	protein_coding Plant invertase/pectin methylesterase inhibitor superfamily protein Plant invertase/pectin methylesterase inhibitor superfamily protein; FUNCTIONS IN: enzyme inhibitor activity. pectinesterase inhibitor activity. pectinesterase activity; INVOLVED IN: biological_process unknown; LOCATED IN: endomembrane system; CONTAINS InterPro DOMAIN/s: Pectinesterase inhibitor (InterPro:IPR006501…	0.000815504320771726	down	24	12	2.31314777775893E-06	2.31314777775893	24	14	2.01618971538746E-06	2.01618971538746	24	23	4.34737162636874E-06	4.34737162636874	NA	0	0	0	NA	0	0	0	NA	0	0	0
chr3:9062821-9063366	upstream	AT3G24830.1	protein_coding Ribosomal protein L13 family protein Ribosomal protein L13 family protein; FUNCTIONS IN: structural constituent of ribosome; INVOLVED IN: translation; LOCATED IN: cytosolic ribosome. cytosolic large ribosomal subunit. large ribosomal subunit. membrane; EXPRESSED IN: 22 plant structures; EXPRESSED DURING: 13 growth stages; CONTAINS InterPro DOMAIN/s: Ribosomal protein L13 (InterPro:…	0.000815504320771726	down	24	12	2.31314777775893E-06	2.31314777775893	24	14	2.01618971538746E-06	2.01618971538746	24	23	4.34737162636874E-06	4.34737162636874	NA	0	0	0	NA	0	0	0	NA	0	0	0
chr1:20976586-20976847	upstream	AT1G56080.1	protein_coding unknown protein; FUNCTIONS IN: molecular_function unknown; INVOLVED IN: biological_process unknown; LOCATED IN: plasma membrane; EXPRESSED IN: 12 plant structures; EXPRESSED DURING: 6 growth stages; BEST Arabidopsis thaliana protein match is: unknown protein (TAIR:AT1G16520.1); Has 196 Blast hits to 193 proteins in 50 species: Archae - 2; Bacteria - 0; Metazoa - 9; Fungi - 2; Plant…	0.000933372912913026	down	24	12	2.31314777775893E-06	2.31314777775893	24	15	2.16020326648656E-06	2.16020326648656	24	21	3.96933931103232E-06	3.96933931103232	NA	0	0	0	NA	0	0	0	NA	0	0	0
chr5:16908828-16908894	upstream	AT5G42280.1	protein_coding Cysteine/Histidine-rich C1 domain family protein Cysteine/Histidine-rich C1 domain family protein; CONTAINS InterPro DOMAIN/s: DC1 (InterPro:IPR004146). C1-like (InterPro:IPR011424); BEST Arabidopsis thaliana protein match is: Cysteine/Histidine-rich C1 domain family protein (TAIR:AT1G55390.1); Has 1807 Blast hits to 1807 proteins in 277 species: Archae - 0; Bacteria - 0; Metazoa -…	0.000933372912913026	down	24	12	2.31314777775893E-06	2.31314777775893	24	15	2.16020326648656E-06	2.16020326648656	24	21	3.96933931103232E-06	3.96933931103232	NA	0	0	0	NA	0	0	0	NA	0	0	0
chr3:21413915-21414473	upstream;upstream;upstream	AT3G57810.1;AT3G57810.2;AT3G57810.3	protein_coding Cysteine proteinases superfamily protein Cysteine proteinases superfamily protein; CONTAINS InterPro DOMAIN/s: Ovarian tumour. otubain (InterPro:IPR003323); BEST Arabidopsis thaliana protein match is: Cysteine proteinases superfamily protein (TAIR:AT2G38025.1); Has 631 Blast hits to 631 proteins in 129 species: Archae - 0; Bacteria - 0; Metazoa - 270; Fungi - 54; Plants - 235; Viru…	0.000952032557087814	down	24	11	2.12038546294569E-06	2.12038546294569	24	16	2.30421681758567E-06	2.30421681758567	24	34	0.000006426549360719	6.426549360719	NA	0	0	0	NA	0	0	0	NA	0	0	0
chr3:7179471-7180082	upstream;upstream	AT3G20555.1;AT3G20560.1	protein_coding unknown protein; BEST Arabidopsis thaliana protein match is: Protein of unknown function (DUF626) (TAIR:AT3G44770.2); Has 15 Blast hits to 15 proteins in 2 species: Archae - 0; Bacteria - 0; Metazoa - 0; Fungi - 0; Plants - 15; Viruses - 0; Other Eukaryotes - 0 (source: NCBI BLink).;protein_coding PDI-like 5-3 Encodes a protein disulfide isomerase-like (PDIL) protein. a member of a…	0.000957892237230393	down	24	16	3.08419703701191E-06	3.08419703701191	24	16	2.30421681758567E-06	2.30421681758567	24	43	8.12769477973286E-06	8.12769477973286	NA	0	0	0	NA	0	0	0	NA	0	0	0
chr4:1014595-1015016	upstream	AT4G02300.1	protein_coding Plant invertase/pectin methylesterase inhibitor superfamily Plant invertase/pectin methylesterase inhibitor superfamily; FUNCTIONS IN: enzyme inhibitor activity. pectinesterase activity; INVOLVED IN: cell wall modification; LOCATED IN: endomembrane system. cell wall. plant-type cell wall; EXPRESSED IN: flower. cultured cell; CONTAINS InterPro DOMAIN/s: Pectinesterase. active site (…	0.00098724830386648	down	24	19	3.66248398145164E-06	3.66248398145164	24	15	2.16020326648656E-06	2.16020326648656	24	46	8.69474325273747E-06	8.69474325273747	NA	0	0	0	NA	0	0	0	NA	0	0	0
chr4:6737256-6737482	upstream;upstream	AT4G11020.1;AT4G11030.1	protein_coding unknown protein; FUNCTIONS IN: molecular_function unknown; INVOLVED IN: N-terminal protein myristoylation; LOCATED IN: cellular_component unknown; BEST Arabidopsis thaliana protein match is: unknown protein (TAIR:AT4G23870.1); Has 1807 Blast hits to 1807 proteins in 277 species: Archae - 0; Bacteria - 0; Metazoa - 736; Fungi - 347; Plants - 385; Viruses - 0; Other Eukaryotes - 339 …	0.000999480547510926	down	24	11	2.12038546294569E-06	2.12038546294569	24	20	2.88027102198208E-06	2.88027102198208	24	39	7.37163014906003E-06	7.37163014906003	NA	0	0	0	NA	0	0	0	NA	0	0	0
chr1:12989105-12989457	upstream	AT1G35365.1	protein_coding Protein of unknown function (DUF1184) Protein of unknown function (DUF1184); CONTAINS InterPro DOMAIN/s: Protein of unknown function DUF1184 (InterPro:IPR009568); BEST Arabidopsis thaliana protein match is: Protein of unknown function (DUF1184) (TAIR:AT3G27900.1); Has 46 Blast hits to 36 proteins in 2 species: Archae - 0; Bacteria - 0; Metazoa - 0; Fungi - 0; Plants - 46; Viruses -…	0.00106415708799472	down	24	13	2.50591009257217E-06	2.50591009257217	24	15	2.16020326648656E-06	2.16020326648656	24	19	3.59130699569591E-06	3.59130699569591	NA	0	0	0	NA	0	0	0	NA	0	0	0
chr3:10171374-10171499	upstream	AT3G27473.1	protein_coding Cysteine/Histidine-rich C1 domain family protein Cysteine/Histidine-rich C1 domain family protein; FUNCTIONS IN: zinc ion binding; INVOLVED IN: intracellular signaling pathway; EXPRESSED IN: stem. sperm cell. root; CONTAINS InterPro DOMAIN/s: Protein kinase C-like. phorbol ester/diacylglycerol binding (InterPro:IPR002219). DC1 (InterPro:IPR004146). Zinc finger. PHD-type (InterPro:I…	0.00107041251206794	down	24	11	2.12038546294569E-06	2.12038546294569	24	17	2.44823036868477E-06	2.44823036868477	24	19	3.59130699569591E-06	3.59130699569591	NA	0	0	0	NA	0	0	0	NA	0	0	0
chr5:14195707-14196119	upstream	AT5G36100.2	protein_coding unknown protein; FUNCTIONS IN: molecular_function unknown; INVOLVED IN: biological_process unknown; LOCATED IN: cellular_component unknown; BEST Arabidopsis thaliana protein match is: unknown protein (TAIR:AT1G65090.1); Has 30201 Blast hits to 17322 proteins in 780 species: Archae - 12; Bacteria - 1396; Metazoa - 17338; Fungi - 3422; Plants - 5037; Viruses - 0; Other Eukaryotes - 2…	0.00107795573765125	down	24	11	2.12038546294569E-06	2.12038546294569	24	15	2.16020326648656E-06	2.16020326648656	24	21	3.96933931103232E-06	3.96933931103232	NA	0	0	0	NA	0	0	0	NA	0	0	0
chr1:24829467-24829570	upstream	AT1G66553.1	protein_coding unknown protein; Has 30201 Blast hits to 17322 proteins in 780 species: Archae - 12; Bacteria - 1396; Metazoa - 17338; Fungi - 3422; Plants - 5037; Viruses - 0; Other Eukaryotes - 2996 (source: NCBI BLink).	0.0012044063353969	down	24	13	2.50591009257217E-06	2.50591009257217	24	18	2.59224391978388E-06	2.59224391978388	24	15	2.83524236502309E-06	2.83524236502309	NA	0	0	0	NA	0	0	0	NA	0	0	0
chr1:21177091-21177468	upstream	AT1G56530.1	protein_coding hydroxyproline-rich glycoprotein family protein hydroxyproline-rich glycoprotein family protein; Has 34019 Blast hits to 20097 proteins in 1175 species: Archae - 54; Bacteria - 5167; Metazoa - 11826; Fungi - 4661; Plants - 6259; Viruses - 1265; Other Eukaryotes - 4787 (source: NCBI BLink).	0.00120865698102542	down	24	14	2.69867240738542E-06	2.69867240738542	24	15	2.16020326648656E-06	2.16020326648656	24	17	0.0000032132746803595	3.2132746803595	NA	0	0	0	NA	0	0	0	NA	0	0	0
chr2:14391519-14392036	upstream;upstream	AT2G34070.1;AT2G34110.1	protein_coding TRICHOME BIREFRINGENCE-LIKE 37 Encodes a member of the TBL (TRICHOME BIREFRINGENCE-LIKE) gene family containing a plant-specific DUF231 (domain of unknown function) domain. TBL gene family has 46 members. two of which (TBR/AT5G06700 and TBL3/AT5G01360) have been shown to be involved in the synthesis and deposition of secondary wall cellulose. presumably by influencing the esterific…	0.00121412614854919	down	24	13	2.50591009257217E-06	2.50591009257217	24	16	2.30421681758567E-06	2.30421681758567	24	17	0.0000032132746803595	3.2132746803595	NA	0	0	0	NA	0	0	0	NA	0	0	0
chr3:18204305-18204596	upstream	AT3G49115.1	protein_coding This gene encodes a small protein and has either evidence of transcription or purifying selection. unknown protein; Has 30201 Blast hits to 17322 proteins in 780 species: Archae - 12; Bacteria - 1396; Metazoa - 17338; Fungi - 3422; Plants - 5037; Viruses - 0; Other Eukaryotes - 2996 (source: NCBI BLink).	0.00123267928025818	down	24	11	2.12038546294569E-06	2.12038546294569	24	15	2.16020326648656E-06	2.16020326648656	24	20	3.78032315336412E-06	3.78032315336412	NA	0	0	0	NA	0	0	0	NA	0	0	0
chr2:12940157-12940633	upstream	AT2G30360.1	protein_coding SOS3-interacting protein 4 Encodes a SOS2-like protein kinase that is a member of the CBL-interacting protein kinase family.Loss of function mutants show a decrease in sensitivity to high pH.Phosphorylates AHA2. a plasma membrane H+ ATPase.This phosphorylation appears to regulate the activity of the proton transporter. SOS3-interacting protein 4 (SIP4); CONTAINS InterPro DOMAIN/s: …	0.00127242467767085	down	24	11	2.12038546294569E-06	2.12038546294569	24	16	2.30421681758567E-06	2.30421681758567	24	35	6.61556551838721E-06	6.61556551838721	NA	0	0	0	NA	0	0	0	NA	0	0	0
chr4:9803440-9803596	upstream;upstream;upstream	AT4G17590.1;AT4G17590.2;AT4G17600.1	protein_coding CONTAINS InterPro DOMAIN/s: Bacterial Fmu (Sun)/eukaryotic nucleolar NOL1/Nop2p (InterPro:IPR001678); BEST Arabidopsis thaliana protein match is: S-adenosyl-L-methionine-dependent methyltransferases superfamily protein (TAIR:AT4G26600.1); Has 459 Blast hits to 368 proteins in 186 species: Archae - 2; Bacteria - 0; Metazoa - 137; Fungi - 144; Plants - 100; Viruses - 0; Other Eukaryo…	0.00141025520061681	down	24	11	2.12038546294569E-06	2.12038546294569	24	15	2.16020326648656E-06	2.16020326648656	24	19	3.59130699569591E-06	3.59130699569591	NA	0	0	0	NA	0	0	0	NA	0	0	0
chr5:4869955-4870403	upstream;upstream	AT5G15030.1;AT5G15030.2	protein_coding Paired amphipathic helix (PAH2) superfamily protein Paired amphipathic helix (PAH2) superfamily protein; FUNCTIONS IN: molecular_function unknown; INVOLVED IN: regulation of transcription. DNA-dependent; LOCATED IN: cytosol. nucleus; EXPRESSED IN: cultured cell; CONTAINS InterPro DOMAIN/s: Paired amphipathic helix (InterPro:IPR003822); BEST Arabidopsis thaliana protein match is: SI…	0.00158995193721724	down	24	14	2.69867240738542E-06	2.69867240738542	24	15	2.16020326648656E-06	2.16020326648656	24	40	7.56064630672824E-06	7.56064630672824	NA	0	0	0	NA	0	0	0	NA	0	0	0
chr5:17178257-17178500	upstream;upstream	AT5G42840.1;AT5G42840.2	protein_coding Cysteine/Histidine-rich C1 domain family protein Cysteine/Histidine-rich C1 domain family protein; FUNCTIONS IN: zinc ion binding; INVOLVED IN: biological_process unknown; LOCATED IN: cellular_component unknown; EXPRESSED IN: sperm cell. hypocotyl; CONTAINS InterPro DOMAIN/s: DC1 (InterPro:IPR004146). Zinc finger. PHD-type (InterPro:IPR001965). C1-like (InterPro:IPR011424); BEST Ar…	0.00162086393935084	down	24	11	2.12038546294569E-06	2.12038546294569	24	16	2.30421681758567E-06	2.30421681758567	24	17	0.0000032132746803595	3.2132746803595	NA	0	0	0	NA	0	0	0	NA	0	0	0
chr1:11090704-11091149	upstream	AT1G31080.1	protein_coding F-box family protein F-box family protein; FUNCTIONS IN: molecular_function unknown; INVOLVED IN: biological_process unknown; LOCATED IN: chloroplast; CONTAINS InterPro DOMAIN/s: F-box domain. cyclin-like (InterPro:IPR001810). F-box domain. Skp2-like (InterPro:IPR022364). F-box associated domain. type 3 (InterPro:IPR013187). F-box associated interaction domain (InterPro:IPR017451);…	0.00166155726449754	down	24	12	2.31314777775893E-06	2.31314777775893	24	28	4.03237943077492E-06	4.03237943077492	24	54	0.0000102068725140831	10.2068725140831	NA	0	0	0	NA	0	0	0	NA	0	0	0
chr3:14946071-14946505	upstream	AT3G42850.1	protein_coding Mevalonate/galactokinase family protein Mevalonate/galactokinase family protein; FUNCTIONS IN: kinase activity. phosphotransferase activity. alcohol group as acceptor. galactokinase activity. ATP binding; INVOLVED IN: metabolic process. phosphorylation; LOCATED IN: cytoplasm; EXPRESSED IN: 6 plant structures; EXPRESSED DURING: 4 anthesis. petal differentiation and expansion stage; …	0.00172246146931826	down	24	11	2.12038546294569E-06	2.12038546294569	24	22	3.16829812418029E-06	3.16829812418029	24	44	8.31671093740106E-06	8.31671093740106	NA	0	0	0	NA	0	0	0	NA	0	0	0
chr5:22916486-22916606	upstream;upstream	AT5G56610.1;AT5G56610.2	protein_coding Phosphotyrosine protein phosphatases superfamily protein Phosphotyrosine protein phosphatases superfamily protein; FUNCTIONS IN: phosphatase activity. protein tyrosine phosphatase activity. protein tyrosine/serine/threonine phosphatase activity; INVOLVED IN: protein amino acid dephosphorylation. dephosphorylation; LOCATED IN: cellular_component unknown; EXPRESSED IN: 23 plant struc…	0.00184595170000793	down	24	12	2.31314777775893E-06	2.31314777775893	24	16	2.30421681758567E-06	2.30421681758567	24	15	2.83524236502309E-06	2.83524236502309	NA	0	0	0	NA	0	0	0	NA	0	0	0
chr4:12308684-12308924	upstream;upstream	AT4G23600.1;AT4G23600.3	protein_coding Tyrosine transaminase family protein Encodes cystine lyase which is expected to be involved in amino acid metabolism. providing the plant with cysteine and the generation of precursors of ethylene biosynthesis. mRNA levels are elevated in response to wounding. CORONATINE INDUCED 1 (CORI3); FUNCTIONS IN: cystathionine beta-lyase activity. transaminase activity; INVOLVED IN: in 8 pro…	0.0018529509680204	down	24	12	2.31314777775893E-06	2.31314777775893	24	15	2.16020326648656E-06	2.16020326648656	24	16	0.0000030242585226913	3.0242585226913	NA	0	0	0	NA	0	0	0	NA	0	0	0
chr1:20871162-20871492	upstream;upstream	AT1G55830.1;AT1G55830.2	protein_coding unknown protein; CONTAINS InterPro DOMAIN/s: Protein of unknown function DUF812 (InterPro:IPR008530); Has 10940 Blast hits to 7289 proteins in 653 species: Archae - 228; Bacteria - 791; Metazoa - 6174; Fungi - 805; Plants - 342; Viruses - 19; Other Eukaryotes - 2581 (source: NCBI BLink).;protein_coding unknown protein; FUNCTIONS IN: molecular_function unknown; INVOLVED IN: biologic…	0.00185799022731947	down	24	13	2.50591009257217E-06	2.50591009257217	24	17	2.44823036868477E-06	2.44823036868477	24	42	7.93867862206465E-06	7.93867862206465	NA	0	0	0	NA	0	0	0	NA	0	0	0
chr3:9207389-9207619	upstream;upstream	AT3G25290.1;AT3G25290.2	protein_coding Auxin-responsive family protein Auxin-responsive family protein; INVOLVED IN: multicellular organismal development; LOCATED IN: plasma membrane. membrane; EXPRESSED IN: 19 plant structures; EXPRESSED DURING: 9 growth stages; CONTAINS InterPro DOMAIN/s: Cytochrome b561. eukaryote (InterPro:IPR004877). Uncharacterised conserved protein UCP037471 (InterPro:IPR017214). Protein of unkno…	0.00211907352604839	down	24	13	2.50591009257217E-06	2.50591009257217	24	15	2.16020326648656E-06	2.16020326648656	24	14	2.64622620735488E-06	2.64622620735488	NA	0	0	0	NA	0	0	0	NA	0	0	0
chr5:14727219-14727462	upstream;upstream	AT5G37190.1;AT5G37200.1	protein_coding COP1-interacting protein 4 COP1-interacting protein 4. a nuclear-localized positive regulator of arabidopsis photomorphogenesis COP1-interacting protein 4 (CIP4); FUNCTIONS IN: transcription cofactor activity; INVOLVED IN: regulation of photomorphogenesis; LOCATED IN: nucleus; EXPRESSED IN: cultured cell; BEST Arabidopsis thaliana protein match is: COP1-interacting protein 4.1 (TAI…	0.00282950295726476	down	24	12	2.31314777775893E-06	2.31314777775893	24	15	2.16020326648656E-06	2.16020326648656	24	13	2.45721004968668E-06	2.45721004968668	NA	0	0	0	NA	0	0	0	NA	0	0	0
chr3:3819355-3819815	upstream;upstream	AT3G12010.1;AT3G12012.1	protein_coding FUNCTIONS IN: molecular_function unknown; INVOLVED IN: biological_process unknown; EXPRESSED IN: sperm cell. cultured cell; CONTAINS InterPro DOMAIN/s: Colon cancer-associated Mic1-like (InterPro:IPR009755); Has 30201 Blast hits to 17322 proteins in 780 species: Archae - 12; Bacteria - 1396; Metazoa - 17338; Fungi - 3422; Plants - 5037; Viruses - 0; Other Eukaryotes - 2996 (source:…	0.00311201531187727	down	24	13	2.50591009257217E-06	2.50591009257217	24	16	2.30421681758567E-06	2.30421681758567	24	43	8.12769477973286E-06	8.12769477973286	NA	0	0	0	NA	0	0	0	NA	0	0	0
chr2:14344100-14344484	upstream	AT2G33880.1	protein_coding homeobox-3 Encodes a protein with similarity to WUS type homeodomain protein. Required for meristem growth and development and acts through positive regulation of WUS. Loss of function phenotypes include embryo lethality. hyponastic cotyledons. reduced root development and smaller meristems. Phenotypes can be rescued by addition of sucrose in the growth media. Overexpression can pa…	0.00327974623203678	down	24	11	2.12038546294569E-06	2.12038546294569	24	15	2.16020326648656E-06	2.16020326648656	24	13	2.45721004968668E-06	2.45721004968668	NA	0	0	0	NA	0	0	0	NA	0	0	0
chr5:15616098-15616285	upstream	AT5G39020.1	protein_coding Malectin/receptor-like protein kinase family protein Malectin/receptor-like protein kinase family protein; FUNCTIONS IN: protein serine/threonine kinase activity. protein kinase activity. kinase activity. ATP binding; INVOLVED IN: protein amino acid phosphorylation; LOCATED IN: endomembrane system; EXPRESSED IN: 14 plant structures; EXPRESSED DURING: 9 growth stages; CONTAINS Inter…	0.00327974623203678	down	24	11	2.12038546294569E-06	2.12038546294569	24	15	2.16020326648656E-06	2.16020326648656	24	13	2.45721004968668E-06	2.45721004968668	NA	0	0	0	NA	0	0	0	NA	0	0	0
chr3:51212-51355	upstream;upstream	AT3G01150.1;AT3G01150.2	protein_coding polypyrimidine tract-binding protein 1 Encodes one of the two polypyrimidine tract-binding (PTB) protein homologs in the Arabidopsis genome. Double mutants have defects in pollen germination. polypyrimidine tract-binding protein 1 (PTB1); FUNCTIONS IN: RNA binding. nucleotide binding. nucleic acid binding; INVOLVED IN: pollen germination. regulation of RNA splicing. regulation of t…	0.00375830124328694	down	24	12	2.31314777775893E-06	2.31314777775893	24	14	2.01618971538746E-06	2.01618971538746	24	12	2.26819389201847E-06	2.26819389201847	NA	0	0	0	NA	0	0	0	NA	0	0	0
chr5:18164552-18164730	upstream	AT5G45000.1	protein_coding Disease resistance protein (TIR-NBS-LRR class) family Disease resistance protein (TIR-NBS-LRR class) family; FUNCTIONS IN: transmembrane receptor activity; INVOLVED IN: signal transduction. defense response. innate immune response; LOCATED IN: intrinsic to membrane; EXPRESSED IN: 9 plant structures; EXPRESSED DURING: 7 growth stages; CONTAINS InterPro DOMAIN/s: Toll-Interleukin rec…	1.06371551795044E-06	down	24	24	4.62629555551786E-06	4.62629555551786	24	28	4.03237943077492E-06	4.03237943077492	24	50	0.0000094508078834103	9.4508078834103	NA	0	0	0	NA	0	0	0	NA	0	0	0
chr2:11843436-11844169	upstream;upstream	AT2G27775.1;AT2G27775.2	protein_coding FUNCTIONS IN: molecular_function unknown; INVOLVED IN: biological_process unknown; LOCATED IN: chloroplast; EXPRESSED IN: 22 plant structures; EXPRESSED DURING: 13 growth stages; BEST Arabidopsis thaliana protein match is: Tetratricopeptide repeat (TPR)-like superfamily protein (TAIR:AT2G27800.1); Has 21 Blast hits to 21 proteins in 5 species: Archae - 0; Bacteria - 0; Metazoa - 0;…	0.0000113197513374545	down	24	40	7.71049259252977E-06	7.71049259252977	24	42	6.04856914616238E-06	6.04856914616238	24	100	0.0000189016157668206	18.9016157668206	NA	0	0	0	NA	0	0	0	NA	0	0	0
chr1:21181069-21181397	upstream	AT1G56540.1	protein_coding Disease resistance protein (TIR-NBS-LRR class) family Disease resistance protein (TIR-NBS-LRR class) family; FUNCTIONS IN: transmembrane receptor activity. nucleoside-triphosphatase activity. nucleotide binding. ATP binding; INVOLVED IN: signal transduction. defense response. apoptosis. innate immune response; LOCATED IN: intrinsic to membrane; EXPRESSED IN: 14 plant structures; EX…	0.0000117798338345268	down	24	24	4.62629555551786E-06	4.62629555551786	24	19	2.73625747088298E-06	2.73625747088298	24	38	7.18261399139183E-06	7.18261399139183	NA	0	0	0	NA	0	0	0	NA	0	0	0
chr1:20206010-20206182	upstream	AT1G54120.1	protein_coding unknown protein; BEST Arabidopsis thaliana protein match is: unknown protein (TAIR:AT3G14060.1); Has 23 Blast hits to 23 proteins in 7 species: Archae - 0; Bacteria - 0; Metazoa - 0; Fungi - 0; Plants - 23; Viruses - 0; Other Eukaryotes - 0 (source: NCBI BLink).	0.0000120053037586168	down	24	20	3.85524629626488E-06	3.85524629626488	24	21	3.02428457308119E-06	3.02428457308119	24	40	7.56064630672824E-06	7.56064630672824	NA	0	0	0	NA	0	0	0	NA	0	0	0
chr4:5997570-5998008	upstream	AT4G09464.1	protein_coding Carbohydrate-binding X8 domain superfamily protein Carbohydrate-binding X8 domain superfamily protein; FUNCTIONS IN: molecular_function unknown; INVOLVED IN: biological_process unknown; LOCATED IN: endomembrane system; CONTAINS InterPro DOMAIN/s: X8 (InterPro:IPR012946); BEST Arabidopsis thaliana protein match is: Carbohydrate-binding X8 domain superfamily protein (TAIR:AT4G09467.1…	1.27831987034513E-06	down	24	26	5.01182018514435E-06	5.01182018514435	24	37	5.32850139066686E-06	5.32850139066686	24	37	6.99359783372362E-06	6.99359783372362	NA	0	0	0	NA	0	0	0	NA	0	0	0
chr3:16382538-16383123	upstream	AT3G44880.1	protein_coding Pheophorbide a oxygenase family protein with Rieske [2Fe-2S] domain Encodes a pheide a oxygenase (PAO). Accelerated cell death (acd1) mutants show rapid. spreading necrotic responses to both virulent and avirulent Pseudomonas syringae pv. maculicola or pv. tomato pathogens and to ethylene. ACCELERATED CELL DEATH 1 (ACD1); FUNCTIONS IN: iron-sulfur cluster binding. pheophorbide a ox…	0.000013014737013454	down	24	22	4.24077092589137E-06	4.24077092589137	24	26	3.74435232857671E-06	3.74435232857671	24	32	6.04851704538259E-06	6.04851704538259	NA	0	0	0	NA	0	0	0	NA	0	0	0
chr5:23240504-23240714	upstream;upstream	AT5G57360.1;AT5G57360.2	protein_coding Galactose oxidase/kelch repeat superfamily protein Encodes clock-associated PAS protein ZTL; Also known as FKF1-like protein 2 or ADAGIO1(ADO1). A protein containing a PAS domain ZTL contributes to the plant fitness (carbon fixation. biomass) by influencing the circadian clock period. ZTL is the F-box component of an SCF complex implicated in the degradation of TOC1. ZEITLUPE (ZTL)…	1.45617907524129E-06	down	24	28	5.39734481477084E-06	5.39734481477084	24	26	3.74435232857671E-06	3.74435232857671	24	45	8.50572709506927E-06	8.50572709506927	NA	0	0	0	NA	0	0	0	NA	0	0	0
chr3:17077955-17078648	upstream	AT3G46410.1	protein_coding Protein kinase superfamily protein Protein kinase superfamily protein; FUNCTIONS IN: protein serine/threonine kinase activity. protein kinase activity. kinase activity. ATP binding; INVOLVED IN: protein amino acid phosphorylation; LOCATED IN: peroxisome; CONTAINS InterPro DOMAIN/s: Protein kinase. ATP binding site (InterPro:IPR017441). Protein kinase. catalytic domain (InterPro:IPR…	0.0000149339640770595	down	24	18	3.46972166663839E-06	3.46972166663839	24	27	3.88836587967581E-06	3.88836587967581	24	34	0.000006426549360719	6.426549360719	NA	0	0	0	NA	0	0	0	NA	0	0	0
chr4:6001709-6002060	upstream	AT4G09466.1	protein_coding Carbohydrate-binding X8 domain superfamily protein Carbohydrate-binding X8 domain superfamily protein; FUNCTIONS IN: molecular_function unknown; INVOLVED IN: biological_process unknown; LOCATED IN: endomembrane system; CONTAINS InterPro DOMAIN/s: X8 (InterPro:IPR012946); BEST Arabidopsis thaliana protein match is: Carbohydrate-binding X8 domain superfamily protein (TAIR:AT4G09467.1…	1.50288623499055E-06	down	24	22	4.24077092589137E-06	4.24077092589137	24	28	4.03237943077492E-06	4.03237943077492	24	49	9.26179172574209E-06	9.26179172574209	NA	0	0	0	NA	0	0	0	NA	0	0	0
chr4:16378842-16378971	upstream	AT4G34210.1	protein_coding SKP1-like 11 one of 20 SKP1 homologs in Arabidopsis. Protein is most similar to ASK12 and RNAi lines show defects in stamen development. SKP1-like 11 (SK11); FUNCTIONS IN: ubiquitin-protein ligase activity. protein binding; INVOLVED IN: ubiquitin-dependent protein catabolic process; LOCATED IN: endomembrane system; EXPRESSED IN: 13 plant structures; CONTAINS InterPro DOMAIN/s: E3 u…	0.0000150922897776636	down	24	20	3.85524629626488E-06	3.85524629626488	24	19	2.73625747088298E-06	2.73625747088298	24	40	7.56064630672824E-06	7.56064630672824	NA	0	0	0	NA	0	0	0	NA	0	0	0
chr2:456272-456549	upstream;upstream	AT2G01970.1;AT2G01980.1	protein_coding Endomembrane protein 70 protein family Endomembrane protein 70 protein family; INVOLVED IN: transport; LOCATED IN: integral to membrane. Golgi apparatus. plasma membrane. plant-type cell wall; EXPRESSED IN: 26 plant structures; EXPRESSED DURING: 15 growth stages; CONTAINS InterPro DOMAIN/s: Nonaspanin (TM9SF) (InterPro:IPR004240); BEST Arabidopsis thaliana protein match is: Endomem…	0.0000153660473875938	down	24	33	6.36115638883706E-06	6.36115638883706	24	22	3.16829812418029E-06	3.16829812418029	24	23	4.34737162636874E-06	4.34737162636874	NA	0	0	0	NA	0	0	0	NA	0	0	0
chr4:219455-220387	upstream	AT4G00490.1	protein_coding beta-amylase 2 Encodes a chloroplast beta-amylase. The enzyme activity is very weak compared to BAM1 and BAM3. Mutant of BAM2 has no visible phenotype. beta-amylase 2 (BAM2); FUNCTIONS IN: beta-amylase activity; INVOLVED IN: carbohydrate metabolic process. polysaccharide catabolic process; LOCATED IN: chloroplast; EXPRESSED IN: 22 plant structures; EXPRESSED DURING: 13 growth stage…	1.59949889867872E-07	down	24	28	5.39734481477084E-06	5.39734481477084	24	38	5.47251494176596E-06	5.47251494176596	24	54	0.0000102068725140831	10.2068725140831	NA	0	0	0	NA	0	0	0	NA	0	0	0
chr2:7374894-7375161	upstream;upstream	AT2G16980.1;AT2G16980.2	protein_coding Major facilitator superfamily protein Major facilitator superfamily protein; FUNCTIONS IN: tetracycline transporter activity; INVOLVED IN: response to antibiotic. tetracycline transport. transmembrane transport; LOCATED IN: endomembrane system. integral to membrane; EXPRESSED IN: 6 plant structures; EXPRESSED DURING: L mature pollen stage. 4 anthesis; CONTAINS InterPro DOMAIN/s: Te…	1.64885508987028E-07	down	24	39	7.51773027771652E-06	7.51773027771652	24	38	5.47251494176596E-06	5.47251494176596	24	42	7.93867862206465E-06	7.93867862206465	NA	0	0	0	NA	0	0	0	NA	0	0	0
chr5:10614049-10614250	upstream	AT5G28620.1	protein_coding protein kinase C-related protein kinase C-related; Has 1 Blast hits to 1 proteins in 1 species: Archae - 0; Bacteria - 0; Metazoa - 0; Fungi - 0; Plants - 1; Viruses - 0; Other Eukaryotes - 0 (source: NCBI BLink).	0.0000167721265767786	down	24	22	4.24077092589137E-06	4.24077092589137	24	20	2.88027102198208E-06	2.88027102198208	24	36	6.80458167605541E-06	6.80458167605541	NA	0	0	0	NA	0	0	0	NA	0	0	0
chr1:10173401-10173652	upstream;upstream;upstream;upstream;upstream	AT1G29120.1;AT1G29120.2;AT1G29120.3;AT1G29120.4;AT1G29120.5	protein_coding Hydrolase-like protein family Hydrolase-like protein family; FUNCTIONS IN: molecular_function unknown; INVOLVED IN: biological_process unknown; LOCATED IN: chloroplast; EXPRESSED IN: 22 plant structures; EXPRESSED DURING: 13 growth stages; CONTAINS InterPro DOMAIN/s: Protein of unknown function DUF676. hydrolase-like (InterPro:IPR007751); BEST Arabidopsis thaliana protein match is:…	1.82623796214725E-06	down	24	26	5.01182018514435E-06	5.01182018514435	24	27	3.88836587967581E-06	3.88836587967581	24	44	8.31671093740106E-06	8.31671093740106	NA	0	0	0	NA	0	0	0	NA	0	0	0
chr5:14796992-14797675	upstream	AT5G37351.1	protein_coding This gene encodes a small protein and has either evidence of transcription or purifying selection. unknown protein; Has 30201 Blast hits to 17322 proteins in 780 species: Archae - 12; Bacteria - 1396; Metazoa - 17338; Fungi - 3422; Plants - 5037; Viruses - 0; Other Eukaryotes - 2996 (source: NCBI BLink).	2.12247068251781E-08	down	24	53	0.0000102164026851019	10.2164026851019	24	37	5.32850139066686E-06	5.32850139066686	24	50	0.0000094508078834103	9.4508078834103	NA	0	0	0	NA	0	0	0	NA	0	0	0
chr1:24582329-24582763	upstream	AT1G66030.1	protein_coding cytochrome P450. family 96. subfamily A. polypeptide 14 pseudogene encodes a protein with cytochrome P450 domain "cytochrome P450. family 96. subfamily A. polypeptide 14 pseudogene" (CYP96A14P); FUNCTIONS IN: electron carrier activity. monooxygenase activity. iron ion binding. heme binding; LOCATED IN: endomembrane system; CONTAINS InterPro DOMAIN/s: Cytochrome P450 (InterPro:IPR00…	2.13134030109604E-08	down	24	30	5.78286944439732E-06	5.78286944439732	24	47	0.0000067686369016579	6.7686369016579	24	64	0.0000120970340907652	12.0970340907652	NA	0	0	0	NA	0	0	0	NA	0	0	0
chr3:16379901-16380927	upstream	AT3G44870.1	protein_coding S-adenosyl-L-methionine-dependent methyltransferases superfamily protein S-adenosyl-L-methionine-dependent methyltransferases superfamily protein; FUNCTIONS IN: S-adenosylmethionine-dependent methyltransferase activity. methyltransferase activity; INVOLVED IN: biological_process unknown; LOCATED IN: cellular_component unknown; CONTAINS InterPro DOMAIN/s: SAM dependent carboxyl meth…	0.0000217877451603409	down	24	46	8.86706648140923E-06	8.86706648140923	24	77	0.000011089043434631	11.089043434631	24	159	0.0000300535690692447	30.0535690692447	NA	0	0	0	NA	0	0	0	NA	0	0	0
chr1:19715586-19715924	upstream	AT1G52940.1	protein_coding purple acid phosphatase 5 purple acid phosphatase 5 (PAP5); CONTAINS InterPro DOMAIN/s: Purple acid phosphatase. N-terminal (InterPro:IPR015914). Metallophosphoesterase (InterPro:IPR004843). Purple acid phosphatase-like. N-terminal (InterPro:IPR008963); BEST Arabidopsis thaliana protein match is: purple acid phosphatase 11 (TAIR:AT2G18130.1); Has 1805 Blast hits to 1772 proteins in…	0.0000219299715632313	down	24	20	3.85524629626488E-06	3.85524629626488	24	20	2.88027102198208E-06	2.88027102198208	24	36	6.80458167605541E-06	6.80458167605541	NA	0	0	0	NA	0	0	0	NA	0	0	0
chr1:18215009-18215438	upstream	AT1G49240.1	protein_coding actin 8 Member of a subclass of actins composed of ACT2 and ACT8. Its mRNA is strongly expressed in strongly expressed in leaves. roots. stems. flowers. pollen. and siliques. However. protein expression. assayed by a ACT8:GUS fusion reporter. is very low in pollen. actin 8 (ACT8); FUNCTIONS IN: copper ion binding. structural constituent of cytoskeleton; INVOLVED IN: response to sal…	0.0000219299715632313	down	24	21	4.04800861107813E-06	4.04800861107813	24	18	2.59224391978388E-06	2.59224391978388	24	37	6.99359783372362E-06	6.99359783372362	NA	0	0	0	NA	0	0	0	NA	0	0	0
chr1:18001638-18002228	upstream	AT1G48670.1	protein_coding auxin-responsive GH3 family protein auxin-responsive GH3 family protein; CONTAINS InterPro DOMAIN/s: GH3 auxin-responsive promoter (InterPro:IPR004993); BEST Arabidopsis thaliana protein match is: Auxin-responsive GH3 family protein (TAIR:AT1G48660.1); Has 1327 Blast hits to 1306 proteins in 228 species: Archae - 0; Bacteria - 396; Metazoa - 53; Fungi - 2; Plants - 668; Viruses - 0…	2.21021693531757E-07	down	24	22	4.24077092589137E-06	4.24077092589137	24	42	6.04856914616238E-06	6.04856914616238	24	53	0.0000100178563564149	10.0178563564149	NA	0	0	0	NA	0	0	0	NA	0	0	0
chr3:8658239-8658834	upstream;upstream	AT3G23955.1;AT3G23955.2	protein_coding F-box family protein F-box family protein; CONTAINS InterPro DOMAIN/s: FBD (InterPro:IPR013596). F-box domain. cyclin-like (InterPro:IPR001810). F-box domain. Skp2-like (InterPro:IPR022364). FBD-like (InterPro:IPR006566); BEST Arabidopsis thaliana protein match is: F-box/RNI-like/FBD-like domains-containing protein (TAIR:AT5G53635.1); Has 1142 Blast hits to 1107 proteins in 25 spec…	0.0000223648080501332	down	24	15	2.89143472219866E-06	2.89143472219866	24	25	3.60033877747761E-06	3.60033877747761	24	36	6.80458167605541E-06	6.80458167605541	NA	0	0	0	NA	0	0	0	NA	0	0	0
chr1:11016784-11017165	upstream	AT1G30930.1	protein_coding F-box family protein F-box family protein; CONTAINS InterPro DOMAIN/s: F-box domain. cyclin-like (InterPro:IPR001810). F-box domain. Skp2-like (InterPro:IPR022364). F-box associated domain. type 3 (InterPro:IPR013187). F-box associated interaction domain (InterPro:IPR017451); BEST Arabidopsis thaliana protein match is: F-box and associated interaction domains-containing protein (TA…	0.0000224934563490317	down	24	15	2.89143472219866E-06	2.89143472219866	24	23	0.0000033123116752794	3.3123116752794	24	38	7.18261399139183E-06	7.18261399139183	NA	0	0	0	NA	0	0	0	NA	0	0	0
chr1:21475448-21476253	upstream;upstream	AT1G58037.1;AT1G58037.2	protein_coding Cysteine/Histidine-rich C1 domain family protein Cysteine/Histidine-rich C1 domain family protein; FUNCTIONS IN: molecular_function unknown; INVOLVED IN: intracellular signaling pathway; LOCATED IN: cellular_component unknown; CONTAINS InterPro DOMAIN/s: Protein kinase C-like. phorbol ester/diacylglycerol binding (InterPro:IPR002219). DC1 (InterPro:IPR004146). C1-like (InterPro:IPR…	2.33478670019905E-07	down	24	28	5.39734481477084E-06	5.39734481477084	24	43	6.19258269726148E-06	6.19258269726148	24	45	8.50572709506927E-06	8.50572709506927	NA	0	0	0	NA	0	0	0	NA	0	0	0
chr4:12286859-12287521	upstream	AT4G23540.1	protein_coding ARM repeat superfamily protein ARM repeat superfamily protein; FUNCTIONS IN: binding; INVOLVED IN: biological_process unknown; LOCATED IN: cellular_component unknown; EXPRESSED IN: 21 plant structures; EXPRESSED DURING: 13 growth stages; CONTAINS InterPro DOMAIN/s: Armadillo-type fold (InterPro:IPR016024). Domain of unknown function. NUC173 (InterPro:IPR012978); BEST Arabidopsis th…	2.43850604455765E-06	down	24	31	5.97563175921057E-06	5.97563175921057	24	26	3.74435232857671E-06	3.74435232857671	24	37	6.99359783372362E-06	6.99359783372362	NA	0	0	0	NA	0	0	0	NA	0	0	0
chr5:17543572-17543811	upstream;upstream;upstream	AT5G43670.1;AT5G43680.1;AT5G43680.2	protein_coding Sec23/Sec24 protein transport family protein Sec23/Sec24 protein transport family protein; FUNCTIONS IN: transporter activity. zinc ion binding; INVOLVED IN: intracellular protein transport. transport. ER to Golgi vesicle-mediated transport; LOCATED IN: COPII vesicle coat; EXPRESSED IN: 23 plant structures; EXPRESSED DURING: 13 growth stages; CONTAINS InterPro DOMAIN/s: Sec23/Sec24…	0.0000250706839112242	down	24	20	3.85524629626488E-06	3.85524629626488	24	18	2.59224391978388E-06	2.59224391978388	24	37	6.99359783372362E-06	6.99359783372362	NA	0	0	0	NA	0	0	0	NA	0	0	0
chr1:8378284-8378708	upstream	AT1G23680.1	protein_coding Domain of unknown function (DUF220) Domain of unknown function (DUF220); CONTAINS InterPro DOMAIN/s: Protein of unknown function DUF220 (InterPro:IPR003863); BEST Arabidopsis thaliana protein match is: Domain of unknown function DUF220 (TAIR:AT1G23600.2); Has 82 Blast hits to 71 proteins in 2 species: Archae - 0; Bacteria - 0; Metazoa - 0; Fungi - 0; Plants - 82; Viruses - 0; Other…	2.57506915857862E-06	down	24	20	3.85524629626488E-06	3.85524629626488	24	27	3.88836587967581E-06	3.88836587967581	24	48	9.07277556807389E-06	9.07277556807389	NA	0	0	0	NA	0	0	0	NA	0	0	0
chr3:8797705-8798608	upstream	AT3G24270.1	protein_coding pumilio 25 Encodes a member of the Arabidopsis Pumilio (APUM) proteins containing PUF domain (eight repeats of approximately 36 amino acids each). PUF proteins regulate both mRNA stability and translation through sequence-specific binding to the 3' UTR of target mRNA transcripts. pumilio 25 (PUM25); FUNCTIONS IN: RNA binding. binding; LOCATED IN: endomembrane system; EXPRESSED IN: …	0.0000264474237569907	down	24	20	3.85524629626488E-06	3.85524629626488	24	27	3.88836587967581E-06	3.88836587967581	24	53	0.0000100178563564149	10.0178563564149	NA	0	0	0	NA	0	0	0	NA	0	0	0
chr3:22554957-22555573	upstream	AT3G60970.1	protein_coding multidrug resistance-associated protein 15 member of MRP subfamily multidrug resistance-associated protein 15 (MRP15); FUNCTIONS IN: ATPase activity. coupled to transmembrane movement of substances; INVOLVED IN: transport. transmembrane transport; LOCATED IN: endomembrane system. integral to membrane; CONTAINS InterPro DOMAIN/s: ATPase. AAA+ type. core (InterPro:IPR003593). ABC tra…	0.0000265019799169655	down	24	35	6.74668101846355E-06	6.74668101846355	24	41	5.90455559506327E-06	5.90455559506327	24	95	0.0000179565349784796	17.9565349784796	NA	0	0	0	NA	0	0	0	NA	0	0	0
chr3:6988267-6988734	upstream;upstream;upstream	AT3G20020.1;AT3G20020.2;AT3G20030.1	protein_coding protein arginine methyltransferase 6 protein arginine methyltransferase 6 (PRMT6); FUNCTIONS IN: protein methyltransferase activity. methyltransferase activity; INVOLVED IN: protein amino acid methylation; LOCATED IN: cytoplasm; EXPRESSED IN: 19 plant structures; EXPRESSED DURING: 7 growth stages; CONTAINS InterPro DOMAIN/s: Ribosomal L11 methyltransferase. PrmA (InterPro:IPR010456…	0.00002813268648042	down	24	22	4.24077092589137E-06	4.24077092589137	24	17	2.44823036868477E-06	2.44823036868477	24	35	6.61556551838721E-06	6.61556551838721	NA	0	0	0	NA	0	0	0	NA	0	0	0
chr5:9198689-9198821	upstream	AT5G26260.1	protein_coding TRAF-like family protein TRAF-like family protein; FUNCTIONS IN: molecular_function unknown; INVOLVED IN: biological_process unknown; LOCATED IN: chloroplast; EXPRESSED IN: hypocotyl. root. callus; CONTAINS InterPro DOMAIN/s: TRAF-like (InterPro:IPR008974). MATH (InterPro:IPR002083); BEST Arabidopsis thaliana protein match is: TRAF-like family protein (TAIR:AT5G26280.1); Has 30201 …	0.0000285980856792938	down	24	15	2.89143472219866E-06	2.89143472219866	24	27	3.88836587967581E-06	3.88836587967581	24	32	6.04851704538259E-06	6.04851704538259	NA	0	0	0	NA	0	0	0	NA	0	0	0
chr2:10305625-10306114	upstream	AT2G24230.1	protein_coding Leucine-rich repeat protein kinase family protein Leucine-rich repeat protein kinase family protein; FUNCTIONS IN: protein serine/threonine kinase activity. protein kinase activity. ATP binding; INVOLVED IN: transmembrane receptor protein tyrosine kinase signaling pathway. protein amino acid phosphorylation; LOCATED IN: endomembrane system; EXPRESSED IN: 20 plant structures; EXPRES…	2.88934652950057E-07	down	24	25	0.0000048190578703311	4.8190578703311	24	40	5.76054204396417E-06	5.76054204396417	24	49	9.26179172574209E-06	9.26179172574209	NA	0	0	0	NA	0	0	0	NA	0	0	0
chr1:11763105-11763642	upstream	AT1G32530.1	protein_coding RING/U-box superfamily protein RING/U-box superfamily protein; FUNCTIONS IN: zinc ion binding; EXPRESSED IN: 23 plant structures; EXPRESSED DURING: 14 growth stages; CONTAINS InterPro DOMAIN/s: Zinc finger. RING-type (InterPro:IPR001841); BEST Arabidopsis thaliana protein match is: RING/U-box superfamily protein (TAIR:AT2G35330.1); Has 39408 Blast hits to 25935 proteins in 1821 spe…	0.0000290692415043648	down	24	14	2.69867240738542E-06	2.69867240738542	24	25	3.60033877747761E-06	3.60033877747761	24	35	6.61556551838721E-06	6.61556551838721	NA	0	0	0	NA	0	0	0	NA	0	0	0
chr2:1443129-1443977	upstream	AT2G04220.1	protein_coding Plant protein of unknown function (DUF868) Plant protein of unknown function (DUF868); CONTAINS InterPro DOMAIN/s: Protein of unknown function DUF868. plant (InterPro:IPR008586); BEST Arabidopsis thaliana protein match is: Plant protein of unknown function (DUF868) (TAIR:AT4G12690.2); Has 284 Blast hits to 282 proteins in 16 species: Archae - 0; Bacteria - 0; Metazoa - 0; Fungi - 0…	2.93259214998843E-07	down	24	28	5.39734481477084E-06	5.39734481477084	24	29	4.17639298187402E-06	4.17639298187402	24	57	0.0000107739209870877	10.7739209870877	NA	0	0	0	NA	0	0	0	NA	0	0	0
chr4:9204424-9205161	upstream	AT4G16265.1	protein_coding RNA polymerases M/15 Kd subunit One of two highly similar. non-catalytic subunits common to nuclear DNA-directed RNA polymerases II. IV and V; homologous to budding yeast RPB9. Appears to be redundant with At3g16980 NRPB9B; FUNCTIONS IN: DNA-directed RNA polymerase activity. transcription regulator activity. DNA binding. zinc ion binding. nucleic acid binding; INVOLVED IN: transcri…	3.05832283381074E-08	down	24	34	0.0000065539187036503	6.5539187036503	24	49	7.05666400385611E-06	7.05666400385611	24	80	0.0000151212926134565	15.1212926134565	NA	0	0	0	NA	0	0	0	NA	0	0	0
chr1:21580996-21581287	upstream	AT1G58235.1	protein_coding unknown protein; Has 3 Blast hits to 3 proteins in 1 species: Archae - 0; Bacteria - 0; Metazoa - 0; Fungi - 0; Plants - 3; Viruses - 0; Other Eukaryotes - 0 (source: NCBI BLink).	0.000031645360188828	down	24	21	4.04800861107813E-06	4.04800861107813	24	16	2.30421681758567E-06	2.30421681758567	24	40	7.56064630672824E-06	7.56064630672824	NA	0	0	0	NA	0	0	0	NA	0	0	0
chr5:22073666-22074116	upstream	AT5G54370.1	protein_coding Late embryogenesis abundant (LEA) protein-related Late embryogenesis abundant (LEA) protein-related; FUNCTIONS IN: molecular_function unknown; INVOLVED IN: biological_process unknown; LOCATED IN: endomembrane system; EXPRESSED IN: root; CONTAINS InterPro DOMAIN/s: Root cap (InterPro:IPR009646); BEST Arabidopsis thaliana protein match is: Late embryogenesis abundant (LEA) protein-re…	3.63297404932061E-08	down	24	38	7.32496796290328E-06	7.32496796290328	24	45	6.48060979945969E-06	6.48060979945969	24	83	0.0000156883410864611	15.6883410864611	NA	0	0	0	NA	0	0	0	NA	0	0	0
chr5:6313439-6313807	upstream	AT5G18930.1	protein_coding Adenosylmethionine decarboxylase family protein BUSHY AND DWARF 2 (BUD2); FUNCTIONS IN: adenosylmethionine decarboxylase activity; INVOLVED IN: spermidine biosynthetic process. spermine biosynthetic process. polyamine biosynthetic process; LOCATED IN: cellular_component unknown; EXPRESSED IN: 11 plant structures; EXPRESSED DURING: 6 growth stages; CONTAINS InterPro DOMAIN/s: S-aden…	0.0000372549913936196	down	24	17	3.27695935182515E-06	3.27695935182515	24	21	3.02428457308119E-06	3.02428457308119	24	34	0.000006426549360719	6.426549360719	NA	0	0	0	NA	0	0	0	NA	0	0	0
chr3:18092781-18093347	upstream	AT3G48790.1	protein_coding Pyridoxal phosphate (PLP)-dependent transferases superfamily protein Pyridoxal phosphate (PLP)-dependent transferases superfamily protein; FUNCTIONS IN: pyridoxal phosphate binding. transferase activity. transferring nitrogenous groups. serine C-palmitoyltransferase activity. transferase activity. catalytic activity; INVOLVED IN: biosynthetic process. metabolic process. sphingolipi…	0.0000374155320809182	down	24	16	3.08419703701191E-06	3.08419703701191	24	22	3.16829812418029E-06	3.16829812418029	24	34	0.000006426549360719	6.426549360719	NA	0	0	0	NA	0	0	0	NA	0	0	0
chr1:23883879-23884158	upstream;upstream	AT1G64355.1;AT1G64355.2	protein_coding unknown protein; FUNCTIONS IN: molecular_function unknown; INVOLVED IN: biological_process unknown; LOCATED IN: chloroplast; EXPRESSED IN: 23 plant structures; EXPRESSED DURING: 13 growth stages; CONTAINS InterPro DOMAIN/s: Protein of unknown function DUF3593 (InterPro:IPR021995); Has 301 Blast hits to 301 proteins in 96 species: Archae - 0; Bacteria - 143; Metazoa - 0; Fungi - 0; …	0.0000395723309898563	down	24	23	4.43353324070462E-06	4.43353324070462	24	26	3.74435232857671E-06	3.74435232857671	24	22	4.15835546870053E-06	4.15835546870053	NA	0	0	0	NA	0	0	0	NA	0	0	0
chr5:2429099-2429604	upstream	AT5G07670.1	protein_coding RNI-like superfamily protein RNI-like superfamily protein; CONTAINS InterPro DOMAIN/s: F-box domain. cyclin-like (InterPro:IPR001810); BEST Arabidopsis thaliana protein match is: RNI-like superfamily protein (TAIR:AT5G51380.1); Has 3082 Blast hits to 1820 proteins in 183 species: Archae - 0; Bacteria - 20; Metazoa - 1308; Fungi - 229; Plants - 1264; Viruses - 0; Other Eukaryotes - …	4.07185733534199E-06	down	24	26	5.01182018514435E-06	5.01182018514435	24	20	2.88027102198208E-06	2.88027102198208	24	44	8.31671093740106E-06	8.31671093740106	NA	0	0	0	NA	0	0	0	NA	0	0	0
chr1:18911637-18912114	upstream	AT1G51020.1	protein_coding unknown protein; BEST Arabidopsis thaliana protein match is: unknown protein (TAIR:AT1G51010.1).	0.000041566799964218	down	24	16	3.08419703701191E-06	3.08419703701191	24	27	3.88836587967581E-06	3.88836587967581	24	28	5.29245241470977E-06	5.29245241470977	NA	0	0	0	NA	0	0	0	NA	0	0	0
chr1:16845368-16845898	upstream	AT1G44414.1	protein_coding unknown protein; Has 29 Blast hits to 29 proteins in 12 species: Archae - 0; Bacteria - 4; Metazoa - 0; Fungi - 0; Plants - 25; Viruses - 0; Other Eukaryotes - 0 (source: NCBI BLink).	4.42858448677431E-06	down	24	31	5.97563175921057E-06	5.97563175921057	24	26	3.74435232857671E-06	3.74435232857671	24	62	0.0000117190017754288	11.7190017754288	NA	0	0	0	NA	0	0	0	NA	0	0	0
chr1:13146858-13147460	upstream	AT1G35614.1	protein_coding unknown protein; BEST Arabidopsis thaliana protein match is: unknown protein (TAIR:AT1G35500.1); Has 6 Blast hits to 6 proteins in 2 species: Archae - 0; Bacteria - 0; Metazoa - 0; Fungi - 0; Plants - 6; Viruses - 0; Other Eukaryotes - 0 (source: NCBI BLink).	4.64557361254446E-06	down	24	17	3.27695935182515E-06	3.27695935182515	24	31	4.46442008407223E-06	4.46442008407223	24	41	7.74966246439644E-06	7.74966246439644	NA	0	0	0	NA	0	0	0	NA	0	0	0
chr1:12219082-12219646	upstream;upstream	AT1G33709.1;AT1G33710.1	protein_coding unknown protein; LOCATED IN: endomembrane system; Has 30201 Blast hits to 17322 proteins in 780 species: Archae - 12; Bacteria - 1396; Metazoa - 17338; Fungi - 3422; Plants - 5037; Viruses - 0; Other Eukaryotes - 2996 (source: NCBI BLink).;protein_coding RNA-directed DNA polymerase (reverse transcriptase)-related family protein RNA-directed DNA polymerase (reverse transcriptase)-re…	0.0000466479944618459	down	24	27	5.20458249995759E-06	5.20458249995759	24	46	6.62462335055879E-06	6.62462335055879	24	89	0.0000168224380324703	16.8224380324703	NA	0	0	0	NA	0	0	0	NA	0	0	0
chr4:10497140-10497742	upstream	AT4G19200.1	protein_coding proline-rich family protein proline-rich family protein; Has 23677 Blast hits to 12773 proteins in 953 species: Archae - 9; Bacteria - 5550; Metazoa - 10820; Fungi - 2264; Plants - 2677; Viruses - 157; Other Eukaryotes - 2200 (source: NCBI BLink).	0.0000474656432822371	down	24	20	3.85524629626488E-06	3.85524629626488	24	17	2.44823036868477E-06	2.44823036868477	24	33	0.0000062375332030508	6.2375332030508	NA	0	0	0	NA	0	0	0	NA	0	0	0
chr3:10322753-10323419	upstream;upstream	AT3G27835.1;AT3G27850.1	protein_coding Gamma-thionin family protein Encodes a defensin-like (DEFL) family protein. Gamma-thionin family protein; INVOLVED IN: defense response; LOCATED IN: endomembrane system; CONTAINS InterPro DOMAIN/s: Gamma thionin (InterPro:IPR008176). Knottin (InterPro:IPR003614); BEST Arabidopsis thaliana protein match is: Gamma-thionin family protein (TAIR:AT3G27831.1); Has 35333 Blast hits to 341…	0.0000474656432822371	down	24	19	3.66248398145164E-06	3.66248398145164	24	19	2.73625747088298E-06	2.73625747088298	24	32	6.04851704538259E-06	6.04851704538259	NA	0	0	0	NA	0	0	0	NA	0	0	0
chr1:21627510-21628134	upstream	AT1G58290.1	protein_coding Glutamyl-tRNA reductase family protein Encodes a protein with glutamyl-tRNA reductase (GluTR) activity. catalyzing the NADPH-dependent reduction of Glu-tRNA(Glu) to glutamate 1-semialdehyde (GSA) with the release of free tRNA(Glu). It is involved in the early steps of chlorophyll biosynthesis. HEMA1; FUNCTIONS IN: glutamyl-tRNA reductase activity; INVOLVED IN: chlorophyll biosynthe…	5.08720880323763E-06	down	24	26	5.01182018514435E-06	5.01182018514435	24	20	2.88027102198208E-06	2.88027102198208	24	42	7.93867862206465E-06	7.93867862206465	NA	0	0	0	NA	0	0	0	NA	0	0	0
chr2:9963910-9964363	upstream	AT2G23390.1	protein_coding CONTAINS InterPro DOMAIN/s: Protein of unknown function DUF482 (InterPro:IPR007434). Acyl-CoA N-acyltransferase (InterPro:IPR016181); Has 2165 Blast hits to 2163 proteins in 543 species: Archae - 0; Bacteria - 1044; Metazoa - 0; Fungi - 0; Plants - 33; Viruses - 0; Other Eukaryotes - 1088 (source: NCBI BLink).	0.0000514940353820152	down	24	20	3.85524629626488E-06	3.85524629626488	24	28	4.03237943077492E-06	4.03237943077492	24	56	0.0000105849048294195	10.5849048294195	NA	0	0	0	NA	0	0	0	NA	0	0	0
chr4:8677820-8678714	upstream	AT4G15230.1	protein_coding pleiotropic drug resistance 2 pleiotropic drug resistance 2 (PDR2); FUNCTIONS IN: ATPase activity. coupled to transmembrane movement of substances; INVOLVED IN: transport. drug transmembrane transport; LOCATED IN: membrane; EXPRESSED IN: 18 plant structures; EXPRESSED DURING: 10 growth stages; CONTAINS InterPro DOMAIN/s: ATPase. AAA+ type. core (InterPro:IPR003593). ABC transporter…	0.0000526548041858205	down	24	26	5.01182018514435E-06	5.01182018514435	24	31	4.46442008407223E-06	4.46442008407223	24	70	0.0000132311310367744	13.2311310367744	NA	0	0	0	NA	0	0	0	NA	0	0	0
chr5:17247214-17247558	upstream;upstream	AT5G42990.1;AT5G43000.1	protein_coding ubiquitin-conjugating enzyme 18 ubiquitin-conjugating enzyme 18 (UBC18); FUNCTIONS IN: ubiquitin-protein ligase activity. small conjugating protein ligase activity; INVOLVED IN: ubiquitin-dependent protein catabolic process; EXPRESSED IN: 22 plant structures; EXPRESSED DURING: 13 growth stages; CONTAINS InterPro DOMAIN/s: Ubiquitin-conjugating enzyme/RWD-like (InterPro:IPR016135). …	0.0000529350611083314	down	24	22	4.24077092589137E-06	4.24077092589137	24	17	2.44823036868477E-06	2.44823036868477	24	30	5.67048473004618E-06	5.67048473004618	NA	0	0	0	NA	0	0	0	NA	0	0	0
chr2:1852170-1852733	upstream	AT2G05140.1	protein_coding phosphoribosylaminoimidazole carboxylase family protein / AIR carboxylase family protein phosphoribosylaminoimidazole carboxylase family protein / AIR carboxylase family protein; FUNCTIONS IN: phosphoribosylaminoimidazole carboxylase activity; INVOLVED IN: 'de novo' IMP biosynthetic process; LOCATED IN: phosphoribosylaminoimidazole carboxylase complex; CONTAINS InterPro DOMAIN/s: 1…	5.29791181189976E-09	down	24	50	9.63811574066221E-06	9.63811574066221	24	41	5.90455559506327E-06	5.90455559506327	24	65	0.0000122860502484334	12.2860502484334	NA	0	0	0	NA	0	0	0	NA	0	0	0
chr4:6899203-6899705	upstream;upstream;upstream	AT4G11340.1;AT4G11350.1;AT4G11350.2	protein_coding Disease resistance protein (TIR-NBS-LRR class) family Disease resistance protein (TIR-NBS-LRR class) family; FUNCTIONS IN: transmembrane receptor activity; INVOLVED IN: signal transduction. defense response. innate immune response; LOCATED IN: intrinsic to membrane; EXPRESSED IN: stem; CONTAINS InterPro DOMAIN/s: Toll-Interleukin receptor (InterPro:IPR000157); BEST Arabidopsis thal…	5.35996124635665E-08	down	24	40	7.71049259252977E-06	7.71049259252977	24	29	4.17639298187402E-06	4.17639298187402	24	65	0.0000122860502484334	12.2860502484334	NA	0	0	0	NA	0	0	0	NA	0	0	0
chr4:2726473-2727011	upstream	AT4G05360.1	protein_coding Zinc knuckle (CCHC-type) family protein Zinc knuckle (CCHC-type) family protein; FUNCTIONS IN: zinc ion binding. nucleic acid binding; LOCATED IN: nuclear chromosome; CONTAINS InterPro DOMAIN/s: Rad21/Rec8 like protein. C-terminal (InterPro:IPR006909). Zinc finger. CCHC-type (InterPro:IPR001878); BEST Arabidopsis thaliana protein match is: Rad21/Rec8-like family protein (TAIR:AT3G5…	0.0000536440771031649	down	24	18	3.46972166663839E-06	3.46972166663839	24	21	3.02428457308119E-06	3.02428457308119	24	30	5.67048473004618E-06	5.67048473004618	NA	0	0	0	NA	0	0	0	NA	0	0	0
chr5:18717308-18717469	upstream	AT5G46170.1	protein_coding F-box family protein F-box family protein; CONTAINS InterPro DOMAIN/s: F-box domain. Skp2-like (InterPro:IPR022364); BEST Arabidopsis thaliana protein match is: F-box family protein (TAIR:AT4G18380.2); Has 1807 Blast hits to 1807 proteins in 277 species: Archae - 0; Bacteria - 0; Metazoa - 736; Fungi - 347; Plants - 385; Viruses - 0; Other Eukaryotes - 339 (source: NCBI BLink).	0.0000538546484696002	down	24	16	3.08419703701191E-06	3.08419703701191	24	24	0.0000034563252263785	3.4563252263785	24	29	5.48146857237797E-06	5.48146857237797	NA	0	0	0	NA	0	0	0	NA	0	0	0
chr1:25588062-25588491	upstream	AT1G68260.1	protein_coding Thioesterase superfamily protein Thioesterase superfamily protein; CONTAINS InterPro DOMAIN/s: Thioesterase superfamily (InterPro:IPR006683); BEST Arabidopsis thaliana protein match is: Thioesterase superfamily protein (TAIR:AT1G68280.1); Has 2036 Blast hits to 2035 proteins in 690 species: Archae - 16; Bacteria - 1416; Metazoa - 0; Fungi - 0; Plants - 80; Viruses - 0; Other Eukary…	0.0000543639386530141	down	24	18	3.46972166663839E-06	3.46972166663839	24	17	2.44823036868477E-06	2.44823036868477	24	34	0.000006426549360719	6.426549360719	NA	0	0	0	NA	0	0	0	NA	0	0	0
chr3:8150507-8150920	upstream;upstream;upstream	AT3G22968.1;AT3G22970.1;AT3G22970.2	protein_coding conserved peptide upstream open reading frame 59 Upstream open reading frames (uORFs) are small open reading frames found in the 5' UTR of a mature mRNA. and can potentially mediate translational regulation of the largest. or major. ORF (mORF). CPuORF59 represents a conserved upstream opening reading frame relative to major ORF AT3G22970.1 conserved peptide upstream open reading fr…	5.94796141199261E-06	down	24	18	3.46972166663839E-06	3.46972166663839	24	26	3.74435232857671E-06	3.74435232857671	24	43	8.12769477973286E-06	8.12769477973286	NA	0	0	0	NA	0	0	0	NA	0	0	0
chr1:25932547-25932818	upstream	AT1G68980.1	protein_coding Tetratricopeptide repeat (TPR)-like superfamily protein Tetratricopeptide repeat (TPR)-like superfamily protein; CONTAINS InterPro DOMAIN/s: Pentatricopeptide repeat (InterPro:IPR002885); BEST Arabidopsis thaliana protein match is: Pentatricopeptide repeat (PPR) superfamily protein (TAIR:AT1G69290.1); Has 15528 Blast hits to 6193 proteins in 167 species: Archae - 0; Bacteria - 0; M…	0.0000608235360204179	down	24	20	3.85524629626488E-06	3.85524629626488	24	16	2.30421681758567E-06	2.30421681758567	24	32	6.04851704538259E-06	6.04851704538259	NA	0	0	0	NA	0	0	0	NA	0	0	0
chr1:8355054-8355506	upstream	AT1G23560.1	protein_coding Domain of unknown function (DUF220) Domain of unknown function (DUF220); CONTAINS InterPro DOMAIN/s: Protein of unknown function DUF220 (InterPro:IPR003863); BEST Arabidopsis thaliana protein match is: Domain of unknown function (DUF220) (TAIR:AT1G70480.2); Has 154 Blast hits to 140 proteins in 12 species: Archae - 0; Bacteria - 0; Metazoa - 0; Fungi - 0; Plants - 154; Viruses - 0;…	0.0000612695837799417	down	24	16	3.08419703701191E-06	3.08419703701191	24	22	3.16829812418029E-06	3.16829812418029	24	30	5.67048473004618E-06	5.67048473004618	NA	0	0	0	NA	0	0	0	NA	0	0	0
chr1:12371663-12372090	upstream	AT1G34030.1	protein_coding Ribosomal protein S13/S18 family Ribosomal protein S13/S18 family; FUNCTIONS IN: structural constituent of ribosome. protein binding; INVOLVED IN: translation; LOCATED IN: in 6 components; EXPRESSED IN: 23 plant structures; EXPRESSED DURING: 13 growth stages; CONTAINS InterPro DOMAIN/s: Ribosomal protein S13-like. H2TH (InterPro:IPR010979). Ribosomal protein S13. conserved site (In…	0.0000612695837799417	down	24	17	3.27695935182515E-06	3.27695935182515	24	20	2.88027102198208E-06	2.88027102198208	24	31	5.85950088771438E-06	5.85950088771438	NA	0	0	0	NA	0	0	0	NA	0	0	0
chr2:6324476-6324943	upstream;upstream;upstream	AT2G14760.1;AT2G14760.2;AT2G14760.3	protein_coding basic helix-loop-helix (bHLH) DNA-binding superfamily protein basic helix-loop-helix (bHLH) DNA-binding superfamily protein; FUNCTIONS IN: sequence-specific DNA binding transcription factor activity; INVOLVED IN: regulation of transcription; LOCATED IN: nucleus; CONTAINS InterPro DOMAIN/s: Helix-loop-helix DNA-binding domain (InterPro:IPR001092). Helix-loop-helix DNA-binding (Inter…	6.24007348951017E-07	down	24	23	4.43353324070462E-06	4.43353324070462	24	31	4.46442008407223E-06	4.46442008407223	24	53	0.0000100178563564149	10.0178563564149	NA	0	0	0	NA	0	0	0	NA	0	0	0
chr4:5965100-5965427	upstream	AT4G09420.1	protein_coding Disease resistance protein (TIR-NBS class) Disease resistance protein (TIR-NBS class); FUNCTIONS IN: transmembrane receptor activity. ATP binding; INVOLVED IN: signal transduction. apoptosis. defense response. innate immune response; LOCATED IN: intrinsic to membrane; EXPRESSED IN: shoot apex. cotyledon. leaf whorl. leaf; EXPRESSED DURING: LP.06 six leaves visible. LP.04 four leave…	0.0000679275846227539	down	24	20	3.85524629626488E-06	3.85524629626488	24	22	3.16829812418029E-06	3.16829812418029	24	25	4.72540394170515E-06	4.72540394170515	NA	0	0	0	NA	0	0	0	NA	0	0	0
chr5:25844396-25844617	upstream	AT5G64660.1	protein_coding CYS. MET. PRO. and GLY protein 2 "CYS. MET. PRO. and GLY protein 2" (CMPG2); FUNCTIONS IN: ubiquitin-protein ligase activity. binding; INVOLVED IN: response to chitin; LOCATED IN: ubiquitin ligase complex; EXPRESSED IN: 23 plant structures; EXPRESSED DURING: 11 growth stages; CONTAINS InterPro DOMAIN/s: U box domain (InterPro:IPR003613). Armadillo-like helical (InterPro:IPR011989).…	0.0000687950834258682	down	24	21	4.04800861107813E-06	4.04800861107813	24	16	2.30421681758567E-06	2.30421681758567	24	30	5.67048473004618E-06	5.67048473004618	NA	0	0	0	NA	0	0	0	NA	0	0	0
chr3:22994275-22995042	upstream	AT3G62100.1	protein_coding indole-3-acetic acid inducible 30 Encodes a member of the Aux/IAA family of proteins implicated in auxin signaling. IAA30 lacks the conserved degron (domain II) found in many family members. IAA30 transcripts are induced by auxin treatment and accumulate preferentially in the quiescent center cells of the root meristem. Overexpression of IAA30 leads to defects in gravitropism. root…	0.0000692989557137757	down	24	22	4.24077092589137E-06	4.24077092589137	24	21	3.02428457308119E-06	3.02428457308119	24	51	0.0000096398240410785	9.6398240410785	NA	0	0	0	NA	0	0	0	NA	0	0	0
chr3:8248910-8249487	upstream	AT3G23140.1	protein_coding C2H2 and C2HC zinc fingers superfamily protein Encodes UPRIGHT ROSETTE (URO). Overexpression of URO alters indole-3-acetic acid (IAA) homeostasis. UPRIGHT ROSETTE (URO); FUNCTIONS IN: sequence-specific DNA binding transcription factor activity. zinc ion binding. nucleic acid binding; INVOLVED IN: auxin homeostasis. regulation of transcription; LOCATED IN: intracellular; CONTAINS In…	0.0000733552390399811	down	24	19	3.66248398145164E-06	3.66248398145164	24	15	2.16020326648656E-06	2.16020326648656	24	38	7.18261399139183E-06	7.18261399139183	NA	0	0	0	NA	0	0	0	NA	0	0	0
chr4:2769441-2769675	upstream	AT4G05475.1	protein_coding RNI-like superfamily protein RNI-like superfamily protein; CONTAINS InterPro DOMAIN/s: F-box domain. cyclin-like (InterPro:IPR001810); BEST Arabidopsis thaliana protein match is: RNI-like superfamily protein (TAIR:AT4G05470.1).	7.55325470043705E-06	down	24	18	3.46972166663839E-06	3.46972166663839	24	26	3.74435232857671E-06	3.74435232857671	24	41	7.74966246439644E-06	7.74966246439644	NA	0	0	0	NA	0	0	0	NA	0	0	0
chr1:8419667-8420062	upstream;upstream	AT1G23820.1;AT1G23820.2	protein_coding spermidine synthase 1 Spermidine synthase. spermidine synthase 1 (SPDS1); FUNCTIONS IN: spermidine synthase activity; INVOLVED IN: spermidine biosynthetic process; LOCATED IN: cellular_component unknown; EXPRESSED IN: 25 plant structures; EXPRESSED DURING: 15 growth stages; CONTAINS InterPro DOMAIN/s: Spermine synthase (InterPro:IPR001045); BEST Arabidopsis thaliana protein match i…	7.55406975831228E-06	down	24	15	2.89143472219866E-06	2.89143472219866	24	31	4.46442008407223E-06	4.46442008407223	24	39	7.37163014906003E-06	7.37163014906003	NA	0	0	0	NA	0	0	0	NA	0	0	0
chr1:18887132-18887595	upstream;upstream	AT1G50954.1;AT1G50960.1	protein_coding unknown protein; Has 30201 Blast hits to 17322 proteins in 780 species: Archae - 12; Bacteria - 1396; Metazoa - 17338; Fungi - 3422; Plants - 5037; Viruses - 0; Other Eukaryotes - 2996 (source: NCBI BLink).;protein_coding gibberellin 2-oxidase 7 Encodes a protein with gibberellin 2-oxidase activity which acts specifically on C-20 gibberellins. DDF1 binds to GA2OX7 and regulates its…	0.0000771807106474881	down	24	19	3.66248398145164E-06	3.66248398145164	24	24	0.0000034563252263785	3.4563252263785	24	23	4.34737162636874E-06	4.34737162636874	NA	0	0	0	NA	0	0	0	NA	0	0	0
chr1:12344589-12344977	upstream	AT1G33960.1	protein_coding P-loop containing nucleoside triphosphate hydrolases superfamily protein Identified as a gene that is induced by avirulence gene avrRpt2 and RPS2 after infection with Pseudomonas syringae pv maculicola strain ES4326 carrying avrRpt2 AVRRPT2-INDUCED GENE 1 (AIG1); FUNCTIONS IN: GTP binding; INVOLVED IN: response to bacterium; EXPRESSED IN: 11 plant structures; EXPRESSED DURING: 8 gr…	0.0000773184250839326	down	24	23	4.43353324070462E-06	4.43353324070462	24	15	2.16020326648656E-06	2.16020326648656	24	28	5.29245241470977E-06	5.29245241470977	NA	0	0	0	NA	0	0	0	NA	0	0	0
chr2:17817248-17817533	upstream;upstream	AT2G42810.1;AT2G42810.2	protein_coding protein phosphatase 5.2 Encodes a phytochrome-specific type 5 serine/threonine protein phosphatase. It dephosphorylates active Pfr-phytochromes. Controls light signal flux by enhancing phytochrome stability and affinity for a signal transducer. It localizes to the cytoplasm in darkness and in the nucleus in light. The gene is alternately spliced. This variant does not contain membr…	0.0000782516606077666	down	24	18	3.46972166663839E-06	3.46972166663839	24	22	3.16829812418029E-06	3.16829812418029	24	26	4.91442009937335E-06	4.91442009937335	NA	0	0	0	NA	0	0	0	NA	0	0	0
chr1:10413300-10414021	upstream	AT1G29740.1	protein_coding Leucine-rich repeat transmembrane protein kinase Leucine-rich repeat transmembrane protein kinase; FUNCTIONS IN: kinase activity; INVOLVED IN: protein amino acid phosphorylation; LOCATED IN: endomembrane system; CONTAINS InterPro DOMAIN/s: Protein kinase. ATP binding site (InterPro:IPR017441). Serine/threonine-protein kinase domain (InterPro:IPR002290). Serine/threonine-protein kin…	0.0000791716982451285	down	24	16	3.08419703701191E-06	3.08419703701191	24	23	0.0000033123116752794	3.3123116752794	24	27	5.10343625704156E-06	5.10343625704156	NA	0	0	0	NA	0	0	0	NA	0	0	0
chr5:1003660-1004420	upstream	AT5G03790.1	protein_coding homeobox 51 Encodes a homeodomain leucine zipper class I (HD-Zip I) meristem identity regulator that acts together with LFY to induce CAL expression. It binds to the CAL promoter proximal CAATNATTG element. LMI1 acts primarily downstream of LFY in meristem identity regulation. The interaction between LFY. LMI1 and CAL resembles a feed-forward loop transcriptional network motif. The…	0.0000792900026761171	down	24	18	3.46972166663839E-06	3.46972166663839	24	18	2.59224391978388E-06	2.59224391978388	24	30	5.67048473004618E-06	5.67048473004618	NA	0	0	0	NA	0	0	0	NA	0	0	0
chr2:12429294-12429880	upstream;upstream	AT2G28940.1;AT2G28940.2	protein_coding Protein kinase superfamily protein Protein kinase superfamily protein; FUNCTIONS IN: protein kinase activity. kinase activity. ATP binding; INVOLVED IN: protein amino acid phosphorylation; LOCATED IN: endomembrane system; EXPRESSED IN: 19 plant structures; EXPRESSED DURING: 13 growth stages; CONTAINS InterPro DOMAIN/s: Protein kinase. catalytic domain (InterPro:IPR000719). Serine/t…	0.000079321361710191	down	24	13	2.50591009257217E-06	2.50591009257217	24	28	4.03237943077492E-06	4.03237943077492	24	25	4.72540394170515E-06	4.72540394170515	NA	0	0	0	NA	0	0	0	NA	0	0	0
chr3:11032870-11033264	upstream	AT3G29035.1	protein_coding NAC domain containing protein 3 Encodes a protein with transcription factor activity. Note: this protein (AT3G29035) on occasion has also been referred to as AtNAC3. not to be confused with the AtNAC3 found at locus AT3G15500. NAC domain containing protein 3 (NAC3); CONTAINS InterPro DOMAIN/s: No apical meristem (NAM) protein (InterPro:IPR003441); BEST Arabidopsis thaliana protein …	0.0000797035404156222	down	24	17	3.27695935182515E-06	3.27695935182515	24	18	2.59224391978388E-06	2.59224391978388	24	31	5.85950088771438E-06	5.85950088771438	NA	0	0	0	NA	0	0	0	NA	0	0	0
chr4:12163089-12163527	upstream	AT4G23240.1	protein_coding cysteine-rich RLK (RECEPTOR-like protein kinase) 16 Encodes a cysteine-rich receptor-like protein kinase. cysteine-rich RLK (RECEPTOR-like protein kinase) 16 (CRK16); FUNCTIONS IN: protein serine/threonine kinase activity. protein kinase activity. ATP binding; INVOLVED IN: protein amino acid phosphorylation; EXPRESSED IN: 13 plant structures; EXPRESSED DURING: 10 growth stages; CON…	0.0000808931209974613	down	24	16	3.08419703701191E-06	3.08419703701191	24	16	2.30421681758567E-06	2.30421681758567	24	34	0.000006426549360719	6.426549360719	NA	0	0	0	NA	0	0	0	NA	0	0	0
chr5:20642451-20643076	upstream	AT5G50760.1	protein_coding SAUR-like auxin-responsive protein family SAUR-like auxin-responsive protein family ; CONTAINS InterPro DOMAIN/s: Auxin responsive SAUR protein (InterPro:IPR003676); BEST Arabidopsis thaliana protein match is: SAUR-like auxin-responsive protein family (TAIR:AT3G43120.1); Has 1807 Blast hits to 1807 proteins in 277 species: Archae - 0; Bacteria - 0; Metazoa - 736; Fungi - 347; Plant…	0.0000811946977117677	down	24	13	2.50591009257217E-06	2.50591009257217	24	21	3.02428457308119E-06	3.02428457308119	24	32	6.04851704538259E-06	6.04851704538259	NA	0	0	0	NA	0	0	0	NA	0	0	0
chr3:8427218-8427368	upstream	AT3G23510.1	protein_coding Cyclopropane-fatty-acyl-phospholipid synthase Cyclopropane-fatty-acyl-phospholipid synthase; FUNCTIONS IN: cyclopropane-fatty-acyl-phospholipid synthase activity; INVOLVED IN: lipid biosynthetic process; LOCATED IN: endomembrane system; CONTAINS InterPro DOMAIN/s: Amine oxidase (InterPro:IPR002937). Cyclopropane-fatty-acyl-phospholipid/mycolic acid synthase (InterPro:IPR003333). Ad…	0.0000082035975520062	down	24	23	4.43353324070462E-06	4.43353324070462	24	23	0.0000033123116752794	3.3123116752794	24	38	7.18261399139183E-06	7.18261399139183	NA	0	0	0	NA	0	0	0	NA	0	0	0
chr1:16891304-16891650	upstream;upstream	AT1G44750.1;AT1G44750.2	protein_coding purine permease 11 Member of a family of proteins related to PUP1. a purine transporter. May be involved in the transport of purine and purine derivatives such as cytokinins. across the plasma membrane. purine permease 11 (PUP11); CONTAINS InterPro DOMAIN/s: Protein of unknown function DUF250 (InterPro:IPR004853); BEST Arabidopsis thaliana protein match is: Drug/metabolite transpor…	0.0000822659266813548	down	24	12	2.31314777775893E-06	2.31314777775893	24	20	2.88027102198208E-06	2.88027102198208	24	34	0.000006426549360719	6.426549360719	NA	0	0	0	NA	0	0	0	NA	0	0	0
chr3:21524006-21524433	upstream	AT3G58120.1	protein_coding Basic-leucine zipper (bZIP) transcription factor family protein Encodes a member of the BZIP family of transcription factors. Forms heterodimers with the related protein AtbZIP34. Binds to G-boxes in vitro and is localized to the nucleus in onion epidermal cells. BZIP61; FUNCTIONS IN: DNA binding. transcription activator activity. sequence-specific DNA binding transcription factor …	0.0000935864765970117	down	24	21	4.04800861107813E-06	4.04800861107813	24	20	2.88027102198208E-06	2.88027102198208	24	49	9.26179172574209E-06	9.26179172574209	NA	0	0	0	NA	0	0	0	NA	0	0	0
chr2:6359603-6360117	upstream	AT2G14810.1	protein_coding unknown protein; Has 1 Blast hits to 1 proteins in 1 species: Archae - 0; Bacteria - 0; Metazoa - 0; Fungi - 0; Plants - 1; Viruses - 0; Other Eukaryotes - 0 (source: NCBI BLink).	9.73074157762268E-09	down	24	44	8.48154185178274E-06	8.48154185178274	24	50	7.20067755495521E-06	7.20067755495521	24	93	0.0000175785026631432	17.5785026631432	NA	0	0	0	NA	0	0	0	NA	0	0	0
chr1:10316874-10317913	upstream;upstream	AT1G29480.1;AT1G29490.1	protein_coding unknown protein; Has 20 Blast hits to 20 proteins in 8 species: Archae - 0; Bacteria - 7; Metazoa - 0; Fungi - 0; Plants - 7; Viruses - 0; Other Eukaryotes - 6 (source: NCBI BLink).;protein_coding SAUR-like auxin-responsive protein family SAUR-like auxin-responsive protein family ; CONTAINS InterPro DOMAIN/s: Auxin responsive SAUR protein (InterPro:IPR003676); BEST Arabidopsis thal…	9.81041121359268E-12	down	24	61	0.0000117585012036079	11.7585012036079	24	74	0.0000106570027813337	10.6570027813337	24	109	0.0000206027611858344	20.6027611858344	NA	0	0	0	NA	0	0	0	NA	0	0	0
chr5:14954643-14955029	upstream	AT5G37640.1	protein_coding ubiquitin 9 polyubiquitin gene with 4 ubiquitin repeats. The first ubiquitin repeat has 16 amino acid replacements. ubiquitin 9 (UBQ9); INVOLVED IN: protein modification process. ubiquitin-dependent protein catabolic process; LOCATED IN: nucleolus. cell wall. intracellular. plasma membrane; EXPRESSED IN: cultured cell; EXPRESSED DURING: seedling growth; CONTAINS InterPro DOMAIN/s: …	9.95029815513642E-06	down	24	28	5.39734481477084E-06	5.39734481477084	24	23	0.0000033123116752794	3.3123116752794	24	31	5.85950088771438E-06	5.85950088771438	NA	0	0	0	NA	0	0	0	NA	0	0	0
chr3:17838620-17839084	upstream;upstream	AT3G48200.1;AT3G48205.1	protein_coding unknown protein; FUNCTIONS IN: molecular_function unknown; INVOLVED IN: biological_process unknown; LOCATED IN: endomembrane system; EXPRESSED IN: 21 plant structures; EXPRESSED DURING: 13 growth stages; Has 210 Blast hits to 148 proteins in 42 species: Archae - 0; Bacteria - 118; Metazoa - 0; Fungi - 0; Plants - 48; Viruses - 0; Other Eukaryotes - 44 (source: NCBI BLink).;protein_…	0.000104311535730444	down	24	17	3.27695935182515E-06	3.27695935182515	23	15	2.16020326648656E-06	2.16020326648656	24	32	6.04851704538259E-06	6.04851704538259	NA	0	0	0	NA	0	0	0	NA	0	0	0
chr1:11642793-11643082	upstream	AT1G32260.1	protein_coding unknown protein; FUNCTIONS IN: molecular_function unknown; INVOLVED IN: biological_process unknown; LOCATED IN: mitochondrion; EXPRESSED IN: 22 plant structures; EXPRESSED DURING: 13 growth stages; BEST Arabidopsis thaliana protein match is: unknown protein (TAIR:AT2G35480.1); Has 48 Blast hits to 48 proteins in 14 species: Archae - 0; Bacteria - 0; Metazoa - 0; Fungi - 0; Plants -…	0.000136313471659505	down	23	16	3.08419703701191E-06	3.08419703701191	24	16	2.30421681758567E-06	2.30421681758567	24	30	5.67048473004618E-06	5.67048473004618	NA	0	0	0	NA	0	0	0	NA	0	0	0
chr5:17486841-17486938	upstream;upstream	AT5G43520.1;AT5G43525.1	protein_coding Cysteine/Histidine-rich C1 domain family protein Cysteine/Histidine-rich C1 domain family protein; CONTAINS InterPro DOMAIN/s: DC1 (InterPro:IPR004146). C1-like (InterPro:IPR011424); BEST Arabidopsis thaliana protein match is: Cysteine/Histidine-rich C1 domain family protein (TAIR:AT2G44380.1); Has 1807 Blast hits to 1807 proteins in 277 species: Archae - 0; Bacteria - 0; Metazoa -…	0.000139037160971523	down	24	13	2.50591009257217E-06	2.50591009257217	23	17	2.44823036868477E-06	2.44823036868477	24	32	6.04851704538259E-06	6.04851704538259	NA	0	0	0	NA	0	0	0	NA	0	0	0
chr3:8036014-8036650	upstream	AT3G22740.1	protein_coding homocysteine S-methyltransferase 3 homocysteine S-methyltransferase (HMT3) homocysteine S-methyltransferase 3 (HMT3); FUNCTIONS IN: homocysteine S-methyltransferase activity; INVOLVED IN: biological_process unknown; LOCATED IN: plasma membrane; EXPRESSED IN: 16 plant structures; EXPRESSED DURING: 7 growth stages; CONTAINS InterPro DOMAIN/s: Homocysteine S-methyltransferase (InterPr…	0.000155508005240338	down	23	16	3.08419703701191E-06	3.08419703701191	24	17	2.44823036868477E-06	2.44823036868477	24	28	5.29245241470977E-06	5.29245241470977	NA	0	0	0	NA	0	0	0	NA	0	0	0
chr5:7686742-7687011	upstream;upstream	AT5G22960.1;AT5G22980.1	protein_coding alpha/beta-Hydrolases superfamily protein alpha/beta-Hydrolases superfamily protein; FUNCTIONS IN: serine-type carboxypeptidase activity; INVOLVED IN: proteolysis; LOCATED IN: endomembrane system; CONTAINS InterPro DOMAIN/s: Peptidase S10. serine carboxypeptidase (InterPro:IPR001563). Peptidase S10. serine carboxypeptidase. active site (InterPro:IPR018202); BEST Arabidopsis thalian…	0.000173445864494672	down	24	23	4.43353324070462E-06	4.43353324070462	23	19	2.73625747088298E-06	2.73625747088298	24	52	9.82884019874671E-06	9.82884019874671	NA	0	0	0	NA	0	0	0	NA	0	0	0
chr5:9142449-9142660	upstream	AT5G26160.1	protein_coding unknown protein; BEST Arabidopsis thaliana protein match is: unknown protein (TAIR:AT5G20610.1); Has 197 Blast hits to 158 proteins in 44 species: Archae - 0; Bacteria - 14; Metazoa - 28; Fungi - 15; Plants - 117; Viruses - 2; Other Eukaryotes - 21 (source: NCBI BLink).	0.000175332033105403	down	23	17	3.27695935182515E-06	3.27695935182515	24	17	2.44823036868477E-06	2.44823036868477	24	26	4.91442009937335E-06	4.91442009937335	NA	0	0	0	NA	0	0	0	NA	0	0	0
chr1:25568401-25569021	upstream	AT1G68220.1	protein_coding Protein of unknown function (DUF1218) Protein of unknown function (DUF1218); FUNCTIONS IN: molecular_function unknown; INVOLVED IN: biological_process unknown; LOCATED IN: plasma membrane; EXPRESSED IN: 22 plant structures; EXPRESSED DURING: 13 growth stages; CONTAINS InterPro DOMAIN/s: Protein of unknown function DUF1218 (InterPro:IPR009606); BEST Arabidopsis thaliana protein matc…	0.000181304256567338	down	24	12	2.31314777775893E-06	2.31314777775893	24	18	2.59224391978388E-06	2.59224391978388	23	30	5.67048473004618E-06	5.67048473004618	NA	0	0	0	NA	0	0	0	NA	0	0	0
chr2:19348166-19348663	upstream	AT2G47115.1	protein_coding unknown protein; FUNCTIONS IN: molecular_function unknown; INVOLVED IN: biological_process unknown; LOCATED IN: endomembrane system; BEST Arabidopsis thaliana protein match is: unknown protein (TAIR:AT1G10660.1); Has 35333 Blast hits to 34131 proteins in 2444 species: Archae - 798; Bacteria - 22429; Metazoa - 974; Fungi - 991; Plants - 531; Viruses - 0; Other Eukaryotes - 9610 (sou…	0.000199836584979158	down	23	18	3.46972166663839E-06	3.46972166663839	24	15	2.16020326648656E-06	2.16020326648656	24	26	4.91442009937335E-06	4.91442009937335	NA	0	0	0	NA	0	0	0	NA	0	0	0
chr5:24641368-24641719	upstream;upstream	AT5G61270.1;AT5G61270.2	protein_coding phytochrome-interacting factor7 Basic helix-loop-helix (bHLH) phytochrome interacting factor. Interacts specifically with the far-red light?absorbing Pfr form of phyB through a conserved domain called the active phyB binding motif. Upon light exposure. PIF7 rapidly migrates to intranuclear speckles. where it colocalizes with phyB. Role as negative regulator of phyB-mediated seedlin…	0.000208216017664456	down	23	12	2.31314777775893E-06	2.31314777775893	24	16	2.30421681758567E-06	2.30421681758567	24	31	5.85950088771438E-06	5.85950088771438	NA	0	0	0	NA	0	0	0	NA	0	0	0
chr3:18719541-18719784	upstream	AT3G50440.1	protein_coding methyl esterase 10 Encodes a protein shown to have methyl jasmonate esterase activity in vitro. This protein does not act on methyl IAA. MeSA. MeGA4. or MEGA9 in vitro. methyl esterase 10 (MES10); CONTAINS InterPro DOMAIN/s: Alpha/beta hydrolase fold-1 (InterPro:IPR000073); BEST Arabidopsis thaliana protein match is: methyl esterase 1 (TAIR:AT2G23620.1); Has 1602 Blast hits to 1600…	0.000224324177953521	down	24	19	3.66248398145164E-06	3.66248398145164	23	17	2.44823036868477E-06	2.44823036868477	24	22	4.15835546870053E-06	4.15835546870053	NA	0	0	0	NA	0	0	0	NA	0	0	0
chr4:966769-967210	upstream	AT4G02190.1	protein_coding Cysteine/Histidine-rich C1 domain family protein Cysteine/Histidine-rich C1 domain family protein; FUNCTIONS IN: zinc ion binding; INVOLVED IN: intracellular signaling pathway; LOCATED IN: cellular_component unknown; CONTAINS InterPro DOMAIN/s: Protein kinase C-like. phorbol ester/diacylglycerol binding (InterPro:IPR002219). DC1 (InterPro:IPR004146). Zinc finger. PHD-type (InterPro…	0.000233000249711044	down	24	15	2.89143472219866E-06	2.89143472219866	23	15	2.16020326648656E-06	2.16020326648656	24	28	5.29245241470977E-06	5.29245241470977	NA	0	0	0	NA	0	0	0	NA	0	0	0
chr2:14364565-14365038	upstream	AT2G34000.1	protein_coding RING/U-box superfamily protein RING/U-box superfamily protein; FUNCTIONS IN: zinc ion binding; LOCATED IN: endomembrane system; CONTAINS InterPro DOMAIN/s: Zinc finger. RING-type (InterPro:IPR001841). Zinc finger. C3HC4 RING-type (InterPro:IPR018957); BEST Arabidopsis thaliana protein match is: RING/U-box superfamily protein (TAIR:AT3G05200.1); Has 5929 Blast hits to 5917 proteins …	0.000237693190267196	down	24	12	2.31314777775893E-06	2.31314777775893	24	16	2.30421681758567E-06	2.30421681758567	23	30	5.67048473004618E-06	5.67048473004618	NA	0	0	0	NA	0	0	0	NA	0	0	0
chr5:1238617-1239091	upstream	AT5G04390.1	protein_coding C2H2-type zinc finger family protein C2H2-type zinc finger family protein; FUNCTIONS IN: zinc ion binding. nucleic acid binding; INVOLVED IN: biological_process unknown; LOCATED IN: intracellular; EXPRESSED IN: petal. leaf whorl. male gametophyte. flower. pollen tube; EXPRESSED DURING: L mature pollen stage. M germinated pollen stage. 4 anthesis. petal differentiation and expansion…	0.000303283999687123	down	24	16	3.08419703701191E-06	3.08419703701191	23	15	2.16020326648656E-06	2.16020326648656	24	25	4.72540394170515E-06	4.72540394170515	NA	0	0	0	NA	0	0	0	NA	0	0	0
chr1:6006800-6007149	upstream	AT1G17490.1	protein_coding unknown protein; BEST Arabidopsis thaliana protein match is: unknown protein (TAIR:AT1G72690.1); Has 57 Blast hits to 45 proteins in 9 species: Archae - 0; Bacteria - 0; Metazoa - 0; Fungi - 0; Plants - 57; Viruses - 0; Other Eukaryotes - 0 (source: NCBI BLink).	0.000345385779083864	down	24	15	2.89143472219866E-06	2.89143472219866	23	22	3.16829812418029E-06	3.16829812418029	24	46	8.69474325273747E-06	8.69474325273747	NA	0	0	0	NA	0	0	0	NA	0	0	0
chr4:10271677-10271858	upstream	AT4G18660.1	protein_coding unknown protein; BEST Arabidopsis thaliana protein match is: unknown protein (TAIR:AT4G18690.1); Has 115 Blast hits to 115 proteins in 20 species: Archae - 0; Bacteria - 0; Metazoa - 0; Fungi - 0; Plants - 115; Viruses - 0; Other Eukaryotes - 0 (source: NCBI BLink).	0.000346722011686469	down	24	15	2.89143472219866E-06	2.89143472219866	23	17	2.44823036868477E-06	2.44823036868477	24	23	4.34737162636874E-06	4.34737162636874	NA	0	0	0	NA	0	0	0	NA	0	0	0
chr2:7049675-7050135	upstream;upstream	AT2G16270.1;AT2G16280.1	protein_coding unknown protein; FUNCTIONS IN: molecular_function unknown; INVOLVED IN: biological_process unknown; LOCATED IN: chloroplast; EXPRESSED IN: 16 plant structures; EXPRESSED DURING: 9 growth stages; BEST Arabidopsis thaliana protein match is: unknown protein (TAIR:AT1G16630.1); Has 1844 Blast hits to 1256 proteins in 271 species: Archae - 6; Bacteria - 283; Metazoa - 434; Fungi - 153; …	0.00034791583999558	down	23	16	3.08419703701191E-06	3.08419703701191	24	14	2.01618971538746E-06	2.01618971538746	24	25	4.72540394170515E-06	4.72540394170515	NA	0	0	0	NA	0	0	0	NA	0	0	0
chr1:27101679-27102235	upstream	AT1G72000.1	protein_coding Plant neutral invertase family protein Plant neutral invertase family protein; FUNCTIONS IN: catalytic activity. beta-fructofuranosidase activity; INVOLVED IN: biological_process unknown; LOCATED IN: cellular_component unknown; CONTAINS InterPro DOMAIN/s: Plant neutral invertase (InterPro:IPR006937). Six-hairpin glycosidase-like (InterPro:IPR008928); BEST Arabidopsis thaliana prote…	0.000387425982190071	down	24	19	3.66248398145164E-06	3.66248398145164	23	14	2.01618971538746E-06	2.01618971538746	24	21	3.96933931103232E-06	3.96933931103232	NA	0	0	0	NA	0	0	0	NA	0	0	0
chr2:14243611-14243894	upstream	AT2G33670.1	protein_coding Seven transmembrane MLO family protein A member of a large family of seven-transmembrane domain proteins specific to plants. homologs of the barley mildew resistance locus o (MLO) protein. The Arabidopsis genome contains 15 genes encoding MLO proteins. with localization in plasma membrane. Phylogenetic analysis revealed four clades of closely-related AtMLO genes. ATMLO5 belongs to …	0.000392706874795473	down	24	17	3.27695935182515E-06	3.27695935182515	23	15	2.16020326648656E-06	2.16020326648656	24	22	4.15835546870053E-06	4.15835546870053	NA	0	0	0	NA	0	0	0	NA	0	0	0
chr1:29413634-29414079	upstream	AT1G78172.1	protein_coding unknown protein; FUNCTIONS IN: molecular_function unknown; INVOLVED IN: biological_process unknown; LOCATED IN: cellular_component unknown; Has 30201 Blast hits to 17322 proteins in 780 species: Archae - 12; Bacteria - 1396; Metazoa - 17338; Fungi - 3422; Plants - 5037; Viruses - 0; Other Eukaryotes - 2996 (source: NCBI BLink).	0.000405072562704098	down	23	11	2.12038546294569E-06	2.12038546294569	24	19	2.73625747088298E-06	2.73625747088298	24	24	4.53638778403694E-06	4.53638778403694	NA	0	0	0	NA	0	0	0	NA	0	0	0
chr3:20577871-20578213	upstream	AT3G55510.1	protein_coding Noc2p family REBELOTE (RBL); INVOLVED IN: floral meristem determinacy; LOCATED IN: nucleus; EXPRESSED IN: 23 plant structures; EXPRESSED DURING: 13 growth stages; CONTAINS InterPro DOMAIN/s: Uncharacterised protein family UPF0120 (InterPro:IPR005343); BEST Arabidopsis thaliana protein match is: Noc2p family (TAIR:AT2G18220.1); Has 382 Blast hits to 364 proteins in 176 species: Arch…	0.000452994951613884	down	24	15	2.89143472219866E-06	2.89143472219866	24	17	2.44823036868477E-06	2.44823036868477	23	21	3.96933931103232E-06	3.96933931103232	NA	0	0	0	NA	0	0	0	NA	0	0	0
chr4:11758370-11758575	upstream	AT4G22217.1	protein_coding Arabidopsis defensin-like protein Encodes a defensin-like (DEFL) family protein. Arabidopsis defensin-like protein; LOCATED IN: endomembrane system; CONTAINS InterPro DOMAIN/s: Defensin-like protein. Arabidopsis (InterPro:IPR022618). Low-molecular-weight cysteine-rich family (InterPro:IPR020191); BEST Arabidopsis thaliana protein match is: Arabidopsis defensin-like protein (TAIR:AT…	0.000459207631868547	down	24	15	2.89143472219866E-06	2.89143472219866	23	14	2.01618971538746E-06	2.01618971538746	24	24	4.53638778403694E-06	4.53638778403694	NA	0	0	0	NA	0	0	0	NA	0	0	0
chr4:11323121-11323783	upstream	AT4G21250.1	protein_coding Sulfite exporter TauE/SafE family protein Sulfite exporter TauE/SafE family protein; FUNCTIONS IN: molecular_function unknown; INVOLVED IN: biological_process unknown; LOCATED IN: endomembrane system. integral to membrane; CONTAINS InterPro DOMAIN/s: Protein of unknown function DUF81 (InterPro:IPR002781); BEST Arabidopsis thaliana protein match is: Sulfite exporter TauE/SafE family…	0.000462738271585925	down	24	13	2.50591009257217E-06	2.50591009257217	23	16	2.30421681758567E-06	2.30421681758567	24	24	4.53638778403694E-06	4.53638778403694	NA	0	0	0	NA	0	0	0	NA	0	0	0
chr2:13484732-13484914	upstream	AT2G31710.1	protein_coding Vacuolar ATPase assembly integral membrane protein VMA21-like domain Vacuolar ATPase assembly integral membrane protein VMA21-like domain; FUNCTIONS IN: molecular_function unknown; INVOLVED IN: biological_process unknown; LOCATED IN: endomembrane system; EXPRESSED IN: 22 plant structures; EXPRESSED DURING: 13 growth stages; CONTAINS InterPro DOMAIN/s: Vacuolar ATPase assembly integ…	0.000491624815186565	down	24	11	2.12038546294569E-06	2.12038546294569	24	15	2.16020326648656E-06	2.16020326648656	23	31	5.85950088771438E-06	5.85950088771438	NA	0	0	0	NA	0	0	0	NA	0	0	0
chr5:23790905-23791548	upstream	AT5G58920.1	protein_coding unknown protein; Has 1807 Blast hits to 1807 proteins in 277 species: Archae - 0; Bacteria - 0; Metazoa - 736; Fungi - 347; Plants - 385; Viruses - 0; Other Eukaryotes - 339 (source: NCBI BLink).	0.000523652405266524	down	23	15	2.89143472219866E-06	2.89143472219866	24	14	2.01618971538746E-06	2.01618971538746	24	23	4.34737162636874E-06	4.34737162636874	NA	0	0	0	NA	0	0	0	NA	0	0	0
chr4:16651196-16651939	upstream	AT4G34970.1	protein_coding actin depolymerizing factor 9 A member of actin polymerizing factors (ADFs)family. ADF9 primarily functions as an actin bundling protein. actin depolymerizing factor 9 (ADF9); FUNCTIONS IN: actin binding; INVOLVED IN: biological_process unknown; LOCATED IN: intracellular; EXPRESSED IN: 8 plant structures; EXPRESSED DURING: 4 anthesis. petal differentiation and expansion stage; CONT…	0.000542375133777751	down	24	16	3.08419703701191E-06	3.08419703701191	23	16	2.30421681758567E-06	2.30421681758567	24	41	7.74966246439644E-06	7.74966246439644	NA	0	0	0	NA	0	0	0	NA	0	0	0
chr3:6321829-6322227	upstream;upstream;upstream	AT3G18400.1;AT3G18410.1;AT3G18410.2	protein_coding NAC domain containing protein 58 NAC domain containing protein 58 (NAC058); FUNCTIONS IN: sequence-specific DNA binding transcription factor activity; INVOLVED IN: multicellular organismal development. regulation of transcription; LOCATED IN: cellular_component unknown; EXPRESSED IN: hypocotyl. root. flower; EXPRESSED DURING: petal differentiation and expansion stage; CONTAINS Inte…	0.000592846501426344	down	24	15	2.89143472219866E-06	2.89143472219866	24	17	2.44823036868477E-06	2.44823036868477	23	19	3.59130699569591E-06	3.59130699569591	NA	0	0	0	NA	0	0	0	NA	0	0	0
chr5:10024475-10024711	upstream	AT5G28010.1	protein_coding Polyketide cyclase/dehydrase and lipid transport superfamily protein Polyketide cyclase/dehydrase and lipid transport superfamily protein; FUNCTIONS IN: molecular_function unknown; INVOLVED IN: response to biotic stimulus. defense response; LOCATED IN: cellular_component unknown; EXPRESSED IN: 8 plant structures; EXPRESSED DURING: 6 growth stages; CONTAINS InterPro DOMAIN/s: Bet v …	0.000615905580357694	down	24	12	2.31314777775893E-06	2.31314777775893	23	14	2.01618971538746E-06	2.01618971538746	24	25	4.72540394170515E-06	4.72540394170515	NA	0	0	0	NA	0	0	0	NA	0	0	0
chr1:25774842-25775260	upstream	AT1G68650.1	protein_coding Uncharacterized protein family (UPF0016) Uncharacterized protein family (UPF0016); FUNCTIONS IN: molecular_function unknown; INVOLVED IN: biological_process unknown; LOCATED IN: membrane; EXPRESSED IN: 22 plant structures; EXPRESSED DURING: 13 growth stages; CONTAINS InterPro DOMAIN/s: Uncharacterised protein family UPF0016 (InterPro:IPR001727); BEST Arabidopsis thaliana protein ma…	0.000616000047101355	down	23	11	2.12038546294569E-06	2.12038546294569	24	16	2.30421681758567E-06	2.30421681758567	24	24	4.53638778403694E-06	4.53638778403694	NA	0	0	0	NA	0	0	0	NA	0	0	0
chr4:7567851-7568240	upstream	AT4G12920.1	protein_coding Eukaryotic aspartyl protease family protein Eukaryotic aspartyl protease family protein; FUNCTIONS IN: aspartic-type endopeptidase activity; INVOLVED IN: proteolysis; LOCATED IN: endomembrane system; EXPRESSED IN: leaf whorl. sepal. flower; EXPRESSED DURING: petal differentiation and expansion stage; CONTAINS InterPro DOMAIN/s: Peptidase aspartic (InterPro:IPR021109). Peptidase asp…	0.000651345387415766	down	23	21	4.04800861107813E-06	4.04800861107813	24	16	2.30421681758567E-06	2.30421681758567	24	49	9.26179172574209E-06	9.26179172574209	NA	0	0	0	NA	0	0	0	NA	0	0	0
chr2:13146475-13147034	upstream;upstream;upstream	AT2G30880.1;AT2G30880.2;AT2G30890.1	protein_coding Pleckstrin homology (PH) domain-containing protein Pleckstrin homology (PH) domain-containing protein; FUNCTIONS IN: phosphoinositide binding; INVOLVED IN: signal transduction; LOCATED IN: plant-type cell wall; EXPRESSED IN: stem; CONTAINS InterPro DOMAIN/s: Pleckstrin homology-type (InterPro:IPR011993). Pleckstrin homology (InterPro:IPR001849); Has 8327 Blast hits to 6951 proteins…	0.000677615030791459	down	23	18	3.46972166663839E-06	3.46972166663839	24	21	3.02428457308119E-06	3.02428457308119	24	53	0.0000100178563564149	10.0178563564149	NA	0	0	0	NA	0	0	0	NA	0	0	0
chr4:6618033-6618294	upstream	AT4G10750.1	protein_coding Phosphoenolpyruvate carboxylase family protein Phosphoenolpyruvate carboxylase family protein; FUNCTIONS IN: carbon-carbon lyase activity. catalytic activity; INVOLVED IN: in 7 processes; LOCATED IN: mitochondrion. chloroplast; EXPRESSED IN: 24 plant structures; EXPRESSED DURING: 13 growth stages; CONTAINS InterPro DOMAIN/s: Pyruvate/Phosphoenolpyruvate kinase. catalytic core (Inte…	0.000707849851526338	down	24	11	2.12038546294569E-06	2.12038546294569	23	16	2.30421681758567E-06	2.30421681758567	24	23	4.34737162636874E-06	4.34737162636874	NA	0	0	0	NA	0	0	0	NA	0	0	0
chr2:98161-98368	upstream	AT2G01140.1	protein_coding Aldolase superfamily protein Aldolase superfamily protein; FUNCTIONS IN: fructose-bisphosphate aldolase activity; INVOLVED IN: response to oxidative stress. response to cadmium ion. pentose-phosphate shunt; LOCATED IN: mitochondrion. chloroplast. plastoglobule; EXPRESSED IN: 25 plant structures; EXPRESSED DURING: 15 growth stages; CONTAINS InterPro DOMAIN/s: Aldolase-type TIM barre…	0.000710820981576904	down	24	11	2.12038546294569E-06	2.12038546294569	23	15	2.16020326648656E-06	2.16020326648656	24	24	4.53638778403694E-06	4.53638778403694	NA	0	0	0	NA	0	0	0	NA	0	0	0
chr2:13432468-13432621	upstream	AT2G31540.1	protein_coding GDSL-like Lipase/Acylhydrolase superfamily protein GDSL-like Lipase/Acylhydrolase superfamily protein; FUNCTIONS IN: hydrolase activity. acting on ester bonds. carboxylesterase activity; INVOLVED IN: lipid metabolic process; LOCATED IN: endomembrane system; CONTAINS InterPro DOMAIN/s: Lipase. GDSL (InterPro:IPR001087). Esterase. SGNH hydrolase-type (InterPro:IPR013830); BEST Arabid…	0.000787108723458996	down	24	16	3.08419703701191E-06	3.08419703701191	23	15	2.16020326648656E-06	2.16020326648656	24	18	3.40229083802771E-06	3.40229083802771	NA	0	0	0	NA	0	0	0	NA	0	0	0
chr3:3955801-3956280	upstream;upstream	AT3G12460.1;AT3G12480.1	protein_coding Polynucleotidyl transferase. ribonuclease H-like superfamily protein Polynucleotidyl transferase. ribonuclease H-like superfamily protein; FUNCTIONS IN: 3'-5' exonuclease activity. nucleic acid binding; INVOLVED IN: nucleobase. nucleoside. nucleotide and nucleic acid metabolic process; LOCATED IN: intracellular; EXPRESSED IN: 10 plant structures; EXPRESSED DURING: 4 anthesis. F mat…	0.000813728626075122	down	24	11	2.12038546294569E-06	2.12038546294569	23	17	2.44823036868477E-06	2.44823036868477	24	21	3.96933931103232E-06	3.96933931103232	NA	0	0	0	NA	0	0	0	NA	0	0	0
chr3:17118755-17119403	upstream	AT3G46500.1	protein_coding 2-oxoglutarate (2OG) and Fe(II)-dependent oxygenase superfamily protein 2-oxoglutarate (2OG) and Fe(II)-dependent oxygenase superfamily protein; FUNCTIONS IN: oxidoreductase activity. iron ion binding; INVOLVED IN: oxidation reduction; LOCATED IN: cellular_component unknown; EXPRESSED IN: root; CONTAINS InterPro DOMAIN/s: Isopenicillin N synthase (InterPro:IPR002283). Oxoglutarate/…	0.000896906064733128	down	24	22	4.24077092589137E-06	4.24077092589137	23	23	0.0000033123116752794	3.3123116752794	24	65	0.0000122860502484334	12.2860502484334	NA	0	0	0	NA	0	0	0	NA	0	0	0
chr3:22229611-22229952	upstream	AT3G60160.1	protein_coding multidrug resistance-associated protein 9 member of MRP subfamily multidrug resistance-associated protein 9 (MRP9); FUNCTIONS IN: ATPase activity. coupled to transmembrane movement of substances; INVOLVED IN: response to nematode; LOCATED IN: integral to membrane; EXPRESSED IN: root; CONTAINS InterPro DOMAIN/s: ATPase. AAA+ type. core (InterPro:IPR003593). ABC transporter-like (Int…	0.000921108758616853	down	24	13	2.50591009257217E-06	2.50591009257217	24	16	2.30421681758567E-06	2.30421681758567	23	19	3.59130699569591E-06	3.59130699569591	NA	0	0	0	NA	0	0	0	NA	0	0	0
chr4:17467364-17467688	upstream;upstream;upstream;upstream	AT4G37070.1;AT4G37070.2;AT4G37070.3;AT4G37070.4	protein_coding Acyl transferase/acyl hydrolase/lysophospholipase superfamily protein Patatin-related phospholipase A. Expressed strongly and exclusively in roots. AtplaIVA-null mutants have reduced lateral root development. Phosphorylation by calcium-dependent protein kinases in vitro enhances its activity. PLP1; CONTAINS InterPro DOMAIN/s: Acyl transferase/acyl hydrolase/lysophospholipase (Inter…	0.00106799610522536	down	24	12	2.31314777775893E-06	2.31314777775893	24	16	2.30421681758567E-06	2.30421681758567	23	19	3.59130699569591E-06	3.59130699569591	NA	0	0	0	NA	0	0	0	NA	0	0	0
chr4:13613144-13613588	upstream	AT4G27170.1	protein_coding seed storage albumin 4 seed storage albumin 4 (SESA4); FUNCTIONS IN: lipid binding. nutrient reservoir activity; INVOLVED IN: lipid transport; LOCATED IN: endomembrane system; CONTAINS InterPro DOMAIN/s: Bifunctional trypsin/alpha-amylase inhibitor (InterPro:IPR013771). Bifunctional inhibitor/plant lipid transfer protein/seed storage (InterPro:IPR016140). Napin/ Bra allergen (Inter…	0.00117055929914639	down	24	16	3.08419703701191E-06	3.08419703701191	24	19	2.73625747088298E-06	2.73625747088298	23	11	2.07917773435027E-06	2.07917773435027	NA	0	0	0	NA	0	0	0	NA	0	0	0
chr3:20975986-20976452	upstream	AT3G56620.1	protein_coding nodulin MtN21 /EamA-like transporter family protein nodulin MtN21-like transporter family protein nodulin MtN21 /EamA-like transporter family protein; LOCATED IN: membrane; EXPRESSED IN: 23 plant structures; EXPRESSED DURING: 13 growth stages; CONTAINS InterPro DOMAIN/s: Protein of unknown function DUF6. transmembrane (InterPro:IPR000620); BEST Arabidopsis thaliana protein match is…	0.00117639607791728	down	23	11	2.12038546294569E-06	2.12038546294569	24	14	2.01618971538746E-06	2.01618971538746	24	32	6.04851704538259E-06	6.04851704538259	NA	0	0	0	NA	0	0	0	NA	0	0	0
chr2:342543-342733	upstream	AT2G01790.1	protein_coding TRAF-like family protein TRAF-like family protein; INVOLVED IN: N-terminal protein myristoylation; LOCATED IN: endomembrane system; EXPRESSED IN: sperm cell; CONTAINS InterPro DOMAIN/s: TRAF-like (InterPro:IPR008974). MATH (InterPro:IPR002083); BEST Arabidopsis thaliana protein match is: Meprin and TRAF (MATH) homology domain-containing protein (TAIR:AT3G27040.1); Has 829 Blast hit…	0.00119273326807748	down	24	16	3.08419703701191E-06	3.08419703701191	23	14	2.01618971538746E-06	2.01618971538746	24	16	0.0000030242585226913	3.0242585226913	NA	0	0	0	NA	0	0	0	NA	0	0	0
chr1:9234334-9234706	upstream	AT1G26710.1	protein_coding unknown protein; BEST Arabidopsis thaliana protein match is: unknown protein (TAIR:AT1G26720.1); Has 9 Blast hits to 9 proteins in 2 species: Archae - 0; Bacteria - 0; Metazoa - 0; Fungi - 0; Plants - 9; Viruses - 0; Other Eukaryotes - 0 (source: NCBI BLink).	0.00123512759613308	down	24	11	2.12038546294569E-06	2.12038546294569	23	14	2.01618971538746E-06	2.01618971538746	24	21	3.96933931103232E-06	3.96933931103232	NA	0	0	0	NA	0	0	0	NA	0	0	0
chr3:3253295-3253936	upstream	AT3G10460.1	protein_coding Plant self-incompatibility protein S1 family Plant self-incompatibility protein S1 family; FUNCTIONS IN: molecular_function unknown; INVOLVED IN: biological_process unknown; LOCATED IN: endomembrane system; EXPRESSED IN: 7 plant structures; EXPRESSED DURING: L mature pollen stage. M germinated pollen stage. 4 anthesis. petal differentiation and expansion stage; CONTAINS InterPro DO…	0.00132432633922716	down	24	15	2.89143472219866E-06	2.89143472219866	23	15	2.16020326648656E-06	2.16020326648656	24	41	7.74966246439644E-06	7.74966246439644	NA	0	0	0	NA	0	0	0	NA	0	0	0
chr2:731366-731665	upstream	AT2G02640.1	protein_coding Cysteine/Histidine-rich C1 domain family protein Cysteine/Histidine-rich C1 domain family protein; CONTAINS InterPro DOMAIN/s: DC1 (InterPro:IPR004146). C1-like (InterPro:IPR011424); BEST Arabidopsis thaliana protein match is: Cysteine/Histidine-rich C1 domain family protein (TAIR:AT2G02610.1); Has 1575 Blast hits to 615 proteins in 28 species: Archae - 0; Bacteria - 0; Metazoa - 6…	0.0014040386808008	down	24	12	2.31314777775893E-06	2.31314777775893	24	14	2.01618971538746E-06	2.01618971538746	23	19	3.59130699569591E-06	3.59130699569591	NA	0	0	0	NA	0	0	0	NA	0	0	0
chr3:16680322-16680947	upstream	AT3G45460.1	protein_coding IBR domain containing protein IBR domain containing protein; FUNCTIONS IN: zinc ion binding; INVOLVED IN: biological_process unknown; LOCATED IN: cellular_component unknown; EXPRESSED IN: flower; EXPRESSED DURING: petal differentiation and expansion stage; CONTAINS InterPro DOMAIN/s: Zinc finger. C6HC-type (InterPro:IPR002867); BEST Arabidopsis thaliana protein match is: RING/U-box…	0.0020874766514219	down	24	15	2.89143472219866E-06	2.89143472219866	23	15	2.16020326648656E-06	2.16020326648656	24	43	8.12769477973286E-06	8.12769477973286	NA	0	0	0	NA	0	0	0	NA	0	0	0
chr5:1442480-1442840	upstream	AT5G04920.1	protein_coding EAP30/Vps36 family protein EAP30/Vps36 family protein; CONTAINS InterPro DOMAIN/s: EAP30 (InterPro:IPR007286). Vacuolar protein sorting protein. Vps36 (InterPro:IPR021648); Has 1807 Blast hits to 1807 proteins in 277 species: Archae - 0; Bacteria - 0; Metazoa - 736; Fungi - 347; Plants - 385; Viruses - 0; Other Eukaryotes - 339 (source: NCBI BLink).	0.00211233886200847	down	23	12	2.31314777775893E-06	2.31314777775893	24	16	2.30421681758567E-06	2.30421681758567	24	39	7.37163014906003E-06	7.37163014906003	NA	0	0	0	NA	0	0	0	NA	0	0	0
chr3:17250091-17250629	upstream;upstream	AT3G46830.1;AT3G46840.1	protein_coding RAB GTPase homolog A2C RAB GTPase homolog A2C (RABA2c); FUNCTIONS IN: GTP binding; INVOLVED IN: protein transport. small GTPase mediated signal transduction; LOCATED IN: endosome. plasma membrane. cell plate; EXPRESSED IN: 26 plant structures; EXPRESSED DURING: 15 growth stages; CONTAINS InterPro DOMAIN/s: Ras GTPase (InterPro:IPR001806). Small GTP-binding protein (InterPro:IPR0052…	0.00227438652428471	down	23	17	3.27695935182515E-06	3.27695935182515	24	15	2.16020326648656E-06	2.16020326648656	24	47	8.88375941040568E-06	8.88375941040568	NA	0	0	0	NA	0	0	0	NA	0	0	0
chr5:15714317-15714827	upstream	AT5G39240.1	protein_coding Encodes a atypical member of the bHLH (basic helix-loop-helix) family transcriptional factors. unknown protein; BEST Arabidopsis thaliana protein match is: unknown protein (TAIR:AT3G29370.1); Has 15 Blast hits to 15 proteins in 4 species: Archae - 0; Bacteria - 0; Metazoa - 0; Fungi - 0; Plants - 15; Viruses - 0; Other Eukaryotes - 0 (source: NCBI BLink).	0.00257830073596818	down	24	16	3.08419703701191E-06	3.08419703701191	23	14	2.01618971538746E-06	2.01618971538746	24	44	8.31671093740106E-06	8.31671093740106	NA	0	0	0	NA	0	0	0	NA	0	0	0
chr2:14362780-14363174	upstream	AT2G33990.1	protein_coding IQ-domain 9 IQ-domain 9 (iqd9); FUNCTIONS IN: calmodulin binding; INVOLVED IN: biological_process unknown; LOCATED IN: plasma membrane; EXPRESSED IN: 22 plant structures; EXPRESSED DURING: 13 growth stages; CONTAINS InterPro DOMAIN/s: IQ calmodulin-binding region (InterPro:IPR000048); BEST Arabidopsis thaliana protein match is: IQ-domain 10 (TAIR:AT3G15050.1); Has 664 Blast hits to…	0.00286392273460146	down	23	11	2.12038546294569E-06	2.12038546294569	24	14	2.01618971538746E-06	2.01618971538746	24	15	2.83524236502309E-06	2.83524236502309	NA	0	0	0	NA	0	0	0	NA	0	0	0
chr5:17979072-17979238	upstream;upstream	AT5G44580.1;AT5G44582.1	protein_coding unknown protein; FUNCTIONS IN: molecular_function unknown; INVOLVED IN: biological_process unknown; LOCATED IN: endomembrane system; EXPRESSED IN: 18 plant structures; EXPRESSED DURING: 12 growth stages; BEST Arabidopsis thaliana protein match is: unknown protein (TAIR:AT5G44582.1); Has 30201 Blast hits to 17322 proteins in 780 species: Archae - 12; Bacteria - 1396; Metazoa - 17338…	0.00323641444030505	down	23	13	2.50591009257217E-06	2.50591009257217	24	14	2.01618971538746E-06	2.01618971538746	24	12	2.26819389201847E-06	2.26819389201847	NA	0	0	0	NA	0	0	0	NA	0	0	0
chr4:1186800-1187263	upstream	AT4G02700.1	protein_coding sulfate transporter 3;2 sulfate transporter 3;2 (SULTR3;2); FUNCTIONS IN: sulfate transmembrane transporter activity; INVOLVED IN: sulfate transport. transport. transmembrane transport; LOCATED IN: integral to membrane. membrane; EXPRESSED IN: 12 plant structures; EXPRESSED DURING: 4 anthesis. C globular stage. petal differentiation and expansion stage; CONTAINS InterPro DOMAIN/s: …	0.00329449490782998	down	24	11	2.12038546294569E-06	2.12038546294569	24	14	2.01618971538746E-06	2.01618971538746	23	14	2.64622620735488E-06	2.64622620735488	NA	0	0	0	NA	0	0	0	NA	0	0	0
chr5:22635982-22636475	upstream	AT5G55900.1	protein_coding Sucrase/ferredoxin-like family protein Sucrase/ferredoxin-like family protein; FUNCTIONS IN: molecular_function unknown; INVOLVED IN: biological_process unknown; LOCATED IN: cellular_component unknown; EXPRESSED IN: 10 plant structures; EXPRESSED DURING: F mature embryo stage. petal differentiation and expansion stage. E expanded cotyledon stage. D bilateral stage; CONTAINS InterPr…	0.00360675580398678	down	24	12	2.31314777775893E-06	2.31314777775893	24	18	2.59224391978388E-06	2.59224391978388	23	45	8.50572709506927E-06	8.50572709506927	NA	0	0	0	NA	0	0	0	NA	0	0	0
chr3:18602164-18602583	upstream	AT3G50160.1	protein_coding Plant protein of unknown function (DUF247) Plant protein of unknown function (DUF247); CONTAINS InterPro DOMAIN/s: Protein of unknown function DUF247. plant (InterPro:IPR004158); BEST Arabidopsis thaliana protein match is: Plant protein of unknown function (DUF247) (TAIR:AT3G50150.1); Has 1156 Blast hits to 1033 proteins in 18 species: Archae - 0; Bacteria - 0; Metazoa - 0; Fungi -…	0.00593891634675793	down	24	12	2.31314777775893E-06	2.31314777775893	23	15	2.16020326648656E-06	2.16020326648656	24	43	8.12769477973286E-06	8.12769477973286	NA	0	0	0	NA	0	0	0	NA	0	0	0
chr1:8345183-8345825	upstream;upstream	AT1G23520.1;AT1G23520.2	protein_coding Domain of unknown function (DUF220) Domain of unknown function (DUF220); CONTAINS InterPro DOMAIN/s: Protein of unknown function DUF220 (InterPro:IPR003863); BEST Arabidopsis thaliana protein match is: Domain of unknown function DUF220 (TAIR:AT1G23600.1); Has 145 Blast hits to 132 proteins in 11 species: Archae - 0; Bacteria - 0; Metazoa - 0; Fungi - 0; Plants - 145; Viruses - 0; O…	0.00953251232355606	down	24	12	2.31314777775893E-06	2.31314777775893	23	19	2.73625747088298E-06	2.73625747088298	24	55	0.0000103958886717513	10.3958886717513	NA	0	0	0	NA	0	0	0	NA	0	0	0
chr4:7077249-7077915	upstream;upstream	AT4G11745.1;AT4G11760.1	protein_coding Galactose oxidase/kelch repeat superfamily protein Galactose oxidase/kelch repeat superfamily protein; CONTAINS InterPro DOMAIN/s: Galactose oxidase/kelch. beta-propeller (InterPro:IPR011043). Kelch related (InterPro:IPR013089). Kelch-type beta propeller (InterPro:IPR015915); BEST Arabidopsis thaliana protein match is: Galactose oxidase/kelch repeat superfamily protein (TAIR:AT4G11…	1.04657152274826E-06	down	24	24	4.62629555551786E-06	4.62629555551786	23	36	5.18448783956775E-06	5.18448783956775	24	42	7.93867862206465E-06	7.93867862206465	NA	0	0	0	NA	0	0	0	NA	0	0	0
chr1:7448781-7449216	upstream	AT1G21280.1	protein_coding CONTAINS InterPro DOMAIN/s: Retrotransposon gag protein (InterPro:IPR005162); Has 707 Blast hits to 705 proteins in 25 species: Archae - 0; Bacteria - 0; Metazoa - 4; Fungi - 0; Plants - 703; Viruses - 0; Other Eukaryotes - 0 (source: NCBI BLink).	0.0000119164080571565	down	24	23	4.43353324070462E-06	4.43353324070462	24	18	2.59224391978388E-06	2.59224391978388	23	40	7.56064630672824E-06	7.56064630672824	NA	0	0	0	NA	0	0	0	NA	0	0	0
chr4:5733222-5733506	upstream	AT4G08940.1	protein_coding Ubiquitin carboxyl-terminal hydrolase family protein Ubiquitin carboxyl-terminal hydrolase family protein; CONTAINS InterPro DOMAIN/s: RNA recognition domain. plant (InterPro:IPR021099); BEST Arabidopsis thaliana protein match is: Ubiquitin carboxyl-terminal hydrolase family protein (TAIR:AT4G01037.1); Has 405 Blast hits to 399 proteins in 16 species: Archae - 0; Bacteria - 0; Meta…	0.0000119405754611189	down	24	19	3.66248398145164E-06	3.66248398145164	24	25	3.60033877747761E-06	3.60033877747761	23	37	6.99359783372362E-06	6.99359783372362	NA	0	0	0	NA	0	0	0	NA	0	0	0
chr5:21816580-21817013	upstream	AT5G53750.1	protein_coding CBS domain-containing protein CBS domain-containing protein; CONTAINS InterPro DOMAIN/s: Cystathionine beta-synthase. core (InterPro:IPR000644); BEST Arabidopsis thaliana protein match is: Cystathionine beta-synthase (CBS) family protein (TAIR:AT4G27460.1); Has 152 Blast hits to 152 proteins in 18 species: Archae - 0; Bacteria - 0; Metazoa - 1; Fungi - 0; Plants - 150; Viruses - 0;…	0.0000119405754611189	down	24	20	3.85524629626488E-06	3.85524629626488	24	23	0.0000033123116752794	3.3123116752794	23	38	7.18261399139183E-06	7.18261399139183	NA	0	0	0	NA	0	0	0	NA	0	0	0
chr4:10873593-10874284	upstream;upstream	AT4G20110.1;AT4G20110.2	protein_coding VACUOLAR SORTING RECEPTOR 7 VACUOLAR SORTING RECEPTOR 7 (VSR7); FUNCTIONS IN: calcium ion binding; INVOLVED IN: intracellular protein transport. N-terminal protein myristoylation. protein targeting to vacuole; LOCATED IN: trans-Golgi network. integral to plasma membrane. Golgi transport complex. membrane; EXPRESSED IN: 18 plant structures; EXPRESSED DURING: 8 growth stages; CONTAIN…	0.0000120664357501454	down	23	19	3.66248398145164E-06	3.66248398145164	24	21	3.02428457308119E-06	3.02428457308119	24	41	7.74966246439644E-06	7.74966246439644	NA	0	0	0	NA	0	0	0	NA	0	0	0
chr1:24410303-24410676	upstream	AT1G65630.1	protein_coding DegP protease 3 Encodes a putative DegP protease. DegP protease 3 (DegP3); FUNCTIONS IN: serine-type peptidase activity. catalytic activity. serine-type endopeptidase activity; INVOLVED IN: proteolysis; LOCATED IN: mitochondrion; EXPRESSED IN: shoot apex. leaf. stamen; EXPRESSED DURING: LP.06 six leaves visible. petal differentiation and expansion stage; CONTAINS InterPro DOMAIN/s:…	0.0000150379164121721	down	23	17	3.27695935182515E-06	3.27695935182515	24	27	3.88836587967581E-06	3.88836587967581	24	35	6.61556551838721E-06	6.61556551838721	NA	0	0	0	NA	0	0	0	NA	0	0	0
chr5:30466-30677	upstream	AT5G01080.1	protein_coding Beta-galactosidase related protein Beta-galactosidase related protein; FUNCTIONS IN: hydrolase activity. hydrolyzing O-glycosyl compounds; INVOLVED IN: carbohydrate metabolic process; CONTAINS InterPro DOMAIN/s: Glycoside hydrolase. family 35 (InterPro:IPR001944); BEST Arabidopsis thaliana protein match is: Beta-galactosidase related protein (TAIR:AT5G35760.1); Has 30201 Blast hits…	0.0000150636281459465	down	23	16	3.08419703701191E-06	3.08419703701191	24	28	4.03237943077492E-06	4.03237943077492	24	35	6.61556551838721E-06	6.61556551838721	NA	0	0	0	NA	0	0	0	NA	0	0	0
chr4:1608816-1609351	upstream	AT4G03620.1	protein_coding myosin heavy chain-related myosin heavy chain-related; Has 2049 Blast hits to 1675 proteins in 293 species: Archae - 28; Bacteria - 210; Metazoa - 903; Fungi - 186; Plants - 47; Viruses - 4; Other Eukaryotes - 671 (source: NCBI BLink).	0.0000167721265767786	down	24	23	4.43353324070462E-06	4.43353324070462	23	18	2.59224391978388E-06	2.59224391978388	24	37	6.99359783372362E-06	6.99359783372362	NA	0	0	0	NA	0	0	0	NA	0	0	0
chr1:20747628-20747992	upstream	AT1G55550.1	protein_coding P-loop containing nucleoside triphosphate hydrolases superfamily protein P-loop containing nucleoside triphosphate hydrolases superfamily protein; FUNCTIONS IN: microtubule motor activity. ATP binding; INVOLVED IN: microtubule-based movement; LOCATED IN: mitochondrion; EXPRESSED IN: seed; EXPRESSED DURING: E expanded cotyledon stage; CONTAINS InterPro DOMAIN/s: Kinesin. motor domai…	0.0000218703542787866	down	24	19	3.66248398145164E-06	3.66248398145164	23	24	0.0000034563252263785	3.4563252263785	24	33	0.0000062375332030508	6.2375332030508	NA	0	0	0	NA	0	0	0	NA	0	0	0
chr5:15770941-15771361	upstream;upstream	AT5G39410.1;AT5G39420.1	protein_coding Saccharopine dehydrogenase Saccharopine dehydrogenase ; LOCATED IN: mitochondrion. plasma membrane. vacuole. membrane. chloroplast envelope; EXPRESSED IN: 25 plant structures; EXPRESSED DURING: 14 growth stages; CONTAINS InterPro DOMAIN/s: Saccharopine dehydrogenase / Homospermidine synthase (InterPro:IPR005097); Has 30201 Blast hits to 17322 proteins in 780 species: Archae - 12; B…	2.48564746706431E-06	down	23	25	0.0000048190578703311	4.8190578703311	24	32	4.60843363517134E-06	4.60843363517134	24	37	6.99359783372362E-06	6.99359783372362	NA	0	0	0	NA	0	0	0	NA	0	0	0
chr2:10236978-10237317	upstream	AT2G24070.2	protein_coding Family of unknown function (DUF566) Family of unknown function (DUF566) ; LOCATED IN: chloroplast; EXPRESSED IN: shoot apex. inflorescence meristem. root. flower. carpel; EXPRESSED DURING: petal differentiation and expansion stage; CONTAINS InterPro DOMAIN/s: Protein of unknown function DUF566 (InterPro:IPR007573); BEST Arabidopsis thaliana protein match is: Family of unknown funct…	0.0000282530003747918	down	24	17	3.27695935182515E-06	3.27695935182515	24	26	3.74435232857671E-06	3.74435232857671	23	31	5.85950088771438E-06	5.85950088771438	NA	0	0	0	NA	0	0	0	NA	0	0	0
chr5:17618666-17618795	upstream;upstream	AT5G43820.1;AT5G43822.1	protein_coding Pentatricopeptide repeat (PPR) superfamily protein Pentatricopeptide repeat (PPR) superfamily protein; CONTAINS InterPro DOMAIN/s: Pentatricopeptide repeat (InterPro:IPR002885); BEST Arabidopsis thaliana protein match is: Tetratricopeptide repeat (TPR)-like superfamily protein (TAIR:AT5G15010.1); Has 33976 Blast hits to 11353 proteins in 260 species: Archae - 0; Bacteria - 8; Metaz…	0.0000291447195689078	down	24	15	2.89143472219866E-06	2.89143472219866	23	22	3.16829812418029E-06	3.16829812418029	24	37	6.99359783372362E-06	6.99359783372362	NA	0	0	0	NA	0	0	0	NA	0	0	0
chr1:12239941-12240278	upstream	AT1G33770.1	protein_coding Protein kinase superfamily protein Protein kinase superfamily protein; FUNCTIONS IN: protein serine/threonine kinase activity. protein kinase activity. kinase activity. ATP binding; INVOLVED IN: protein amino acid phosphorylation. N-terminal protein myristoylation; LOCATED IN: cellular_component unknown; EXPRESSED IN: 7 plant structures; EXPRESSED DURING: 6 growth stages; CONTAINS …	0.0000331036408785023	down	24	16	3.08419703701191E-06	3.08419703701191	24	20	2.88027102198208E-06	2.88027102198208	23	37	6.99359783372362E-06	6.99359783372362	NA	0	0	0	NA	0	0	0	NA	0	0	0
chr3:5362585-5363421	upstream	AT3G15860.1	protein_coding FUNCTIONS IN: molecular_function unknown; INVOLVED IN: biological_process unknown; LOCATED IN: endomembrane system; EXPRESSED IN: pollen tube; CONTAINS InterPro DOMAIN/s: Plant self-incompatibility S1 (InterPro:IPR010264); BEST Arabidopsis thaliana protein match is: Plant self-incompatibility protein S1 family (TAIR:AT5G26090.1); Has 19 Blast hits to 16 proteins in 2 species: Archa…	0.0000332683235308531	down	23	17	3.27695935182515E-06	3.27695935182515	24	28	4.03237943077492E-06	4.03237943077492	24	49	9.26179172574209E-06	9.26179172574209	NA	0	0	0	NA	0	0	0	NA	0	0	0
chr5:14299891-14300441	upstream	AT5G36280.1	protein_coding BEST Arabidopsis thaliana protein match is: mitochondrial acyl carrier protein 2 (TAIR:AT1G65290.1); Has 1807 Blast hits to 1807 proteins in 277 species: Archae - 0; Bacteria - 0; Metazoa - 736; Fungi - 347; Plants - 385; Viruses - 0; Other Eukaryotes - 339 (source: NCBI BLink).	3.64190807112101E-07	down	24	25	0.0000048190578703311	4.8190578703311	23	32	4.60843363517134E-06	4.60843363517134	24	55	0.0000103958886717513	10.3958886717513	NA	0	0	0	NA	0	0	0	NA	0	0	0
chr5:7716941-7717554	upstream	AT5G23020.1	protein_coding 2-isopropylmalate synthase 2 methylthioalkymalate synthase-like. Also known as 2-isopropylmalate synthase (IMS2). encodes a methylthioalkylmalate synthase involved in the biosynthesis of aliphatic glucosinolates which accepts all the omega-methylthio-2-oxoalkanoic acids needed to form the known C3 to C8 glucosinolates in Arabidopsis. 2-isopropylmalate synthase 2 (IMS2); CONTAINS In…	0.0000377072645522984	down	24	16	3.08419703701191E-06	3.08419703701191	24	20	2.88027102198208E-06	2.88027102198208	23	36	6.80458167605541E-06	6.80458167605541	NA	0	0	0	NA	0	0	0	NA	0	0	0
chr3:17843946-17844516	upstream	AT3G48208.1	protein_coding Plant thionin family protein Encodes a Plant thionin family protein Plant thionin family protein; LOCATED IN: endomembrane system; Has 2 Blast hits to 2 proteins in 1 species: Archae - 0; Bacteria - 0; Metazoa - 0; Fungi - 0; Plants - 2; Viruses - 0; Other Eukaryotes - 0 (source: NCBI BLink).	4.42858448677431E-06	down	24	28	5.39734481477084E-06	5.39734481477084	24	23	0.0000033123116752794	3.3123116752794	23	38	7.18261399139183E-06	7.18261399139183	NA	0	0	0	NA	0	0	0	NA	0	0	0
chr5:19736005-19736316	upstream;upstream;upstream	AT5G48657.1;AT5G48657.2;AT5G48660.1	protein_coding defense protein-related defense protein-related; FUNCTIONS IN: molecular_function unknown; INVOLVED IN: biological_process unknown; LOCATED IN: chloroplast; BEST Arabidopsis thaliana protein match is: rpmm1-interacting protein 4 (RIN4) family protein (TAIR:AT3G07195.1); Has 35333 Blast hits to 34131 proteins in 2444 species: Archae - 798; Bacteria - 22429; Metazoa - 974; Fungi - 99…	0.0000543639386530141	down	24	16	3.08419703701191E-06	3.08419703701191	24	21	3.02428457308119E-06	3.02428457308119	23	32	6.04851704538259E-06	6.04851704538259	NA	0	0	0	NA	0	0	0	NA	0	0	0
chr1:22080235-22080670	upstream	AT1G59980.1	protein_coding ARG1-like 2 ARG1-like 2 (ARL2); FUNCTIONS IN: unfolded protein binding. heat shock protein binding; INVOLVED IN: protein folding; LOCATED IN: cellular_component unknown; EXPRESSED IN: embryo. leaf whorl. carpel. seed; EXPRESSED DURING: F mature embryo stage. petal differentiation and expansion stage. E expanded cotyledon stage. D bilateral stage; CONTAINS InterPro DOMAIN/s: Molecul…	0.0000587148639317986	down	24	22	4.24077092589137E-06	4.24077092589137	24	21	3.02428457308119E-06	3.02428457308119	23	25	4.72540394170515E-06	4.72540394170515	NA	0	0	0	NA	0	0	0	NA	0	0	0
chr3:5380810-5381164	upstream;upstream	AT3G15909.1;AT3G15910.1	protein_coding unknown protein; LOCATED IN: mitochondrion; Has 30201 Blast hits to 17322 proteins in 780 species: Archae - 12; Bacteria - 1396; Metazoa - 17338; Fungi - 3422; Plants - 5037; Viruses - 0; Other Eukaryotes - 2996 (source: NCBI BLink).;protein_coding unknown protein; Has 12 Blast hits to 12 proteins in 5 species: Archae - 0; Bacteria - 0; Metazoa - 0; Fungi - 0; Plants - 12; Viruses …	0.0000608235360204179	down	24	21	4.04800861107813E-06	4.04800861107813	23	14	2.01618971538746E-06	2.01618971538746	24	33	0.0000062375332030508	6.2375332030508	NA	0	0	0	NA	0	0	0	NA	0	0	0
chr5:10023046-10023565	upstream	AT5G28010.1	protein_coding Polyketide cyclase/dehydrase and lipid transport superfamily protein Polyketide cyclase/dehydrase and lipid transport superfamily protein; FUNCTIONS IN: molecular_function unknown; INVOLVED IN: response to biotic stimulus. defense response; LOCATED IN: cellular_component unknown; EXPRESSED IN: 8 plant structures; EXPRESSED DURING: 6 growth stages; CONTAINS InterPro DOMAIN/s: Bet v …	0.0000611731741396733	down	24	16	3.08419703701191E-06	3.08419703701191	24	23	0.0000033123116752794	3.3123116752794	23	29	5.48146857237797E-06	5.48146857237797	NA	0	0	0	NA	0	0	0	NA	0	0	0
chr2:1070340-1071004	upstream;upstream	AT2G03530.1;AT2G03530.2	protein_coding ureide permease 2 Mediate high-affinity uracil and 5-FU (a toxic uracil analogue) transport when expressed in yeast and Xenopus oocytes.Involved in allantoin transport. ureide permease 2 (UPS2); FUNCTIONS IN: uracil:cation symporter activity; LOCATED IN: plasma membrane; EXPRESSED IN: 25 plant structures; EXPRESSED DURING: 10 growth stages; BEST Arabidopsis thaliana protein match i…	6.30411499785454E-06	down	24	25	0.0000048190578703311	4.8190578703311	23	29	4.17639298187402E-06	4.17639298187402	24	32	6.04851704538259E-06	6.04851704538259	NA	0	0	0	NA	0	0	0	NA	0	0	0
chr2:10292658-10292853	upstream	AT2G24210.1	protein_coding terpene synthase 10 terpene synthase 10 (TPS10); CONTAINS InterPro DOMAIN/s: Terpene synthase. metal-binding domain (InterPro:IPR005630). Terpenoid synthase (InterPro:IPR008949). Terpenoid cylases/protein prenyltransferase alpha-alpha toroid (InterPro:IPR008930). Terpene synthase-like (InterPro:IPR001906); BEST Arabidopsis thaliana protein match is: terpene synthase-like sequence-1…	6.55385118563004E-06	down	24	22	4.24077092589137E-06	4.24077092589137	23	25	3.60033877747761E-06	3.60033877747761	24	39	7.37163014906003E-06	7.37163014906003	NA	0	0	0	NA	0	0	0	NA	0	0	0
chr3:16426487-16426526	upstream	AT3G44960.1	protein_coding unknown protein; Has 34 Blast hits to 34 proteins in 10 species: Archae - 0; Bacteria - 0; Metazoa - 3; Fungi - 0; Plants - 31; Viruses - 0; Other Eukaryotes - 0 (source: NCBI BLink).	6.70837341567284E-07	down	24	31	5.97563175921057E-06	5.97563175921057	24	25	3.60033877747761E-06	3.60033877747761	23	50	0.0000094508078834103	9.4508078834103	NA	0	0	0	NA	0	0	0	NA	0	0	0
chr5:9105349-9105766	upstream;upstream	AT5G26050.1;AT5G26070.1	protein_coding Plant self-incompatibility protein S1 family Plant self-incompatibility protein S1 family; FUNCTIONS IN: molecular_function unknown; INVOLVED IN: biological_process unknown; LOCATED IN: endomembrane system; CONTAINS InterPro DOMAIN/s: Plant self-incompatibility S1 (InterPro:IPR010264); BEST Arabidopsis thaliana protein match is: Plant self-incompatibility protein S1 family (TAIR:AT…	0.0000687950834258682	down	23	22	4.24077092589137E-06	4.24077092589137	24	14	2.01618971538746E-06	2.01618971538746	24	31	5.85950088771438E-06	5.85950088771438	NA	0	0	0	NA	0	0	0	NA	0	0	0
chr2:1021257-1021361	upstream	AT2G03350.1	protein_coding Protein of unknown function. DUF538 Protein of unknown function. DUF538; CONTAINS InterPro DOMAIN/s: Protein of unknown function DUF538 (InterPro:IPR007493); BEST Arabidopsis thaliana protein match is: Protein of unknown function. DUF538 (TAIR:AT3G08890.2); Has 544 Blast hits to 544 proteins in 26 species: Archae - 0; Bacteria - 0; Metazoa - 0; Fungi - 0; Plants - 543; Viruses - 0;…	7.24941371254045E-06	down	23	24	4.62629555551786E-06	4.62629555551786	24	25	3.60033877747761E-06	3.60033877747761	24	36	6.80458167605541E-06	6.80458167605541	NA	0	0	0	NA	0	0	0	NA	0	0	0
chr4:2127476-2127885	upstream	AT4G04350.1	protein_coding tRNA synthetase class I (I. L. M and V) family protein EMBRYO DEFECTIVE 2369 (EMB2369); FUNCTIONS IN: aminoacyl-tRNA ligase activity. nucleotide binding. leucine-tRNA ligase activity. ATP binding; INVOLVED IN: tRNA aminoacylation for protein translation. embryo development ending in seed dormancy; LOCATED IN: mitochondrion. chloroplast; EXPRESSED IN: 22 plant structures; EXPRESSED …	0.0000802899152079913	down	24	18	3.46972166663839E-06	3.46972166663839	24	14	2.01618971538746E-06	2.01618971538746	23	34	0.000006426549360719	6.426549360719	NA	0	0	0	NA	0	0	0	NA	0	0	0
chr3:9641823-9642366	upstream	AT3G26300.1	protein_coding cytochrome P450. family 71. subfamily B. polypeptide 34 putative cytochrome P450 "cytochrome P450. family 71. subfamily B. polypeptide 34" (CYP71B34); FUNCTIONS IN: electron carrier activity. monooxygenase activity. iron ion binding. oxygen binding. heme binding; INVOLVED IN: oxidation reduction; LOCATED IN: endomembrane system; EXPRESSED IN: 22 plant structures; EXPRESSED DURING: …	0.0000806623434409813	down	23	17	3.27695935182515E-06	3.27695935182515	24	15	2.16020326648656E-06	2.16020326648656	24	34	0.000006426549360719	6.426549360719	NA	0	0	0	NA	0	0	0	NA	0	0	0
chr3:11276626-11276898	upstream	AT3G29370.1	protein_coding Encodes a atypical member of the bHLH (basic helix-loop-helix) family transcriptional factors. unknown protein; BEST Arabidopsis thaliana protein match is: unknown protein (TAIR:AT5G39240.1); Has 16 Blast hits to 16 proteins in 5 species: Archae - 0; Bacteria - 0; Metazoa - 0; Fungi - 0; Plants - 16; Viruses - 0; Other Eukaryotes - 0 (source: NCBI BLink).	0.0000888600059065689	down	24	20	3.85524629626488E-06	3.85524629626488	23	19	2.73625747088298E-06	2.73625747088298	24	26	4.91442009937335E-06	4.91442009937335	NA	0	0	0	NA	0	0	0	NA	0	0	0
chr5:14988319-14988550	upstream	AT5G37730.1	protein_coding unknown protein; BEST Arabidopsis thaliana protein match is: unknown protein (TAIR:AT1G23150.1); Has 1807 Blast hits to 1807 proteins in 277 species: Archae - 0; Bacteria - 0; Metazoa - 736; Fungi - 347; Plants - 385; Viruses - 0; Other Eukaryotes - 339 (source: NCBI BLink).	9.02193544846275E-06	down	24	25	0.0000048190578703311	4.8190578703311	24	25	3.60033877747761E-06	3.60033877747761	23	33	0.0000062375332030508	6.2375332030508	NA	0	0	0	NA	0	0	0	NA	0	0	0
chr4:1964566-1964963	upstream	AT4G04090.1	protein_coding BTB/POZ domain-containing protein BTB/POZ domain-containing protein; CONTAINS InterPro DOMAIN/s: BTB/POZ (InterPro:IPR013069). BTB/POZ fold (InterPro:IPR011333). Kelch related (InterPro:IPR013089). BTB/POZ-like (InterPro:IPR000210); BEST Arabidopsis thaliana protein match is: BTB/POZ domain-containing protein (TAIR:AT2G40450.1); Has 1656 Blast hits to 1653 proteins in 96 species: A…	0.000116600948704175	down	23	16	3.08419703701191E-06	3.08419703701191	24	23	0.0000033123116752794	3.3123116752794	23	24	4.53638778403694E-06	4.53638778403694	NA	0	0	0	NA	0	0	0	NA	0	0	0
chr4:12196875-12197566	upstream;upstream	AT4G23340.1;AT4G23340.2	protein_coding 2-oxoglutarate (2OG) and Fe(II)-dependent oxygenase superfamily protein 2-oxoglutarate (2OG) and Fe(II)-dependent oxygenase superfamily protein; FUNCTIONS IN: oxidoreductase activity; INVOLVED IN: metabolic process; LOCATED IN: cellular_component unknown; CONTAINS InterPro DOMAIN/s: Oxoglutarate/iron-dependent oxygenase (InterPro:IPR005123); BEST Arabidopsis thaliana protein match …	0.000121533334072501	down	23	13	2.50591009257217E-06	2.50591009257217	24	18	2.59224391978388E-06	2.59224391978388	23	32	6.04851704538259E-06	6.04851704538259	NA	0	0	0	NA	0	0	0	NA	0	0	0
chr3:7749758-7750072	upstream	AT3G22000.1	protein_coding Domain of unknown function (DUF26) Domain of unknown function (DUF26); FUNCTIONS IN: molecular_function unknown; INVOLVED IN: biological_process unknown; LOCATED IN: endomembrane system; CONTAINS InterPro DOMAIN/s: Protein of unknown function DUF26 (InterPro:IPR002902); BEST Arabidopsis thaliana protein match is: Domain of unknown function (DUF26) (TAIR:AT4G20680.1); Has 1355 Blast…	0.000147026275384785	down	24	15	2.89143472219866E-06	2.89143472219866	23	16	2.30421681758567E-06	2.30421681758567	23	36	6.80458167605541E-06	6.80458167605541	NA	0	0	0	NA	0	0	0	NA	0	0	0
chr3:10526796-10527226	upstream;upstream	AT3G28230.1;AT3G28230.2	protein_coding FUNCTIONS IN: molecular_function unknown; INVOLVED IN: gene silencing; LOCATED IN: nucleus; EXPRESSED IN: 15 plant structures; EXPRESSED DURING: 6 growth stages; CONTAINS InterPro DOMAIN/s: Something about silencing protein 10 (Sas10). C-terminal (InterPro:IPR018972); BEST Arabidopsis thaliana protein match is: Sas10/U3 ribonucleoprotein (Utp) family protein (TAIR:AT2G43650.1); Has…	0.000156951990160506	down	23	14	2.69867240738542E-06	2.69867240738542	24	19	2.73625747088298E-06	2.73625747088298	23	28	5.29245241470977E-06	5.29245241470977	NA	0	0	0	NA	0	0	0	NA	0	0	0
chr2:6999688-7000190	upstream	AT2G16120.1	protein_coding polyol/monosaccharide transporter 1 polyol/monosaccharide transporter 1 (PMT1); CONTAINS InterPro DOMAIN/s: Sugar transporter. conserved site (InterPro:IPR005829). Major facilitator superfamily (InterPro:IPR020846). General substrate transporter (InterPro:IPR005828). Sugar/inositol transporter (InterPro:IPR003663). Major facilitator superfamily. general substrate transporter (Inter…	0.000201177108482572	down	24	17	3.27695935182515E-06	3.27695935182515	23	15	2.16020326648656E-06	2.16020326648656	23	27	5.10343625704156E-06	5.10343625704156	NA	0	0	0	NA	0	0	0	NA	0	0	0
chr2:17284363-17284764	upstream;upstream	AT2G41460.1;AT2G41460.2	protein_coding apurinic endonuclease-redox protein apurinic endonuclease-redox protein. It functions as an apurinic/apyrimidinic class II endonuclease. and is involved in DNA repair. apurinic endonuclease-redox protein (ARP); CONTAINS InterPro DOMAIN/s: AP endonuclease. family 1. conserved site (InterPro:IPR020848). DNA-binding SAP (InterPro:IPR003034). AP endonuclease. family 1 (InterPro:IPR0000…	0.000229366597349812	down	24	15	2.89143472219866E-06	2.89143472219866	23	20	2.88027102198208E-06	2.88027102198208	23	23	4.34737162636874E-06	4.34737162636874	NA	0	0	0	NA	0	0	0	NA	0	0	0
chr5:16705979-16706281	upstream;upstream	AT5G41760.1;AT5G41760.2	protein_coding Nucleotide-sugar transporter family protein Nucleotide-sugar transporter family protein; FUNCTIONS IN: nucleotide-sugar transmembrane transporter activity. CMP-sialic acid transmembrane transporter activity; INVOLVED IN: carbohydrate transport. nucleotide-sugar transport; LOCATED IN: endomembrane system. integral to membrane. Golgi membrane; EXPRESSED IN: 22 plant structures; EXPRE…	0.000363780726909449	down	23	20	3.85524629626488E-06	3.85524629626488	24	35	5.04047428846865E-06	5.04047428846865	23	73	0.000013798179509779	13.798179509779	NA	0	0	0	NA	0	0	0	NA	0	0	0
chr4:1963660-1964003	upstream	AT4G04090.1	protein_coding BTB/POZ domain-containing protein BTB/POZ domain-containing protein; CONTAINS InterPro DOMAIN/s: BTB/POZ (InterPro:IPR013069). BTB/POZ fold (InterPro:IPR011333). Kelch related (InterPro:IPR013089). BTB/POZ-like (InterPro:IPR000210); BEST Arabidopsis thaliana protein match is: BTB/POZ domain-containing protein (TAIR:AT2G40450.1); Has 1656 Blast hits to 1653 proteins in 96 species: A…	0.000380191607119861	down	23	17	3.27695935182515E-06	3.27695935182515	23	14	2.01618971538746E-06	2.01618971538746	24	38	7.18261399139183E-06	7.18261399139183	NA	0	0	0	NA	0	0	0	NA	0	0	0
chr5:12594113-12594551	upstream	AT5G33330.1	protein_coding Polynucleotidyl transferase. ribonuclease H-like superfamily protein Polynucleotidyl transferase. ribonuclease H-like superfamily protein; FUNCTIONS IN: ribonuclease H activity. nucleic acid binding; INVOLVED IN: biological_process unknown; LOCATED IN: cellular_component unknown; CONTAINS InterPro DOMAIN/s: Polynucleotidyl transferase. ribonuclease H fold (InterPro:IPR012337). Ribo…	0.000917846267431303	down	23	13	2.50591009257217E-06	2.50591009257217	23	17	2.44823036868477E-06	2.44823036868477	24	18	3.40229083802771E-06	3.40229083802771	NA	0	0	0	NA	0	0	0	NA	0	0	0
chr3:20958196-20958554	upstream	AT3G56570.1	protein_coding SET domain-containing protein SET domain-containing protein; CONTAINS InterPro DOMAIN/s: RuBisCO-cytochrome methylase. RMS1 (InterPro:IPR011383); BEST Arabidopsis thaliana protein match is: Rubisco methyltransferase family protein (TAIR:AT1G14030.1); Has 25210 Blast hits to 12491 proteins in 636 species: Archae - 52; Bacteria - 1284; Metazoa - 10981; Fungi - 2786; Plants - 1267; Vi…	0.000936724495162304	down	24	12	2.31314777775893E-06	2.31314777775893	23	14	2.01618971538746E-06	2.01618971538746	23	22	4.15835546870053E-06	4.15835546870053	NA	0	0	0	NA	0	0	0	NA	0	0	0
chr4:17426597-17426774	upstream;upstream	AT4G36960.1;AT4G36960.2	protein_coding RNA-binding (RRM/RBD/RNP motifs) family protein RNA-binding (RRM/RBD/RNP motifs) family protein; FUNCTIONS IN: RNA binding. nucleotide binding. nucleic acid binding; INVOLVED IN: biological_process unknown; LOCATED IN: cellular_component unknown; EXPRESSED IN: 24 plant structures; EXPRESSED DURING: 15 growth stages; CONTAINS InterPro DOMAIN/s: RNA recognition motif. RNP-1 (InterPro…	0.00104618819667369	down	24	14	2.69867240738542E-06	2.69867240738542	23	17	2.44823036868477E-06	2.44823036868477	23	16	0.0000030242585226913	3.0242585226913	NA	0	0	0	NA	0	0	0	NA	0	0	0
chr4:17790076-17790390	upstream;upstream	AT4G37830.1;AT4G37830.2	protein_coding cytochrome c oxidase-related cytochrome c oxidase-related; FUNCTIONS IN: cytochrome-c oxidase activity; LOCATED IN: mitochondrion; EXPRESSED IN: 24 plant structures; EXPRESSED DURING: 15 growth stages; CONTAINS InterPro DOMAIN/s: Cytochrome c oxidase. subunit VIa (InterPro:IPR001349); Has 184 Blast hits to 184 proteins in 52 species: Archae - 0; Bacteria - 0; Metazoa - 127; Fungi -…	0.00106799610522536	down	23	13	2.50591009257217E-06	2.50591009257217	23	14	2.01618971538746E-06	2.01618971538746	24	20	3.78032315336412E-06	3.78032315336412	NA	0	0	0	NA	0	0	0	NA	0	0	0
chr1:26569243-26569599	upstream;upstream	AT1G70500.1;AT1G70505.1	protein_coding Pectin lyase-like superfamily protein Pectin lyase-like superfamily protein; FUNCTIONS IN: polygalacturonase activity; INVOLVED IN: carbohydrate metabolic process; LOCATED IN: endomembrane system; EXPRESSED IN: 6 plant structures; EXPRESSED DURING: 4 anthesis. C globular stage. petal differentiation and expansion stage; CONTAINS InterPro DOMAIN/s: Pectin lyase fold/virulence factor…	0.00109868481108904	down	24	11	2.12038546294569E-06	2.12038546294569	23	18	2.59224391978388E-06	2.59224391978388	23	37	6.99359783372362E-06	6.99359783372362	NA	0	0	0	NA	0	0	0	NA	0	0	0
chr2:9050873-9051145	upstream;upstream	AT2G21100.1;AT2G21110.1	protein_coding Disease resistance-responsive (dirigent-like protein) family protein Disease resistance-responsive (dirigent-like protein) family protein; FUNCTIONS IN: molecular_function unknown; INVOLVED IN: lignan biosynthetic process. defense response; LOCATED IN: endomembrane system; EXPRESSED IN: hypocotyl. root. flower; EXPRESSED DURING: petal differentiation and expansion stage; CONTAINS I…	0.00167125557990533	down	23	11	2.12038546294569E-06	2.12038546294569	23	16	2.30421681758567E-06	2.30421681758567	24	36	6.80458167605541E-06	6.80458167605541	NA	0	0	0	NA	0	0	0	NA	0	0	0
chr2:13464106-13464174	upstream;upstream	AT2G31650.1;AT2G31660.1	protein_coding homologue of trithorax Encodes a homolog of trithorax. a histone-lysine N-methyltransferase. Involved in trimethylating histone H3-lysine 4. Involved in the formation. placement. and identity of flower organs. Role in regulation of homeotic genes. Functions as a receptor of phosphatidylinositol 5-phosphate. Localizes to cytoplasm. plasma membrane and nuclei. shifting to nuclei in t…	0.00184544952212143	down	24	13	2.50591009257217E-06	2.50591009257217	23	14	2.01618971538746E-06	2.01618971538746	23	16	0.0000030242585226913	3.0242585226913	NA	0	0	0	NA	0	0	0	NA	0	0	0
chr3:8201185-8201650	upstream	AT3G23070.1	protein_coding CRM family member 3A Encodes a CRM domain protein CFM3a. involved in group IIB intron splicing in chloroplasts. CRM family member 3A (CFM3A); FUNCTIONS IN: RNA binding; INVOLVED IN: seed development. Group II intron splicing; LOCATED IN: chloroplast; EXPRESSED IN: 22 plant structures; EXPRESSED DURING: 13 growth stages; CONTAINS InterPro DOMAIN/s: RNA-binding. CRM domain (InterPro:…	0.00247058509494328	down	24	12	2.31314777775893E-06	2.31314777775893	23	14	2.01618971538746E-06	2.01618971538746	23	15	2.83524236502309E-06	2.83524236502309	NA	0	0	0	NA	0	0	0	NA	0	0	0
chr5:9104624-9104930	upstream;upstream	AT5G26050.1;AT5G26070.1	protein_coding Plant self-incompatibility protein S1 family Plant self-incompatibility protein S1 family; FUNCTIONS IN: molecular_function unknown; INVOLVED IN: biological_process unknown; LOCATED IN: endomembrane system; CONTAINS InterPro DOMAIN/s: Plant self-incompatibility S1 (InterPro:IPR010264); BEST Arabidopsis thaliana protein match is: Plant self-incompatibility protein S1 family (TAIR:AT…	0.0165629358343287	down	23	11	2.12038546294569E-06	2.12038546294569	23	15	2.16020326648656E-06	2.16020326648656	24	50	0.0000094508078834103	9.4508078834103	NA	0	0	0	NA	0	0	0	NA	0	0	0
chr5:18800332-18800488	upstream	AT5G46340.1	protein_coding O-acetyltransferase family protein Encodes a homolog of the protein Cas1p known to be involved in polysaccharide O-acetylation in Cryptococcus neoformans. Has high similarity to RWA2 whose mutant displays reduced acetylation. The protein is expressed in the Golgi and is involved in the acetylation of xylan during secondary wall biosynthesis. O-acetyltransferase family protein; CONT…	0.0000253419694075814	down	24	14	2.69867240738542E-06	2.69867240738542	23	28	4.03237943077492E-06	4.03237943077492	23	33	0.0000062375332030508	6.2375332030508	NA	0	0	0	NA	0	0	0	NA	0	0	0
chr4:6607005-6607622	upstream;upstream;upstream	AT4G10710.1;AT4G10720.1;AT4G10720.2	protein_coding global transcription factor C encodes a component of the FAcilitates Chromatin Transcription (FACT) complex. SPT16.Along with SSRP1 binds to the promoter of FLC. global transcription factor C (SPT16); INVOLVED IN: vegetative to reproductive phase transition of meristem; LOCATED IN: nuclear euchromatin. FACT complex. nucleolus. nucleus; EXPRESSED IN: 27 plant structures; EXPRESSED D…	2.74634538852878E-06	down	24	20	3.85524629626488E-06	3.85524629626488	23	28	4.03237943077492E-06	4.03237943077492	23	49	9.26179172574209E-06	9.26179172574209	NA	0	0	0	NA	0	0	0	NA	0	0	0
chr2:11152129-11152417	upstream;upstream	AT2G26190.1;AT2G26200.1	protein_coding calmodulin-binding family protein calmodulin-binding family protein; FUNCTIONS IN: calmodulin binding; INVOLVED IN: N-terminal protein myristoylation; EXPRESSED IN: 22 plant structures; EXPRESSED DURING: 13 growth stages; CONTAINS InterPro DOMAIN/s: IQ calmodulin-binding region (InterPro:IPR000048); BEST Arabidopsis thaliana protein match is: calmodulin-binding family protein (TAIR…	0.0000490201449750245	down	23	13	2.50591009257217E-06	2.50591009257217	23	22	3.16829812418029E-06	3.16829812418029	24	35	6.61556551838721E-06	6.61556551838721	NA	0	0	0	NA	0	0	0	NA	0	0	0
chr2:10974786-10975298	upstream	AT2G25737.1	protein_coding Sulfite exporter TauE/SafE family protein Sulfite exporter TauE/SafE family protein; LOCATED IN: endomembrane system. integral to membrane; CONTAINS InterPro DOMAIN/s: Protein of unknown function DUF81 (InterPro:IPR002781); BEST Arabidopsis thaliana protein match is: Sulfite exporter TauE/SafE family protein (TAIR:AT2G36630.1); Has 3417 Blast hits to 2961 proteins in 724 species: A…	0.0000538442371361026	down	23	18	3.46972166663839E-06	3.46972166663839	24	20	2.88027102198208E-06	2.88027102198208	23	31	5.85950088771438E-06	5.85950088771438	NA	0	0	0	NA	0	0	0	NA	0	0	0
chr2:17506574-17507185	upstream	AT2G41940.1	protein_coding zinc finger protein 8 Encodes a zinc finger protein containing only a single zinc finger. zinc finger protein 8 (ZFP8); FUNCTIONS IN: sequence-specific DNA binding transcription factor activity. zinc ion binding. nucleic acid binding; INVOLVED IN: trichome differentiation. regulation of transcription; LOCATED IN: intracellular; EXPRESSED IN: 15 plant structures; EXPRESSED DURING: 1…	0.0000808931209974613	down	23	16	3.08419703701191E-06	3.08419703701191	23	16	2.30421681758567E-06	2.30421681758567	24	34	0.000006426549360719	6.426549360719	NA	0	0	0	NA	0	0	0	NA	0	0	0
chr2:15295267-15295464	upstream	AT2G36450.1	protein_coding Integrase-type DNA-binding superfamily protein encodes a member of the DREB subfamily A-4 of ERF/AP2 transcription factor family. The protein contains one AP2 domain. There are 17 members in this subfamily including TINY. Ectopic overexpression of HRD increases the density of the root network and improves water and salt stress tolerance in Arabidopsis. Overexpression of HRD in rice…	0.0000554478430164886	down	23	12	2.31314777775893E-06	2.31314777775893	23	24	0.0000034563252263785	3.4563252263785	23	33	0.0000062375332030508	6.2375332030508	NA	0	0	0	NA	0	0	0	NA	0	0	0
chr5:22238104-22238641	upstream	AT5G54730.1	protein_coding homolog of yeast autophagy 18 (ATG18) F homolog of yeast autophagy 18 (ATG18) F (G18F); FUNCTIONS IN: molecular_function unknown; INVOLVED IN: response to starvation; LOCATED IN: chloroplast; EXPRESSED IN: 24 plant structures; EXPRESSED DURING: 15 growth stages; CONTAINS InterPro DOMAIN/s: WD40 repeat-like-containing domain (InterPro:IPR011046). Breast carcinoma amplified sequence …	0.0000774677022333706	down	23	16	3.08419703701191E-06	3.08419703701191	23	31	4.46442008407223E-06	4.46442008407223	23	52	9.82884019874671E-06	9.82884019874671	NA	0	0	0	NA	0	0	0	NA	0	0	0

## Sheet: In gene 7dpi
List of differentially expressed clusters (pval<0.05) with DicerCall ( 3/3) and >2 rpmm (3/3) in gene and with exclusive expression in root or gall at 7 dpi
name_cluster	position_ingene	name_gene	description	pvalue_adj	variation R/G	G1_DicerCall	G1_Read number	G1_normalised read number	G1_RPMM	G2_DicerCall	G2_Read number	G2_normalised read number	G2_RPMM	G3_DicerCall	G3_Read number	G3_normalised read number	G3_RPMM	R1_DicerCall	R1_Read number	R1_normalised read number	R1_RPMM	R2_DicerCall	R2_Read number	R2_normalised read number	R2_RPMM	R3_DicerCall	R3_Read number	R3_normalised read number	R3_RPMM
chr1:25145713-25147333	in_exon	AT1G67220.1	protein_coding histone acetyltransferase of the CBP family 2 histone acetyltransferase of the CBP family 2 (HAC2); FUNCTIONS IN: histone acetyltransferase activity. transcription cofactor activity. DNA binding; INVOLVED IN: regulation of transcription. DNA-dependent; LOCATED IN: nucleus; EXPRESSED IN: shoot apical meristem. root. flower. leaf; CONTAINS InterPro DOMAIN/s: Histone H3-K56 acetyltran…	9.9354845949845E-15	down	24	91	0.0000175413706480052	17.5413706480052	24	107	0.0000154094499676042	15.4094499676042	24	163	0.0000308096336999176	30.8096336999176	NA	0	0	0	NA	0	0	0	NA	0	0	0
chr5:16141021-16141964	partial_in_exon	AT5G40350.1	protein_coding myb domain protein 24 Myb24 transcription factor. Member of the R2R3 factor gene family. Induced by jasmonate. Involved in jasmonate response during stamen development. myb domain protein 24 (MYB24); CONTAINS InterPro DOMAIN/s: SANT. DNA-binding (InterPro:IPR001005). Homeodomain-like (InterPro:IPR009057). Myb. DNA-binding (InterPro:IPR014778). HTH transcriptional regulator. Myb-typ…	6.6814140240214E-10	down	24	46	8.86706648140923E-06	8.86706648140923	24	58	8.35278596374804E-06	8.35278596374804	24	78	0.0000147432602981201	14.7432602981201	NA	0	0	0	NA	0	0	0	NA	0	0	0
chr2:6359603-6360117	in_exon	AT2G14820.1	protein_coding Phototropic-responsive NPH3 family protein A member of the NPY gene family (NPY1/AT4G31820. NPY2/AT2G14820. NPY3/AT5G67440. NPY4/AT2G23050. NPY5/AT4G37590). Involved in auxin-mediated organogenesis. NAKED PINS IN YUC MUTANTS 2 (NPY2); FUNCTIONS IN: signal transducer activity; INVOLVED IN: response to light stimulus; LOCATED IN: cellular_component unknown; EXPRESSED IN: hypophysis. …	9.73074157762268E-09	down	24	44	8.48154185178274E-06	8.48154185178274	24	50	7.20067755495521E-06	7.20067755495521	24	93	0.0000175785026631432	17.5785026631432	NA	0	0	0	NA	0	0	0	NA	0	0	0
chr5:20835511-20836094	in_exon	AT5G51270.1	protein_coding U-box domain-containing protein kinase family protein U-box domain-containing protein kinase family protein; FUNCTIONS IN: ubiquitin-protein ligase activity. protein serine/threonine kinase activity. protein kinase activity. kinase activity. ATP binding; INVOLVED IN: protein amino acid phosphorylation. protein ubiquitination; LOCATED IN: ubiquitin ligase complex; EXPRESSED IN: embr…	1.05586520946164E-08	down	24	33	6.36115638883706E-06	6.36115638883706	24	73	0.0000105129892302346	10.5129892302346	24	54	0.0000102068725140831	10.2068725140831	NA	0	0	0	NA	0	0	0	NA	0	0	0
chr4:9204424-9205161	partial_in_exon	AT4G16270.1	protein_coding Peroxidase superfamily protein Peroxidase superfamily protein; FUNCTIONS IN: peroxidase activity. heme binding; INVOLVED IN: oxidation reduction. response to oxidative stress; LOCATED IN: endomembrane system; EXPRESSED IN: 9 plant structures; EXPRESSED DURING: F mature embryo stage. petal differentiation and expansion stage. E expanded cotyledon stage. D bilateral stage; CONTAINS I…	3.05832283381074E-08	down	24	34	0.0000065539187036503	6.5539187036503	24	49	7.05666400385611E-06	7.05666400385611	24	80	0.0000151212926134565	15.1212926134565	NA	0	0	0	NA	0	0	0	NA	0	0	0
chr3:11045815-11046534	partial_in_exon	AT3G29060.1	protein_coding EXS (ERD1/XPR1/SYG1) family protein EXS (ERD1/XPR1/SYG1) family protein; LOCATED IN: integral to membrane; EXPRESSED IN: 6 plant structures; EXPRESSED DURING: L mature pollen stage. M germinated pollen stage. 4 anthesis. petal differentiation and expansion stage; CONTAINS InterPro DOMAIN/s: EXS. C-terminal (InterPro:IPR004342). SPX. N-terminal (InterPro:IPR004331); BEST Arabidopsis…	4.80164273596623E-08	down	24	33	6.36115638883706E-06	6.36115638883706	24	36	5.18448783956775E-06	5.18448783956775	24	63	0.000011908017933097	11.908017933097	NA	0	0	0	NA	0	0	0	NA	0	0	0
chr2:13781987-13782427	partial_in_exon;partial_in_exon	AT2G32460.1;AT2G32460.2	protein_coding myb domain protein 101 Member of the R2R3 factor gene family. myb domain protein 101 (MYB101); CONTAINS InterPro DOMAIN/s: SANT. DNA-binding (InterPro:IPR001005). Homeodomain-like (InterPro:IPR009057). Myb. DNA-binding (InterPro:IPR014778). HTH transcriptional regulator. Myb-type. DNA-binding (InterPro:IPR017930). Homeodomain-related (InterPro:IPR012287). Myb transcription factor (…	5.31252496805552E-08	down	24	32	6.16839407402381E-06	6.16839407402381	24	36	5.18448783956775E-06	5.18448783956775	24	63	0.000011908017933097	11.908017933097	NA	0	0	0	NA	0	0	0	NA	0	0	0
chr3:8354743-8355475	in_intron;partial_in_exon	AT3G23350.1;AT3G23360.1	protein_coding ENTH/VHS family protein ENTH/VHS family protein; CONTAINS InterPro DOMAIN/s: Epsin. N-terminal (InterPro:IPR001026). Epsin-like. N-terminal (InterPro:IPR013809). ENTH/VHS (InterPro:IPR008942); BEST Arabidopsis thaliana protein match is: ENTH/VHS family protein (TAIR:AT3G46540.1); Has 1024 Blast hits to 1024 proteins in 183 species: Archae - 0; Bacteria - 0; Metazoa - 583; Fungi - 2…	6.41211683354932E-08	down	24	31	5.97563175921057E-06	5.97563175921057	24	39	5.61652849286506E-06	5.61652849286506	24	59	0.0000111519533024242	11.1519533024242	NA	0	0	0	NA	0	0	0	NA	0	0	0
chr3:11283414-11283691	partial_in_exon	AT3G29380.1	protein_coding Cyclin-like family protein Encodes a TFIIB-related protein expressed in the reproductive organs and seeds. Loss-of-function specifically affects the development of the syncytial endosperm. It is not required for RNA polymerase IV or V activities. Cyclin-like family protein; FUNCTIONS IN: RNA polymerase II transcription factor activity. transcription regulator activity. zinc ion bin…	6.81550235333036E-08	down	24	33	6.36115638883706E-06	6.36115638883706	24	42	6.04856914616238E-06	6.04856914616238	24	53	0.0000100178563564149	10.0178563564149	NA	0	0	0	NA	0	0	0	NA	0	0	0
chr3:18598912-18599755	partial_in_exon	AT3G50160.1	protein_coding Plant protein of unknown function (DUF247) Plant protein of unknown function (DUF247); CONTAINS InterPro DOMAIN/s: Protein of unknown function DUF247. plant (InterPro:IPR004158); BEST Arabidopsis thaliana protein match is: Plant protein of unknown function (DUF247) (TAIR:AT3G50150.1); Has 1156 Blast hits to 1033 proteins in 18 species: Archae - 0; Bacteria - 0; Metazoa - 0; Fungi -…	6.830788758893E-08	down	24	29	5.59010712958408E-06	5.59010712958408	24	48	0.000006912650452757	6.912650452757	24	72	0.0000136091633521108	13.6091633521108	NA	0	0	0	NA	0	0	0	NA	0	0	0
chr1:25149089-25150065	partial_in_exon	AT1G67220.1	protein_coding histone acetyltransferase of the CBP family 2 histone acetyltransferase of the CBP family 2 (HAC2); FUNCTIONS IN: histone acetyltransferase activity. transcription cofactor activity. DNA binding; INVOLVED IN: regulation of transcription. DNA-dependent; LOCATED IN: nucleus; EXPRESSED IN: shoot apical meristem. root. flower. leaf; CONTAINS InterPro DOMAIN/s: Histone H3-K56 acetyltran…	7.48717255898384E-08	down	24	35	6.74668101846355E-06	6.74668101846355	24	37	5.32850139066686E-06	5.32850139066686	24	55	0.0000103958886717513	10.3958886717513	NA	0	0	0	NA	0	0	0	NA	0	0	0
chr4:219455-220387	in_intron;in_intron	AT4G00480.1;AT4G00480.2	protein_coding basic helix-loop-helix (bHLH) DNA-binding superfamily protein MYC-related protein with a basic helix-loop-helix motif at the C-terminus and a region similar to the maize B/R family at the N-terminus ATMYC1; FUNCTIONS IN: DNA binding. sequence-specific DNA binding transcription factor activity; INVOLVED IN: regulation of transcription; LOCATED IN: nucleus; EXPRESSED IN: 21 plant str…	1.59949889867872E-07	down	24	28	5.39734481477084E-06	5.39734481477084	24	38	5.47251494176596E-06	5.47251494176596	24	54	0.0000102068725140831	10.2068725140831	NA	0	0	0	NA	0	0	0	NA	0	0	0
chr2:7374894-7375161	in_intron	AT2G16970.1	protein_coding Major facilitator superfamily protein maternal effect embryo arrest 15 (MEE15); FUNCTIONS IN: tetracycline transporter activity; INVOLVED IN: embryo development ending in seed dormancy; LOCATED IN: integral to membrane; EXPRESSED IN: 22 plant structures; EXPRESSED DURING: 13 growth stages; CONTAINS InterPro DOMAIN/s: Tetracycline resistance protein. TetA (InterPro:IPR001958). Major…	1.64885508987028E-07	down	24	39	7.51773027771652E-06	7.51773027771652	24	38	5.47251494176596E-06	5.47251494176596	24	42	7.93867862206465E-06	7.93867862206465	NA	0	0	0	NA	0	0	0	NA	0	0	0
chr4:8173938-8175351	partial_in_exon	AT4G14165.1	protein_coding F-box family protein-related F-box family protein-related; BEST Arabidopsis thaliana protein match is: F-box family protein with a domain of unknown function (DUF295) (TAIR:AT4G22170.1); Has 30201 Blast hits to 17322 proteins in 780 species: Archae - 12; Bacteria - 1396; Metazoa - 17338; Fungi - 3422; Plants - 5037; Viruses - 0; Other Eukaryotes - 2996 (source: NCBI BLink).	1.73020933749059E-07	down	24	35	6.74668101846355E-06	6.74668101846355	24	38	5.47251494176596E-06	5.47251494176596	24	75	0.0000141762118251154	14.1762118251154	NA	0	0	0	NA	0	0	0	NA	0	0	0
chr5:21258058-21258670	partial_in_exon	AT5G52360.1	protein_coding actin depolymerizing factor 10 actin depolymerizing factor 10 (ADF10); FUNCTIONS IN: actin binding; INVOLVED IN: biological_process unknown; LOCATED IN: intracellular; EXPRESSED IN: 7 plant structures; EXPRESSED DURING: L mature pollen stage. M germinated pollen stage. 4 anthesis. petal differentiation and expansion stage; CONTAINS InterPro DOMAIN/s: Actin-binding. cofilin/tropomyo…	2.88934652950057E-07	down	24	33	6.36115638883706E-06	6.36115638883706	24	34	4.89646073736954E-06	4.89646073736954	24	69	0.0000130421148791062	13.0421148791062	NA	0	0	0	NA	0	0	0	NA	0	0	0
chr1:6724209-6724618	partial_in_exon	AT1G19430.1	protein_coding S-adenosyl-L-methionine-dependent methyltransferases superfamily protein S-adenosyl-L-methionine-dependent methyltransferases superfamily protein; CONTAINS InterPro DOMAIN/s: Protein of unknown function DUF248. methyltransferase putative (InterPro:IPR004159); BEST Arabidopsis thaliana protein match is: S-adenosyl-L-methionine-dependent methyltransferases superfamily protein (TAIR:A…	3.5439519347305E-07	down	24	38	7.32496796290328E-06	7.32496796290328	24	30	4.32040653297313E-06	4.32040653297313	24	69	0.0000130421148791062	13.0421148791062	NA	0	0	0	NA	0	0	0	NA	0	0	0
chr5:9073006-9074007	partial_in_exon;partial_in_exon;partial_in_exon	AT5G25980.1;AT5G25980.2;AT5G25980.3	protein_coding glucoside glucohydrolase 2 Myrosinase (thioglucoside glucohydrolase) gene involved in glucosinoloate metabolism. glucoside glucohydrolase 2 (TGG2); FUNCTIONS IN: thioglucosidase activity. hydrolase activity. hydrolyzing O-glycosyl compounds; INVOLVED IN: glucosinolate catabolic process; LOCATED IN: cytosolic ribosome. apoplast. peroxisome. chloroplast. vacuole; EXPRESSED IN: phloem…	4.87811334423578E-07	down	24	27	5.20458249995759E-06	5.20458249995759	24	32	4.60843363517134E-06	4.60843363517134	24	50	0.0000094508078834103	9.4508078834103	NA	0	0	0	NA	0	0	0	NA	0	0	0
chr2:15934648-15935134	partial_in_exon	AT2G38080.1	protein_coding Laccase/Diphenol oxidase family protein LAC4 appears to have laccase activity based on enzyme assays performed using lac4 mutants. These mutants also have reduced levels of lignin. LAC4 is expressed in vascular bundles and fibers and likely contributes to lignin biosynthesis. and hence cell wall biosynthesis. there. lac4/irx12 mutants have a mild irregular xylem phenotype. IRREGULA…	4.96512863786557E-07	down	24	22	4.24077092589137E-06	4.24077092589137	24	36	5.18448783956775E-06	5.18448783956775	24	51	0.0000096398240410785	9.6398240410785	NA	0	0	0	NA	0	0	0	NA	0	0	0
chr4:6073156-6073855	partial_in_exon	AT4G09600.1	protein_coding GAST1 protein homolog 3 One of GASA gene family which is related to a GA-stimulated transcript (GAST) from tomato. GAST1 protein homolog 3 (GASA3); FUNCTIONS IN: molecular_function unknown; INVOLVED IN: response to gibberellin stimulus; LOCATED IN: endomembrane system; EXPRESSED IN: fruit. seed. leaf; EXPRESSED DURING: LP.04 four leaves visible; CONTAINS InterPro DOMAIN/s: Gibberel…	6.93731511562384E-07	down	24	20	3.85524629626488E-06	3.85524629626488	24	36	5.18448783956775E-06	5.18448783956775	24	50	0.0000094508078834103	9.4508078834103	NA	0	0	0	NA	0	0	0	NA	0	0	0
chr4:14685350-14686173	partial_in_exon	AT4G30040.1	protein_coding Eukaryotic aspartyl protease family protein Eukaryotic aspartyl protease family protein; FUNCTIONS IN: aspartic-type endopeptidase activity; INVOLVED IN: proteolysis; LOCATED IN: endomembrane system; EXPRESSED IN: sepal. flower; EXPRESSED DURING: petal differentiation and expansion stage; CONTAINS InterPro DOMAIN/s: Peptidase aspartic (InterPro:IPR021109). Peptidase aspartic. catal…	7.77990790825592E-07	down	24	20	3.85524629626488E-06	3.85524629626488	24	35	5.04047428846865E-06	5.04047428846865	24	50	0.0000094508078834103	9.4508078834103	NA	0	0	0	NA	0	0	0	NA	0	0	0
chr4:10406228-10406598	partial_in_exon	AT4G19000.1	protein_coding Transcription elongation factor (TFIIS) family protein The C-terminal portion of this protein has homology to the C-termini of the IWS1 (Interacts With Spt6) proteins found in yeast and humans. IWS2; CONTAINS InterPro DOMAIN/s: Transcription factor IIS. N-terminal (InterPro:IPR017923); BEST Arabidopsis thaliana protein match is: Transcription elongation factor (TFIIS) family protei…	1.05031426794229E-06	down	24	20	3.85524629626488E-06	3.85524629626488	24	42	6.04856914616238E-06	6.04856914616238	24	40	7.56064630672824E-06	7.56064630672824	NA	0	0	0	NA	0	0	0	NA	0	0	0
chr5:18164552-18164730	in_exon;in_exon;in_exon	AT5G44990.1;AT5G44990.2;AT5G44990.3	protein_coding Glutathione S-transferase family protein Glutathione S-transferase family protein; CONTAINS InterPro DOMAIN/s: Glutathione S-transferase. predicted (InterPro:IPR016639). Glutathione S-transferase. C-terminal-like (InterPro:IPR010987). Glutathione S-transferase/chloride channel. C-terminal (InterPro:IPR017933). Thioredoxin-like fold (InterPro:IPR012336); BEST Arabidopsis thaliana pr…	1.06371551795044E-06	down	24	24	4.62629555551786E-06	4.62629555551786	24	28	4.03237943077492E-06	4.03237943077492	24	50	0.0000094508078834103	9.4508078834103	NA	0	0	0	NA	0	0	0	NA	0	0	0
chr4:7326026-7326638	in_intron	AT4G12350.1	protein_coding myb domain protein 42 Encodes a putative transcription factor (MYB42). myb domain protein 42 (MYB42); CONTAINS InterPro DOMAIN/s: SANT. DNA-binding (InterPro:IPR001005). Homeodomain-like (InterPro:IPR009057). Myb. DNA-binding (InterPro:IPR014778). HTH transcriptional regulator. Myb-type. DNA-binding (InterPro:IPR017930). Homeodomain-related (InterPro:IPR012287). Myb transcription f…	1.30541256152152E-06	down	24	27	5.20458249995759E-06	5.20458249995759	24	29	4.17639298187402E-06	4.17639298187402	24	44	8.31671093740106E-06	8.31671093740106	NA	0	0	0	NA	0	0	0	NA	0	0	0
chr3:8317852-8318550	in_exon	AT3G23270.1	protein_coding Regulator of chromosome condensation (RCC1) family with FYVE zinc finger domain Regulator of chromosome condensation (RCC1) family with FYVE zinc finger domain; CONTAINS InterPro DOMAIN/s: Regulator of chromosome condensation. RCC1 (InterPro:IPR000408). Disease resistance/zinc finger/chromosome condensation-like region (InterPro:IPR013591). Pleckstrin homology (InterPro:IPR001849).…	1.30744885644816E-06	down	24	25	0.0000048190578703311	4.8190578703311	24	32	4.60843363517134E-06	4.60843363517134	24	43	8.12769477973286E-06	8.12769477973286	NA	0	0	0	NA	0	0	0	NA	0	0	0
chr4:12535681-12536582	in_intron	AT4G24150.1	protein_coding growth-regulating factor 8 Growth regulating factor encoding transcription activator. One of the nine members of a GRF gene family. containing nuclear targeting domain. Involved in leaf development and expressed in shoot and flower. growth-regulating factor 8 (GRF8); FUNCTIONS IN: transcription activator activity; INVOLVED IN: leaf development; LOCATED IN: nucleus. chloroplast enve…	1.34082895313727E-06	down	24	22	4.24077092589137E-06	4.24077092589137	24	31	4.46442008407223E-06	4.46442008407223	24	47	8.88375941040568E-06	8.88375941040568	NA	0	0	0	NA	0	0	0	NA	0	0	0
chr4:6001709-6002060	partial_in_exon	AT4G09465.1	protein_coding Carbohydrate-binding X8 domain superfamily protein Carbohydrate-binding X8 domain superfamily protein; FUNCTIONS IN: molecular_function unknown; INVOLVED IN: biological_process unknown; LOCATED IN: endomembrane system; CONTAINS InterPro DOMAIN/s: X8 (InterPro:IPR012946); BEST Arabidopsis thaliana protein match is: Carbohydrate-binding X8 domain superfamily protein (TAIR:AT4G09467.1…	1.50288623499055E-06	down	24	22	4.24077092589137E-06	4.24077092589137	24	28	4.03237943077492E-06	4.03237943077492	24	49	9.26179172574209E-06	9.26179172574209	NA	0	0	0	NA	0	0	0	NA	0	0	0
chr3:16390325-16390991	in_exon	AT3G44900.1	protein_coding cation/H+ exchanger 4 member of Putative Na+/H+ antiporter family cation/H+ exchanger 4 (CHX4); FUNCTIONS IN: monovalent cation:hydrogen antiporter activity. sodium:hydrogen antiporter activity; INVOLVED IN: cation transport; LOCATED IN: integral to membrane; EXPRESSED IN: embryo. male gametophyte. leaf. pollen tube; EXPRESSED DURING: D bilateral stage; CONTAINS InterPro DOMAIN/s: …	1.50840105896036E-06	down	24	36	6.93944333327679E-06	6.93944333327679	24	33	4.75244718627044E-06	4.75244718627044	24	75	0.0000141762118251154	14.1762118251154	NA	0	0	0	NA	0	0	0	NA	0	0	0
chr3:19078703-19079482	partial_in_exon	AT3G51400.1	protein_coding Arabidopsis protein of unknown function (DUF241) Arabidopsis protein of unknown function (DUF241); CONTAINS InterPro DOMAIN/s: Protein of unknown function DUF241. plant (InterPro:IPR004320); BEST Arabidopsis thaliana protein match is: Arabidopsis protein of unknown function (DUF241) (TAIR:AT4G35720.1); Has 444 Blast hits to 436 proteins in 12 species: Archae - 0; Bacteria - 0; Meta…	1.54730488090965E-06	down	24	25	0.0000048190578703311	4.8190578703311	24	26	3.74435232857671E-06	3.74435232857671	24	53	0.0000100178563564149	10.0178563564149	NA	0	0	0	NA	0	0	0	NA	0	0	0
chr1:26707120-26707753	partial_in_exon	AT1G70820.1	protein_coding phosphoglucomutase. putative / glucose phosphomutase. putative phosphoglucomutase. putative / glucose phosphomutase. putative; FUNCTIONS IN: intramolecular transferase activity. phosphotransferases; INVOLVED IN: carbohydrate metabolic process; LOCATED IN: chloroplast; EXPRESSED IN: 20 plant structures; EXPRESSED DURING: 13 growth stages; CONTAINS InterPro DOMAIN/s: Alpha-D-phosphoh…	2.04614983120272E-06	down	24	27	5.20458249995759E-06	5.20458249995759	24	26	3.74435232857671E-06	3.74435232857671	24	43	8.12769477973286E-06	8.12769477973286	NA	0	0	0	NA	0	0	0	NA	0	0	0
chr1:3209068-3209708	partial_in_exon	AT1G09880.1	protein_coding Rhamnogalacturonate lyase family protein Rhamnogalacturonate lyase family protein; CONTAINS InterPro DOMAIN/s: Rhamnogalacturonate lyase (InterPro:IPR010325). Carbohydrate-binding-like fold (InterPro:IPR013784). Galactose-binding domain-like (InterPro:IPR008979); BEST Arabidopsis thaliana protein match is: Rhamnogalacturonate lyase family protein (TAIR:AT1G09890.1); Has 288 Blast h…	2.62533667485094E-06	down	24	27	5.20458249995759E-06	5.20458249995759	24	28	4.03237943077492E-06	4.03237943077492	24	59	0.0000111519533024242	11.1519533024242	NA	0	0	0	NA	0	0	0	NA	0	0	0
chr5:15965065-15965516	partial_in_exon	AT5G39865.1	protein_coding Glutaredoxin family protein Glutaredoxin family protein; FUNCTIONS IN: electron carrier activity. protein disulfide oxidoreductase activity; INVOLVED IN: N-terminal protein myristoylation. cell redox homeostasis; LOCATED IN: plasma membrane; CONTAINS InterPro DOMAIN/s: Thioredoxin fold (InterPro:IPR012335). Glutaredoxin (InterPro:IPR002109). Thioredoxin-like fold (InterPro:IPR01233…	3.55216528453993E-06	down	24	24	4.62629555551786E-06	4.62629555551786	24	28	4.03237943077492E-06	4.03237943077492	24	39	7.37163014906003E-06	7.37163014906003	NA	0	0	0	NA	0	0	0	NA	0	0	0
chr5:2429099-2429604	in_intron	AT5G07660.1	protein_coding structural maintenance of chromosomes 6A Encodes SMC6A (STRUCTURAL MAINTENANCE OF CHROMOSOMES 6A). a component of the SMC5/6 complex. SMC5/6 complex promotes sister chromatid alignment and homologous recombination after DNA damage. structural maintenance of chromosomes 6A (SMC6A); FUNCTIONS IN: two-component sensor activity. ATP binding; INVOLVED IN: sister chromatid cohesion. chro…	4.07185733534199E-06	down	24	26	5.01182018514435E-06	5.01182018514435	24	20	2.88027102198208E-06	2.88027102198208	24	44	8.31671093740106E-06	8.31671093740106	NA	0	0	0	NA	0	0	0	NA	0	0	0
chr3:11919501-11920368	partial_in_exon	AT3G30290.1	protein_coding cytochrome P450. family 702. subfamily A. polypeptide 8 a member of cytochrome P450 gene family "cytochrome P450. family 702. subfamily A. polypeptide 8" (CYP702A8); CONTAINS InterPro DOMAIN/s: Cytochrome P450 (InterPro:IPR001128). Cytochrome P450. E-class. group IV (InterPro:IPR002403). Cytochrome P450. conserved site (InterPro:IPR017972); BEST Arabidopsis thaliana protein match i…	0.0000044084367747995	down	24	29	5.59010712958408E-06	5.59010712958408	24	23	0.0000033123116752794	3.3123116752794	24	37	6.99359783372362E-06	6.99359783372362	NA	0	0	0	NA	0	0	0	NA	0	0	0
chr4:2819163-2819668	partial_in_exon	AT4G05540.1	protein_coding P-loop containing nucleoside triphosphate hydrolases superfamily protein P-loop containing nucleoside triphosphate hydrolases superfamily protein; BEST Arabidopsis thaliana protein match is: P-loop containing nucleoside triphosphate hydrolases superfamily protein (TAIR:AT5G37150.1); Has 6000 Blast hits to 5190 proteins in 999 species: Archae - 178; Bacteria - 1607; Metazoa - 1364; …	4.61527059099654E-06	down	24	22	4.24077092589137E-06	4.24077092589137	24	23	0.0000033123116752794	3.3123116752794	24	44	8.31671093740106E-06	8.31671093740106	NA	0	0	0	NA	0	0	0	NA	0	0	0
chr1:21627510-21628134	in_intron	AT1G58300.1	protein_coding heme oxygenase 4 Encodes a member (HO4) of the heme oxygenase family. heme oxygenase 4 (HO4); FUNCTIONS IN: heme oxygenase (decyclizing) activity. oxidoreductase activity. heme binding; INVOLVED IN: oxidation reduction. heme oxidation; LOCATED IN: chloroplast; EXPRESSED IN: 7 plant structures; CONTAINS InterPro DOMAIN/s: Haem oxygenase-like. multi-helical (InterPro:IPR016084). Haem…	5.08720880323763E-06	down	24	26	5.01182018514435E-06	5.01182018514435	24	20	2.88027102198208E-06	2.88027102198208	24	42	7.93867862206465E-06	7.93867862206465	NA	0	0	0	NA	0	0	0	NA	0	0	0
chr4:10313312-10313834	partial_in_exon	AT4G18780.1	protein_coding cellulose synthase family protein Encodes a member of the cellulose synthase family involved in secondary cell wall biosynthesis. Mutants have abnormal xylem formation. reduced cellulose content. and enhanced drought and osmotic stress tolerance. Mediates resistance towards bacterial pathogens via ABA. Confers resistance towards bacterial and fungal pathogens. independent of salicy…	6.98979994325379E-06	down	24	32	6.16839407402381E-06	6.16839407402381	24	20	2.88027102198208E-06	2.88027102198208	24	33	0.0000062375332030508	6.2375332030508	NA	0	0	0	NA	0	0	0	NA	0	0	0
chr4:14091439-14092092	in_intron;in_intron	AT4G28530.1;AT4G28530.2	protein_coding NAC domain containing protein 74 NAC domain containing protein 74 (NAC074); FUNCTIONS IN: sequence-specific DNA binding transcription factor activity; INVOLVED IN: multicellular organismal development. regulation of transcription; LOCATED IN: cellular_component unknown; EXPRESSED IN: 18 plant structures; EXPRESSED DURING: 13 growth stages; CONTAINS InterPro DOMAIN/s: No apical meri…	7.02752792712256E-06	down	24	31	5.97563175921057E-06	5.97563175921057	24	20	2.88027102198208E-06	2.88027102198208	24	34	0.000006426549360719	6.426549360719	NA	0	0	0	NA	0	0	0	NA	0	0	0
chr3:11011904-11012303	partial_in_exon	AT3G29030.1	protein_coding expansin A5 Encodes an expansin. Naming convention from the Expansin Working Group (Kende et al. 2004. Plant Mol Bio) expansin A5 (EXPA5); INVOLVED IN: plant-type cell wall modification involved in multidimensional cell growth. unidimensional cell growth. plant-type cell wall loosening; LOCATED IN: endomembrane system. extracellular region; EXPRESSED IN: 21 plant structures; EXPRES…	7.55406975831228E-06	down	24	21	4.04800861107813E-06	4.04800861107813	24	22	3.16829812418029E-06	3.16829812418029	24	46	8.69474325273747E-06	8.69474325273747	NA	0	0	0	NA	0	0	0	NA	0	0	0
chr1:25184084-25184827	partial_in_exon	AT1G67270.1	protein_coding Zinc-finger domain of monoamine-oxidase A repressor R1 protein Zinc-finger domain of monoamine-oxidase A repressor R1 protein; CONTAINS InterPro DOMAIN/s: DDT domain superfamily (InterPro:IPR018501). DDT domain. subgroup (InterPro:IPR018500). Cell division cycle-associated protein (InterPro:IPR018866); BEST Arabidopsis thaliana protein match is: Zinc-finger domain of monoamine-oxid…	7.86126293305531E-06	down	24	23	4.43353324070462E-06	4.43353324070462	24	29	4.17639298187402E-06	4.17639298187402	24	57	0.0000107739209870877	10.7739209870877	NA	0	0	0	NA	0	0	0	NA	0	0	0
chr4:11707599-11708107	partial_in_exon	AT4G22100.1	protein_coding beta glucosidase 2 beta glucosidase 2 (BGLU3); FUNCTIONS IN: cation binding. hydrolase activity. hydrolyzing O-glycosyl compounds. catalytic activity; INVOLVED IN: carbohydrate metabolic process; LOCATED IN: endomembrane system; CONTAINS InterPro DOMAIN/s: Glycoside hydrolase. family 1 (InterPro:IPR001360). Glycoside hydrolase. family 1. active site (InterPro:IPR018120). Glycoside …	8.44119067400965E-06	down	24	16	3.08419703701191E-06	3.08419703701191	24	28	4.03237943077492E-06	4.03237943077492	24	40	7.56064630672824E-06	7.56064630672824	NA	0	0	0	NA	0	0	0	NA	0	0	0
chr5:14954643-14955029	in_exon	AT5G37650.1	protein_coding Family of unknown function (DUF577) Family of unknown function (DUF577); CONTAINS InterPro DOMAIN/s: Protein of unknown function DUF577 (InterPro:IPR007598); BEST Arabidopsis thaliana protein match is: Family of unknown function (DUF577) (TAIR:AT5G37400.1); Has 1807 Blast hits to 1807 proteins in 277 species: Archae - 0; Bacteria - 0; Metazoa - 736; Fungi - 347; Plants - 385; Virus…	9.95029815513642E-06	down	24	28	5.39734481477084E-06	5.39734481477084	24	23	0.0000033123116752794	3.3123116752794	24	31	5.85950088771438E-06	5.85950088771438	NA	0	0	0	NA	0	0	0	NA	0	0	0
chr5:25001132-25001710	partial_in_exon;partial_in_exon	AT5G62230.1;AT5G62230.2	protein_coding ERECTA-like 1 Encodes a receptor-like kinase that. together with ER and ERL2 governs the initial decision of protodermal cells to either divide proliferatively to produce pavement cells or divide asymmetrically to generate stomatal complexes. It is important for maintaining stomatal stem cell activity and preventing terminal differentiation of the meristemoid into the guard mother …	0.0000100876836903797	down	24	20	3.85524629626488E-06	3.85524629626488	24	35	5.04047428846865E-06	5.04047428846865	24	27	5.10343625704156E-06	5.10343625704156	NA	0	0	0	NA	0	0	0	NA	0	0	0
chr1:11035927-11036433	partial_in_exon	AT1G30950.1	protein_coding F-box family protein Required for the proper identity of the floral meristem. Involved in establishing the whorled pattern of floral organs. in the control of specification of the floral meristem. and in the activation of APETALA3 and PISTILLATA. UFO is found at the AP3 promoter in a LFY-dependent manner. suggesting that it works with LFY to regulate AP3 expression. UFO may also pr…	0.0000116499195764556	down	24	24	4.62629555551786E-06	4.62629555551786	24	22	3.16829812418029E-06	3.16829812418029	24	35	6.61556551838721E-06	6.61556551838721	NA	0	0	0	NA	0	0	0	NA	0	0	0
chr3:16382538-16383123	partial_in_exon	AT3G44870.1	protein_coding S-adenosyl-L-methionine-dependent methyltransferases superfamily protein S-adenosyl-L-methionine-dependent methyltransferases superfamily protein; FUNCTIONS IN: S-adenosylmethionine-dependent methyltransferase activity. methyltransferase activity; INVOLVED IN: biological_process unknown; LOCATED IN: cellular_component unknown; CONTAINS InterPro DOMAIN/s: SAM dependent carboxyl meth…	0.000013014737013454	down	24	22	4.24077092589137E-06	4.24077092589137	24	26	3.74435232857671E-06	3.74435232857671	24	32	6.04851704538259E-06	6.04851704538259	NA	0	0	0	NA	0	0	0	NA	0	0	0
chr2:1099595-1100022	partial_in_exon	AT2G03610.1	protein_coding F-box family protein F-box family protein; CONTAINS InterPro DOMAIN/s: F-box domain. cyclin-like (InterPro:IPR001810); BEST Arabidopsis thaliana protein match is: Protein of unknown function (DUF295) (TAIR:AT2G04840.1); Has 201 Blast hits to 157 proteins in 4 species: Archae - 0; Bacteria - 0; Metazoa - 0; Fungi - 0; Plants - 201; Viruses - 0; Other Eukaryotes - 0 (source: NCBI BLi…	0.0000144169724663446	down	24	24	4.62629555551786E-06	4.62629555551786	24	26	3.74435232857671E-06	3.74435232857671	24	29	5.48146857237797E-06	5.48146857237797	NA	0	0	0	NA	0	0	0	NA	0	0	0
chr4:11999544-12000165	in_intron;in_intron	AT4G22860.1;AT4G22860.2	protein_coding Cell cycle regulated microtubule associated protein Cell cycle regulated microtubule associated protein; CONTAINS InterPro DOMAIN/s: Cell cycle regulated microtubule associated protein (InterPro:IPR022021); BEST Arabidopsis thaliana protein match is: Cell cycle regulated microtubule associated protein (TAIR:AT4G11990.1); Has 112 Blast hits to 104 proteins in 26 species: Archae - 0;…	0.0000147822249782734	down	24	23	4.43353324070462E-06	4.43353324070462	24	20	2.88027102198208E-06	2.88027102198208	24	36	6.80458167605541E-06	6.80458167605541	NA	0	0	0	NA	0	0	0	NA	0	0	0
chr1:18588302-18588651	partial_in_exon	AT1G50190.1	protein_coding Cysteine/Histidine-rich C1 domain family protein Cysteine/Histidine-rich C1 domain family protein; FUNCTIONS IN: molecular_function unknown; INVOLVED IN: intracellular signaling pathway; LOCATED IN: cellular_component unknown; CONTAINS InterPro DOMAIN/s: Protein kinase C-like. phorbol ester/diacylglycerol binding (InterPro:IPR002219). DC1 (InterPro:IPR004146). C1-like (InterPro:IPR…	0.0000148250881003762	down	24	21	4.04800861107813E-06	4.04800861107813	24	23	0.0000033123116752794	3.3123116752794	24	35	6.61556551838721E-06	6.61556551838721	NA	0	0	0	NA	0	0	0	NA	0	0	0
chr1:13163672-13163951	partial_in_exon	AT1G35630.1	protein_coding Protease-associated (PA) RING/U-box zinc finger family protein Protease-associated (PA) RING/U-box zinc finger family protein; FUNCTIONS IN: peptidase activity. zinc ion binding; LOCATED IN: endomembrane system; CONTAINS InterPro DOMAIN/s: Protease-associated PA (InterPro:IPR003137). Zinc finger. RING-type (InterPro:IPR001841). Zinc finger. C3HC4 RING-type (InterPro:IPR018957); BES…	0.0000150379164121721	down	24	16	3.08419703701191E-06	3.08419703701191	24	29	4.17639298187402E-06	4.17639298187402	24	34	0.000006426549360719	6.426549360719	NA	0	0	0	NA	0	0	0	NA	0	0	0
chr3:15094166-15094819	partial_in_exon	AT3G43120.1	protein_coding SAUR-like auxin-responsive protein family SAUR-like auxin-responsive protein family ; CONTAINS InterPro DOMAIN/s: Auxin responsive SAUR protein (InterPro:IPR003676); BEST Arabidopsis thaliana protein match is: SAUR-like auxin-responsive protein family (TAIR:AT5G20810.1); Has 1460 Blast hits to 1446 proteins in 27 species: Archae - 0; Bacteria - 0; Metazoa - 0; Fungi - 0; Plants - 1…	0.0000174838906634313	down	24	16	3.08419703701191E-06	3.08419703701191	24	29	4.17639298187402E-06	4.17639298187402	24	46	8.69474325273747E-06	8.69474325273747	NA	0	0	0	NA	0	0	0	NA	0	0	0
chr3:16822678-16823399	partial_in_exon;partial_in_exon	AT3G45780.1;AT3G45780.2	protein_coding phototropin 1 Blue-light photoreceptor. Contains a light activated serine-threonine kinase domain and LOV1 and LOV2 repeats. Mutants are defective in blue-light response. Mediates blue light-induced growth enhancements. PHOT1 and PHOT2 mediate blue light-dependent activation of the plasma membrane H+-ATPase in guard cell protoplasts. PHOT1 undergoes blue-light-dependent autophospho…	0.0000191322615855613	down	24	21	4.04800861107813E-06	4.04800861107813	24	19	2.73625747088298E-06	2.73625747088298	24	37	6.99359783372362E-06	6.99359783372362	NA	0	0	0	NA	0	0	0	NA	0	0	0
chr5:16604594-16605036	in_exon	AT5G41500.1	protein_coding F-box and associated interaction domains-containing protein F-box and associated interaction domains-containing protein; CONTAINS InterPro DOMAIN/s: F-box domain. cyclin-like (InterPro:IPR001810). F-box domain. Skp2-like (InterPro:IPR022364). F-box associated domain. type 1 (InterPro:IPR006527). F-box associated interaction domain (InterPro:IPR017451); BEST Arabidopsis thaliana pro…	0.0000209853323091057	down	24	25	0.0000048190578703311	4.8190578703311	24	22	3.16829812418029E-06	3.16829812418029	24	29	5.48146857237797E-06	5.48146857237797	NA	0	0	0	NA	0	0	0	NA	0	0	0
chr3:16379901-16380927	partial_in_exon	AT3G44860.1	protein_coding farnesoic acid carboxyl-O-methyltransferase Encodes a farnesoic acid carboxyl-O-methyltransferase. farnesoic acid carboxyl-O-methyltransferase (FAMT); FUNCTIONS IN: S-adenosylmethionine-dependent methyltransferase activity. farnesoic acid O-methyltransferase activity; INVOLVED IN: biological_process unknown; LOCATED IN: cellular_component unknown; EXPRESSED IN: leaf; EXPRESSED DURI…	0.0000217877451603409	down	24	46	8.86706648140923E-06	8.86706648140923	24	77	0.000011089043434631	11.089043434631	24	159	0.0000300535690692447	30.0535690692447	NA	0	0	0	NA	0	0	0	NA	0	0	0
chr5:18060996-18061437	partial_in_exon	AT5G44760.1	protein_coding C2 domain-containing protein C2 domain-containing protein; CONTAINS InterPro DOMAIN/s: C2 calcium/lipid-binding domain. CaLB (InterPro:IPR008973). Phosphoribosyltransferase C-terminal (InterPro:IPR013583). C2 calcium-dependent membrane targeting (InterPro:IPR000008); BEST Arabidopsis thaliana protein match is: Calcium-dependent lipid-binding (CaLB domain) plant phosphoribosyltransf…	0.0000351906587126334	down	24	21	4.04800861107813E-06	4.04800861107813	24	28	4.03237943077492E-06	4.03237943077492	24	23	4.34737162636874E-06	4.34737162636874	NA	0	0	0	NA	0	0	0	NA	0	0	0
chr3:15646591-15647280	partial_in_exon	AT3G43750.1	protein_coding RING/U-box protein with C6HC-type zinc finger domain RING/U-box protein with C6HC-type zinc finger domain; FUNCTIONS IN: zinc ion binding; LOCATED IN: endomembrane system; CONTAINS InterPro DOMAIN/s: Zinc finger. RING-type. conserved site (InterPro:IPR017907). Zinc finger. C6HC-type (InterPro:IPR002867). Zinc finger. RING-type (InterPro:IPR001841); BEST Arabidopsis thaliana protein…	0.0000362363600545508	down	24	22	4.24077092589137E-06	4.24077092589137	24	37	5.32850139066686E-06	5.32850139066686	24	68	0.000012853098721438	12.853098721438	NA	0	0	0	NA	0	0	0	NA	0	0	0
chr2:9963910-9964363	partial_in_exon	AT2G23400.1	protein_coding Undecaprenyl pyrophosphate synthetase family protein Undecaprenyl pyrophosphate synthetase family protein; CONTAINS InterPro DOMAIN/s: Di-trans-poly-cis-decaprenylcistransferase-like. conserved site (InterPro:IPR018520). Di-trans-poly-cis-decaprenylcistransferase-like (InterPro:IPR001441); BEST Arabidopsis thaliana protein match is: cis-prenyltransferase (TAIR:AT2G23410.1); Has 353…	0.0000514940353820152	down	24	20	3.85524629626488E-06	3.85524629626488	24	28	4.03237943077492E-06	4.03237943077492	24	56	0.0000105849048294195	10.5849048294195	NA	0	0	0	NA	0	0	0	NA	0	0	0
chr4:8677820-8678714	partial_in_exon	AT4G15215.1	protein_coding pleiotropic drug resistance 13 pleiotropic drug resistance 13 (PDR13); FUNCTIONS IN: nucleoside-triphosphatase activity. ATPase activity. nucleotide binding. ATP binding; INVOLVED IN: drug transmembrane transport; LOCATED IN: membrane; EXPRESSED IN: root; CONTAINS InterPro DOMAIN/s: ATPase. AAA+ type. core (InterPro:IPR003593). ABC transporter-like (InterPro:IPR003439). Plant PDR A…	0.0000526548041858205	down	24	26	5.01182018514435E-06	5.01182018514435	24	31	4.46442008407223E-06	4.46442008407223	24	70	0.0000132311310367744	13.2311310367744	NA	0	0	0	NA	0	0	0	NA	0	0	0
chr2:3625364-3625565	partial_in_exon	AT2G08986.1	protein_coding unknown protein; BEST Arabidopsis thaliana protein match is: unknown protein (TAIR:AT1G40104.1); Has 30201 Blast hits to 17322 proteins in 780 species: Archae - 12; Bacteria - 1396; Metazoa - 17338; Fungi - 3422; Plants - 5037; Viruses - 0; Other Eukaryotes - 2996 (source: NCBI BLink).	0.0000578416279347566	down	24	18	3.46972166663839E-06	3.46972166663839	24	60	8.64081306594625E-06	8.64081306594625	24	72	0.0000136091633521108	13.6091633521108	NA	0	0	0	NA	0	0	0	NA	0	0	0
chr3:22994275-22995042	partial_in_exon	AT3G62097.1	protein_coding This gene encodes a small protein and has either evidence of transcription or purifying selection. unknown protein; Has 30201 Blast hits to 17322 proteins in 780 species: Archae - 12; Bacteria - 1396; Metazoa - 17338; Fungi - 3422; Plants - 5037; Viruses - 0; Other Eukaryotes - 2996 (source: NCBI BLink).	0.0000692989557137757	down	24	22	4.24077092589137E-06	4.24077092589137	24	21	3.02428457308119E-06	3.02428457308119	24	51	0.0000096398240410785	9.6398240410785	NA	0	0	0	NA	0	0	0	NA	0	0	0
chr1:17385943-17386124	in_exon	AT1G47400.1	protein_coding unknown protein; BEST Arabidopsis thaliana protein match is: unknown protein (TAIR:AT1G47395.1); Has 11 Blast hits to 11 proteins in 2 species: Archae - 0; Bacteria - 0; Metazoa - 0; Fungi - 0; Plants - 11; Viruses - 0; Other Eukaryotes - 0 (source: NCBI BLink).	0.0000884782560916445	down	24	23	4.43353324070462E-06	4.43353324070462	24	25	3.60033877747761E-06	3.60033877747761	24	59	0.0000111519533024242	11.1519533024242	NA	0	0	0	NA	0	0	0	NA	0	0	0
chr3:6543741-6544295	in_exon	AT3G18970.1	protein_coding mitochondrial editing factor 20 Encodes a pentatricopeptide repeat protein (PPR) protein involved in mitochondrial mRNA editing. mitochondrial editing factor 20 (MEF20); CONTAINS InterPro DOMAIN/s: Pentatricopeptide repeat (InterPro:IPR002885); BEST Arabidopsis thaliana protein match is: Tetratricopeptide repeat (TPR)-like superfamily protein (TAIR:AT5G59200.1); Has 30354 Blast hit…	0.0000994810605995478	down	24	23	4.43353324070462E-06	4.43353324070462	24	17	2.44823036868477E-06	2.44823036868477	24	24	4.53638778403694E-06	4.53638778403694	NA	0	0	0	NA	0	0	0	NA	0	0	0
chr4:5798093-5798426	partial_in_exon;partial_in_exon	AT4G09060.1;AT4G09060.2	protein_coding unknown protein; LOCATED IN: membrane; EXPRESSED IN: leaf; BEST Arabidopsis thaliana protein match is: unknown protein (TAIR:AT1G14680.1); Has 8168 Blast hits to 6036 proteins in 601 species: Archae - 151; Bacteria - 570; Metazoa - 4684; Fungi - 544; Plants - 345; Viruses - 91; Other Eukaryotes - 1783 (source: NCBI BLink).;protein_coding unknown protein; BEST Arabidopsis thaliana p…	0.000100112006654558	down	24	21	4.04800861107813E-06	4.04800861107813	24	19	2.73625747088298E-06	2.73625747088298	24	24	4.53638778403694E-06	4.53638778403694	NA	0	0	0	NA	0	0	0	NA	0	0	0
chr4:1243436-1244013	in_intron	AT4G02780.1	protein_coding Terpenoid cyclases/Protein prenyltransferases superfamily protein Catalyzes the conversion of geranylgeranyl pyrophosphate (GGPP) to copalyl pyrophosphate (CPP) of gibberellin biosynthesis GA REQUIRING 1 (GA1); CONTAINS InterPro DOMAIN/s: Terpene synthase. metal-binding domain (InterPro:IPR005630). Terpenoid synthase (InterPro:IPR008949). Terpenoid cylases/protein prenyltransferase…	0.00015122031086715	down	24	21	4.04800861107813E-06	4.04800861107813	24	14	2.01618971538746E-06	2.01618971538746	24	26	4.91442009937335E-06	4.91442009937335	NA	0	0	0	NA	0	0	0	NA	0	0	0
chr1:11947036-11947679	partial_in_exon	AT1G32960.1	protein_coding Subtilase family protein SBT3.3; FUNCTIONS IN: identical protein binding. serine-type endopeptidase activity; INVOLVED IN: proteolysis. negative regulation of catalytic activity; LOCATED IN: apoplast. plant-type cell wall; EXPRESSED IN: 7 plant structures; EXPRESSED DURING: 4 anthesis; CONTAINS InterPro DOMAIN/s: Protease-associated PA (InterPro:IPR003137). Proteinase inhibitor. pr…	0.000169906820349541	down	24	22	4.24077092589137E-06	4.24077092589137	24	15	2.16020326648656E-06	2.16020326648656	24	23	4.34737162636874E-06	4.34737162636874	NA	0	0	0	NA	0	0	0	NA	0	0	0
chr1:25555474-25556015	partial_in_exon	AT1G68180.1	protein_coding RING/U-box superfamily protein RING/U-box superfamily protein; FUNCTIONS IN: zinc ion binding; LOCATED IN: mitochondrion; CONTAINS InterPro DOMAIN/s: Zinc finger. RING-type (InterPro:IPR001841). Zinc finger. C3HC4 RING-type (InterPro:IPR018957); BEST Arabidopsis thaliana protein match is: RING/U-box superfamily protein (TAIR:AT3G56580.3); Has 9058 Blast hits to 9033 proteins in 265…	0.000230155333026485	down	24	21	4.04800861107813E-06	4.04800861107813	24	24	0.0000034563252263785	3.4563252263785	24	58	0.0000109629371447559	10.9629371447559	NA	0	0	0	NA	0	0	0	NA	0	0	0
chr1:22113474-22113980	partial_in_exon	AT1G60030.1	protein_coding nucleobase-ascorbate transporter 7 nucleobase-ascorbate transporter 7 (NAT7); FUNCTIONS IN: transmembrane transporter activity; INVOLVED IN: transport. transmembrane transport; LOCATED IN: plasma membrane. membrane; EXPRESSED IN: 8 plant structures; EXPRESSED DURING: C globular stage. petal differentiation and expansion stage; CONTAINS InterPro DOMAIN/s: Xanthine/uracil/vitamin C p…	0.000296512752950073	down	24	17	3.27695935182515E-06	3.27695935182515	24	30	4.32040653297313E-06	4.32040653297313	24	59	0.0000111519533024242	11.1519533024242	NA	0	0	0	NA	0	0	0	NA	0	0	0
chr5:2410470-2410907	partial_in_exon	AT5G07630.1	protein_coding lipid transporters lipid transporters; FUNCTIONS IN: lipid transporter activity; INVOLVED IN: nuclear division. lipid transport; LOCATED IN: membrane; EXPRESSED IN: 23 plant structures; EXPRESSED DURING: 13 growth stages; CONTAINS InterPro DOMAIN/s: RFT1 (InterPro:IPR007594); Has 367 Blast hits to 362 proteins in 190 species: Archae - 2; Bacteria - 15; Metazoa - 110; Fungi - 135; P…	0.000490695233275457	down	24	21	4.04800861107813E-06	4.04800861107813	24	20	2.88027102198208E-06	2.88027102198208	24	55	0.0000103958886717513	10.3958886717513	NA	0	0	0	NA	0	0	0	NA	0	0	0
chr3:18342859-18343398	in_exon	AT3G49480.1	protein_coding Protein with RNI-like/FBD-like domains Protein with RNI-like/FBD-like domains; CONTAINS InterPro DOMAIN/s: FBD (InterPro:IPR013596). FBD-like (InterPro:IPR006566). Leucine-rich repeat 2 (InterPro:IPR013101); BEST Arabidopsis thaliana protein match is: F-box/RNI-like/FBD-like domains-containing protein (TAIR:AT1G05080.1); Has 625 Blast hits to 611 proteins in 11 species: Archae - 0;…	0.000644206984372402	down	24	25	0.0000048190578703311	4.8190578703311	24	24	0.0000034563252263785	3.4563252263785	24	70	0.0000132311310367744	13.2311310367744	NA	0	0	0	NA	0	0	0	NA	0	0	0
chr1:18051989-18052755	partial_in_exon	AT1G48800.1	protein_coding Terpenoid cyclases/Protein prenyltransferases superfamily protein Terpenoid cyclases/Protein prenyltransferases superfamily protein; FUNCTIONS IN: lyase activity. magnesium ion binding; INVOLVED IN: metabolic process; CONTAINS InterPro DOMAIN/s: Terpene synthase. metal-binding domain (InterPro:IPR005630). Terpenoid synthase (InterPro:IPR008949). Terpenoid cylases/protein prenyltran…	0.000765413977735139	down	24	12	2.31314777775893E-06	2.31314777775893	24	29	4.17639298187402E-06	4.17639298187402	24	50	0.0000094508078834103	9.4508078834103	NA	0	0	0	NA	0	0	0	NA	0	0	0
chr3:11159236-11159599	partial_in_exon	AT3G29190.1	protein_coding Terpenoid cyclases/Protein prenyltransferases superfamily protein Terpenoid cyclases/Protein prenyltransferases superfamily protein; FUNCTIONS IN: lyase activity. magnesium ion binding; INVOLVED IN: metabolic process; CONTAINS InterPro DOMAIN/s: Terpene synthase. metal-binding domain (InterPro:IPR005630). Terpenoid synthase (InterPro:IPR008949). Terpenoid cylases/protein prenyltran…	0.00138118833199985	down	24	23	4.43353324070462E-06	4.43353324070462	24	17	2.44823036868477E-06	2.44823036868477	24	58	0.0000109629371447559	10.9629371447559	NA	0	0	0	NA	0	0	0	NA	0	0	0
chr3:16098245-16098599	in_intron	AT3G44490.1	protein_coding histone deacetylase 17 histone deacetylase 17 (hda17); FUNCTIONS IN: histone deacetylase activity; INVOLVED IN: histone deacetylation; CONTAINS InterPro DOMAIN/s: Histone deacetylase (InterPro:IPR003084). Histone deacetylase superfamily (InterPro:IPR000286); BEST Arabidopsis thaliana protein match is: histone deacetylase 9 (TAIR:AT3G44680.1); Has 1333 Blast hits to 1333 proteins in…	0.00203105831094225	down	24	24	4.62629555551786E-06	4.62629555551786	24	23	0.0000033123116752794	3.3123116752794	24	75	0.0000141762118251154	14.1762118251154	NA	0	0	0	NA	0	0	0	NA	0	0	0
chr3:20783909-20784725	partial_in_exon	AT3G56000.1	protein_coding cellulose synthase like A14 encodes a gene similar to cellulose synthase cellulose synthase like A14 (CSLA14); CONTAINS InterPro DOMAIN/s: Glycosyl transferase. family 2 (InterPro:IPR001173); BEST Arabidopsis thaliana protein match is: cellulose synthase-like A3 (TAIR:AT1G23480.2); Has 4532 Blast hits to 4528 proteins in 1325 species: Archae - 200; Bacteria - 3460; Metazoa - 7; Fun…	2.05582232171158E-08	down	23	38	7.32496796290328E-06	7.32496796290328	24	48	0.000006912650452757	6.912650452757	24	55	0.0000103958886717513	10.3958886717513	NA	0	0	0	NA	0	0	0	NA	0	0	0
chr3:7315322-7315897	partial_in_exon	AT3G20880.1	protein_coding WIP domain protein 4 WIP domain protein 4 (WIP4); FUNCTIONS IN: sequence-specific DNA binding transcription factor activity. zinc ion binding. nucleic acid binding; INVOLVED IN: regulation of transcription; LOCATED IN: nucleus; EXPRESSED IN: central root cap of the primary root. quiescent center; EXPRESSED DURING: seedling growth; CONTAINS InterPro DOMAIN/s: Zinc finger. C2H2-like …	5.36577198056855E-07	down	23	30	5.78286944439732E-06	5.78286944439732	24	27	3.88836587967581E-06	3.88836587967581	24	51	0.0000096398240410785	9.6398240410785	NA	0	0	0	NA	0	0	0	NA	0	0	0
chr1:18891629-18892196	partial_in_exon	AT1G50960.1	protein_coding gibberellin 2-oxidase 7 Encodes a protein with gibberellin 2-oxidase activity which acts specifically on C-20 gibberellins. DDF1 binds to GA2OX7 and regulates its expression in response to salt stress. gibberellin 2-oxidase 7 (GA2OX7); FUNCTIONS IN: C-20 gibberellin 2-beta-dioxygenase activity; INVOLVED IN: response to salt stress. gibberellin biosynthetic process. gibberellin meta…	1.05429799500847E-06	down	23	26	5.01182018514435E-06	5.01182018514435	24	28	4.03237943077492E-06	4.03237943077492	24	48	9.07277556807389E-06	9.07277556807389	NA	0	0	0	NA	0	0	0	NA	0	0	0
chr5:21739896-21740726	partial_in_exon	AT5G53510.1	protein_coding oligopeptide transporter 9 oligopeptide transporter oligopeptide transporter 9 (OPT9); FUNCTIONS IN: oligopeptide transporter activity; INVOLVED IN: oligopeptide transport. transmembrane transport; LOCATED IN: membrane; EXPRESSED IN: 7 plant structures; EXPRESSED DURING: 4 anthesis. petal differentiation and expansion stage. E expanded cotyledon stage; CONTAINS InterPro DOMAIN/s: T…	0.00002966581597779	down	23	15	2.89143472219866E-06	2.89143472219866	24	29	4.17639298187402E-06	4.17639298187402	24	45	8.50572709506927E-06	8.50572709506927	NA	0	0	0	NA	0	0	0	NA	0	0	0
chr3:5362585-5363421	in_intron	AT3G15870.1	protein_coding Fatty acid desaturase family protein Fatty acid desaturase family protein; FUNCTIONS IN: oxidoreductase activity. oxidoreductase activity. acting on paired donors. with oxidation of a pair of donors resulting in the reduction of molecular oxygen to two molecules of water; INVOLVED IN: oxidation reduction. lipid metabolic process; EXPRESSED IN: sepal; EXPRESSED DURING: petal differe…	0.0000332683235308531	down	23	17	3.27695935182515E-06	3.27695935182515	24	28	4.03237943077492E-06	4.03237943077492	24	49	9.26179172574209E-06	9.26179172574209	NA	0	0	0	NA	0	0	0	NA	0	0	0
chr5:9105349-9105766	partial_in_exon	AT5G26060.1	protein_coding Plant self-incompatibility protein S1 family Plant self-incompatibility protein S1 family; FUNCTIONS IN: molecular_function unknown; INVOLVED IN: biological_process unknown; LOCATED IN: endomembrane system; EXPRESSED IN: 9 plant structures; EXPRESSED DURING: L mature pollen stage. M germinated pollen stage. 4 anthesis. C globular stage. petal differentiation and expansion stage; CO…	0.0000687950834258682	down	23	22	4.24077092589137E-06	4.24077092589137	24	14	2.01618971538746E-06	2.01618971538746	24	31	5.85950088771438E-06	5.85950088771438	NA	0	0	0	NA	0	0	0	NA	0	0	0
chr5:10932328-10932753	partial_in_exon;partial_in_exon	AT5G28910.1;AT5G28910.2	protein_coding unknown protein; FUNCTIONS IN: molecular_function unknown; INVOLVED IN: biological_process unknown; LOCATED IN: mitochondrion; BEST Arabidopsis thaliana protein match is: unknown protein (TAIR:AT5G28960.1); Has 35333 Blast hits to 34131 proteins in 2444 species: Archae - 798; Bacteria - 22429; Metazoa - 974; Fungi - 991; Plants - 531; Viruses - 0; Other Eukaryotes - 9610 (source: N…	0.000220563483297881	down	23	22	4.24077092589137E-06	4.24077092589137	24	17	2.44823036868477E-06	2.44823036868477	24	48	9.07277556807389E-06	9.07277556807389	NA	0	0	0	NA	0	0	0	NA	0	0	0
chr4:6240053-6240638	in_intron;in_intron;partial_in_exon;in_intron	AT4G09960.1;AT4G09960.2;AT4G09960.3;AT4G09960.4	protein_coding K-box region and MADS-box transcription factor family protein Encodes a MADS box transcription factor expressed in the carpel and ovules. Plays a maternal role in fertilization and seed development. SEEDSTICK (STK); FUNCTIONS IN: protein binding. sequence-specific DNA binding transcription factor activity; INVOLVED IN: regulation of transcription. DNA-dependent. ovule development. …	0.000418407918860783	down	23	24	4.62629555551786E-06	4.62629555551786	24	16	2.30421681758567E-06	2.30421681758567	24	51	0.0000096398240410785	9.6398240410785	NA	0	0	0	NA	0	0	0	NA	0	0	0
chr4:7077249-7077915	partial_in_exon	AT4G11750.1	protein_coding Galactose oxidase/kelch repeat superfamily protein Galactose oxidase/kelch repeat superfamily protein; CONTAINS InterPro DOMAIN/s: F-box domain. cyclin-like (InterPro:IPR001810). Galactose oxidase/kelch. beta-propeller (InterPro:IPR011043). Kelch repeat type 1 (InterPro:IPR006652). Kelch related (InterPro:IPR013089). Kelch-type beta propeller (InterPro:IPR015915); BEST Arabidopsis …	1.04657152274826E-06	down	24	24	4.62629555551786E-06	4.62629555551786	23	36	5.18448783956775E-06	5.18448783956775	24	42	7.93867862206465E-06	7.93867862206465	NA	0	0	0	NA	0	0	0	NA	0	0	0
chr1:17340040-17340605	partial_in_exon	AT1G47300.1	protein_coding F-box family protein F-box family protein; CONTAINS InterPro DOMAIN/s: F-box domain. cyclin-like (InterPro:IPR001810). F-box domain. Skp2-like (InterPro:IPR022364); BEST Arabidopsis thaliana protein match is: F-box and associated interaction domains-containing protein (TAIR:AT1G47340.1); Has 59778 Blast hits to 14921 proteins in 727 species: Archae - 194; Bacteria - 1073; Metazoa -…	1.40901799541915E-06	down	24	34	0.0000065539187036503	6.5539187036503	23	24	0.0000034563252263785	3.4563252263785	24	41	7.74966246439644E-06	7.74966246439644	NA	0	0	0	NA	0	0	0	NA	0	0	0
chr4:12066187-12066926	in_intron;partial_in_exon	AT4G23020.1;AT4G23020.2	protein_coding unknown protein; BEST Arabidopsis thaliana protein match is: unknown protein (TAIR:AT4G11780.1); Has 146 Blast hits to 146 proteins in 40 species: Archae - 0; Bacteria - 16; Metazoa - 17; Fungi - 4; Plants - 67; Viruses - 20; Other Eukaryotes - 22 (source: NCBI BLink).;protein_coding unknown protein; FUNCTIONS IN: molecular_function unknown; INVOLVED IN: biological_process unknown;…	2.18748525823718E-06	down	24	38	7.32496796290328E-06	7.32496796290328	23	40	5.76054204396417E-06	5.76054204396417	24	88	0.0000166334218748021	16.6334218748021	NA	0	0	0	NA	0	0	0	NA	0	0	0
chr1:16415929-16416343	partial_in_exon	AT1G43600.1	protein_coding Haloacid dehalogenase-like hydrolase (HAD) superfamily protein Haloacid dehalogenase-like hydrolase (HAD) superfamily protein; FUNCTIONS IN: phosphoprotein phosphatase activity; INVOLVED IN: biological_process unknown; LOCATED IN: nucleus; CONTAINS InterPro DOMAIN/s: FCP1-like phosphatase. phosphatase domain (InterPro:IPR011947). NLI interacting factor (InterPro:IPR004274); BEST Ar…	0.000002327690723448	down	24	24	4.62629555551786E-06	4.62629555551786	23	23	0.0000033123116752794	3.3123116752794	24	48	9.07277556807389E-06	9.07277556807389	NA	0	0	0	NA	0	0	0	NA	0	0	0
chr1:17997111-17997354	partial_in_exon	AT1G48660.1	protein_coding Auxin-responsive GH3 family protein Auxin-responsive GH3 family protein; CONTAINS InterPro DOMAIN/s: GH3 auxin-responsive promoter (InterPro:IPR004993); BEST Arabidopsis thaliana protein match is: auxin-responsive GH3 family protein (TAIR:AT1G48670.1); Has 1415 Blast hits to 1338 proteins in 229 species: Archae - 0; Bacteria - 452; Metazoa - 52; Fungi - 2; Plants - 674; Viruses - 0…	2.43850604455765E-06	down	24	33	6.36115638883706E-06	6.36115638883706	23	22	3.16829812418029E-06	3.16829812418029	24	39	7.37163014906003E-06	7.37163014906003	NA	0	0	0	NA	0	0	0	NA	0	0	0
chr5:8163643-8164170	partial_in_exon	AT5G24130.1	protein_coding unknown protein; FUNCTIONS IN: molecular_function unknown; INVOLVED IN: biological_process unknown; LOCATED IN: mitochondrion; EXPRESSED IN: petal. leaf whorl. flower; EXPRESSED DURING: 4 anthesis. petal differentiation and expansion stage; Has 1807 Blast hits to 1807 proteins in 277 species: Archae - 0; Bacteria - 0; Metazoa - 736; Fungi - 347; Plants - 385; Viruses - 0; Other Euk…	2.52542651275751E-06	down	24	27	5.20458249995759E-06	5.20458249995759	23	22	3.16829812418029E-06	3.16829812418029	24	45	8.50572709506927E-06	8.50572709506927	NA	0	0	0	NA	0	0	0	NA	0	0	0
chr2:1070340-1071004	partial_in_exon	AT2G03520.1	protein_coding ureide permease 4 Encodes AtUPS4. a member of the Arabidopsis ureide permease family. ureide permease 4 (UPS4); LOCATED IN: chloroplast; EXPRESSED IN: stigma. seedling. fruit. filament. seed; BEST Arabidopsis thaliana protein match is: ureide permease 1 (TAIR:AT2G03590.1); Has 30201 Blast hits to 17322 proteins in 780 species: Archae - 12; Bacteria - 1396; Metazoa - 17338; Fungi - …	6.30411499785454E-06	down	24	25	0.0000048190578703311	4.8190578703311	23	29	4.17639298187402E-06	4.17639298187402	24	32	6.04851704538259E-06	6.04851704538259	NA	0	0	0	NA	0	0	0	NA	0	0	0
chr2:1479200-1479981	partial_in_exon;partial_in_exon;in_intron;partial_in_exon;partial_in_exon	AT2G04270.1;AT2G04270.2;AT2G04270.3;AT2G04270.4;AT2G04270.5	protein_coding RNAse E/G-like Similar to E.coli endoribonuclease E. Functions as a ribonuclease. is located in the chloroplast. and is involved in chloroplast development. Loss of function mutants are white and arrest at the cotyledon stage. The phenotype is rescued by providing sucrose. RNAse E/G-like (RNEE/G); FUNCTIONS IN: endoribonuclease activity; INVOLVED IN: chloroplast organization; LOCAT…	0.0000100452413739517	down	24	28	5.39734481477084E-06	5.39734481477084	23	20	2.88027102198208E-06	2.88027102198208	24	34	0.000006426549360719	6.426549360719	NA	0	0	0	NA	0	0	0	NA	0	0	0
chr3:9646025-9646333	partial_in_exon	AT3G26320.1	protein_coding cytochrome P450. family 71. subfamily B. polypeptide 36 putative cytochrome P450 "cytochrome P450. family 71. subfamily B. polypeptide 36" (CYP71B36); FUNCTIONS IN: electron carrier activity. monooxygenase activity. iron ion binding. oxygen binding. heme binding; INVOLVED IN: oxidation reduction; LOCATED IN: cellular_component unknown; EXPRESSED IN: 8 plant structures; EXPRESSED DU…	0.0000101678909343165	down	24	25	0.0000048190578703311	4.8190578703311	23	22	3.16829812418029E-06	3.16829812418029	24	35	6.61556551838721E-06	6.61556551838721	NA	0	0	0	NA	0	0	0	NA	0	0	0
chr4:1608816-1609351	in_intron	AT4G03630.1	protein_coding RNI-like superfamily protein RNI-like superfamily protein; BEST Arabidopsis thaliana protein match is: RNI-like superfamily protein (TAIR:AT4G05475.1); Has 1264 Blast hits to 979 proteins in 107 species: Archae - 0; Bacteria - 6; Metazoa - 480; Fungi - 50; Plants - 675; Viruses - 0; Other Eukaryotes - 53 (source: NCBI BLink).	0.0000167721265767786	down	24	23	4.43353324070462E-06	4.43353324070462	23	18	2.59224391978388E-06	2.59224391978388	24	37	6.99359783372362E-06	6.99359783372362	NA	0	0	0	NA	0	0	0	NA	0	0	0
chr5:4539124-4539552	partial_in_exon;partial_in_exon	AT5G14060.1;AT5G14060.2	protein_coding Aspartate kinase family protein lysine-sensitive aspartate kinase CARAB-AK-LYS; FUNCTIONS IN: amino acid binding. aspartate kinase activity; INVOLVED IN: aspartate family amino acid biosynthetic process; CONTAINS InterPro DOMAIN/s: Aspartate kinase. conserved site (InterPro:IPR018042). Aspartate/glutamate/uridylate kinase (InterPro:IPR001048). Amino acid-binding ACT (InterPro:IPR00…	0.0000466046004132724	down	24	23	4.43353324070462E-06	4.43353324070462	23	16	2.30421681758567E-06	2.30421681758567	24	31	5.85950088771438E-06	5.85950088771438	NA	0	0	0	NA	0	0	0	NA	0	0	0
chr5:7686742-7687011	partial_in_exon;partial_in_exon	AT5G22970.1;AT5G22970.2	protein_coding unknown protein; BEST Arabidopsis thaliana protein match is: unknown protein (TAIR:AT5G60000.1); Has 1807 Blast hits to 1807 proteins in 277 species: Archae - 0; Bacteria - 0; Metazoa - 736; Fungi - 347; Plants - 385; Viruses - 0; Other Eukaryotes - 339 (source: NCBI BLink).;protein_coding unknown protein; FUNCTIONS IN: molecular_function unknown; INVOLVED IN: biological_process un…	0.000173445864494672	down	24	23	4.43353324070462E-06	4.43353324070462	23	19	2.73625747088298E-06	2.73625747088298	24	52	9.82884019874671E-06	9.82884019874671	NA	0	0	0	NA	0	0	0	NA	0	0	0
chr2:1274862-1275629	partial_in_exon	AT2G04020.1	protein_coding GDSL-like Lipase/Acylhydrolase superfamily protein GDSL-like Lipase/Acylhydrolase superfamily protein; FUNCTIONS IN: lipase activity. hydrolase activity. acting on ester bonds. carboxylesterase activity; INVOLVED IN: N-terminal protein myristoylation. lipid metabolic process; LOCATED IN: endomembrane system; EXPRESSED IN: petal. leaf whorl. flower; EXPRESSED DURING: 4 anthesis. pet…	0.000205854681071353	down	24	18	3.46972166663839E-06	3.46972166663839	23	39	5.61652849286506E-06	5.61652849286506	24	69	0.0000130421148791062	13.0421148791062	NA	0	0	0	NA	0	0	0	NA	0	0	0
chr3:17118755-17119403	partial_in_exon	AT3G46490.1	protein_coding 2-oxoglutarate (2OG) and Fe(II)-dependent oxygenase superfamily protein 2-oxoglutarate (2OG) and Fe(II)-dependent oxygenase superfamily protein; FUNCTIONS IN: oxidoreductase activity. acting on paired donors. with incorporation or reduction of molecular oxygen. 2-oxoglutarate as one donor. and incorporation of one atom each of oxygen into both donors. oxidoreductase activity. iron …	0.000896906064733128	down	24	22	4.24077092589137E-06	4.24077092589137	23	23	0.0000033123116752794	3.3123116752794	24	65	0.0000122860502484334	12.2860502484334	NA	0	0	0	NA	0	0	0	NA	0	0	0
chr2:7414119-7414729	partial_in_exon	AT2G17050.1	protein_coding disease resistance protein (TIR-NBS-LRR class). putative disease resistance protein (TIR-NBS-LRR class). putative; FUNCTIONS IN: transmembrane receptor activity. ATP binding; INVOLVED IN: signal transduction. apoptosis. defense response. innate immune response; LOCATED IN: intrinsic to membrane; CONTAINS InterPro DOMAIN/s: NB-ARC (InterPro:IPR002182). Leucine-rich repeat. typical s…	9.14081942478474E-06	down	24	22	4.24077092589137E-06	4.24077092589137	24	27	3.88836587967581E-06	3.88836587967581	23	34	0.000006426549360719	6.426549360719	NA	0	0	0	NA	0	0	0	NA	0	0	0
chr3:16442077-16442283	partial_in_exon	AT3G44980.1	protein_coding unknown protein; BEST Arabidopsis thaliana protein match is: unknown protein (TAIR:AT2G07215.1); Has 2 Blast hits to 2 proteins in 1 species: Archae - 0; Bacteria - 0; Metazoa - 0; Fungi - 0; Plants - 2; Viruses - 0; Other Eukaryotes - 0 (source: NCBI BLink).	0.0000350691633368149	down	24	21	4.04800861107813E-06	4.04800861107813	24	19	2.73625747088298E-06	2.73625747088298	23	45	8.50572709506927E-06	8.50572709506927	NA	0	0	0	NA	0	0	0	NA	0	0	0
chr5:2386655-2387244	partial_in_exon;partial_in_exon	AT5G07540.1;AT5G07540.2	protein_coding glycine-rich protein 16 encodes a glycine-rich protein that is expressed only in flowers during a specific developmental stage (flower stages 11 and 12). glycine-rich protein 16 (GRP16); CONTAINS InterPro DOMAIN/s: Oleosin (InterPro:IPR000136); BEST Arabidopsis thaliana protein match is: glycine rich protein 17 (TAIR:AT5G07530.2); Has 1807 Blast hits to 1807 proteins in 277 species…	0.0000312853169009441	down	24	18	3.46972166663839E-06	3.46972166663839	23	30	4.32040653297313E-06	4.32040653297313	23	25	4.72540394170515E-06	4.72540394170515	NA	0	0	0	NA	0	0	0	NA	0	0	0
chr5:22238104-22238641	partial_in_exon	AT5G54740.1	protein_coding seed storage albumin 5 seed storage albumin 5 (SESA5); FUNCTIONS IN: lipid binding. nutrient reservoir activity; INVOLVED IN: lipid transport. pollen development; LOCATED IN: endomembrane system; EXPRESSED IN: shoot apex; CONTAINS InterPro DOMAIN/s: Bifunctional trypsin/alpha-amylase inhibitor (InterPro:IPR013771). Bifunctional inhibitor/plant lipid transfer protein/seed storage (I…	0.0000774677022333706	down	23	16	3.08419703701191E-06	3.08419703701191	23	31	4.46442008407223E-06	4.46442008407223	23	52	9.82884019874671E-06	9.82884019874671	NA	0	0	0	NA	0	0	0	NA	0	0	0
chr2:10414699-10415634	in_intron	AT2G24520.1	protein_coding H(+)-ATPase 5 H(+)-ATPase 5 (HA5); FUNCTIONS IN: ATPase activity; INVOLVED IN: cation transport. metabolic process. ATP biosynthetic process; LOCATED IN: plasma membrane; EXPRESSED IN: 23 plant structures; EXPRESSED DURING: 14 growth stages; CONTAINS InterPro DOMAIN/s: ATPase. P-type. ATPase-associated domain (InterPro:IPR008250). ATPase. P-type. H+ transporting proton pump (InterP…	1.58905286625762E-06	down	24	24	4.62629555551786E-06	4.62629555551786	N	64	9.21686727034267E-06	9.21686727034267	24	48	9.07277556807389E-06	9.07277556807389	NA	0	0	0	NA	0	0	0	NA	0	0	0
chr1:18128593-18129417	in_intron	AT1G49005.1	protein_coding CLAVATA3/ESR-RELATED 11 Member of a large family of putative ligands homologous to the Clavata3 gene. Consists of a single exon. Can partially replace CLV3 function in vivo. CLAVATA3/ESR-RELATED 11 (CLE11); BEST Arabidopsis thaliana protein match is: CLAVATA3/ESR-RELATED 13 (TAIR:AT1G73965.1); Has 22 Blast hits to 22 proteins in 5 species: Archae - 0; Bacteria - 0; Metazoa - 0; Fun…	0.0000029593398541077	down	24	19	3.66248398145164E-06	3.66248398145164	N	39	5.61652849286506E-06	5.61652849286506	24	54	0.0000102068725140831	10.2068725140831	NA	0	0	0	NA	0	0	0	NA	0	0	0
chr3:16391057-16391616	partial_in_exon	AT3G44900.1	protein_coding cation/H+ exchanger 4 member of Putative Na+/H+ antiporter family cation/H+ exchanger 4 (CHX4); FUNCTIONS IN: monovalent cation:hydrogen antiporter activity. sodium:hydrogen antiporter activity; INVOLVED IN: cation transport; LOCATED IN: integral to membrane; EXPRESSED IN: embryo. male gametophyte. leaf. pollen tube; EXPRESSED DURING: D bilateral stage; CONTAINS InterPro DOMAIN/s: …	7.22336028987924E-06	down	24	27	5.20458249995759E-06	5.20458249995759	N	20	2.88027102198208E-06	2.88027102198208	24	38	7.18261399139183E-06	7.18261399139183	NA	0	0	0	NA	0	0	0	NA	0	0	0
chr3:19731221-19731765	partial_in_exon	AT3G53232.1	protein_coding ROTUNDIFOLIA like 1 ROTUNDIFOLIA like 1 (RTFL1); CONTAINS InterPro DOMAIN/s: DVL (InterPro:IPR012552); BEST Arabidopsis thaliana protein match is: DVL family protein (TAIR:AT2G36985.1); Has 35333 Blast hits to 34131 proteins in 2444 species: Archae - 798; Bacteria - 22429; Metazoa - 974; Fungi - 991; Plants - 531; Viruses - 0; Other Eukaryotes - 9610 (source: NCBI BLink).	0.0000150603243329529	down	24	21	4.04800861107813E-06	4.04800861107813	N	18	2.59224391978388E-06	2.59224391978388	24	40	7.56064630672824E-06	7.56064630672824	NA	0	0	0	NA	0	0	0	NA	0	0	0
chr2:1009152-1009557	in_intron	AT2G03330.1	protein_coding unknown protein; BEST Arabidopsis thaliana protein match is: unknown protein (TAIR:AT3G11810.1); Has 370 Blast hits to 370 proteins in 33 species: Archae - 0; Bacteria - 0; Metazoa - 0; Fungi - 0; Plants - 368; Viruses - 0; Other Eukaryotes - 2 (source: NCBI BLink).	0.0000219299715632313	down	24	22	4.24077092589137E-06	4.24077092589137	N	16	2.30421681758567E-06	2.30421681758567	24	38	7.18261399139183E-06	7.18261399139183	NA	0	0	0	NA	0	0	0	NA	0	0	0
chr4:5972189-5972745	in_exon	AT4G09430.1	protein_coding Disease resistance protein (TIR-NBS-LRR class) family Disease resistance protein (TIR-NBS-LRR class) family; FUNCTIONS IN: transmembrane receptor activity. ATP binding; INVOLVED IN: signal transduction. defense response. apoptosis. innate immune response; LOCATED IN: chloroplast; CONTAINS InterPro DOMAIN/s: NB-ARC (InterPro:IPR002182). Toll-Interleukin receptor (InterPro:IPR000157)…	0.0000920374471176739	down	23	11	2.12038546294569E-06	2.12038546294569	N	29	4.17639298187402E-06	4.17639298187402	24	25	4.72540394170515E-06	4.72540394170515	NA	0	0	0	NA	0	0	0	NA	0	0	0
chr1:22025367-22025683	partial_in_exon	AT1G59835.1	protein_coding unknown protein; BEST Arabidopsis thaliana protein match is: unknown protein (TAIR:AT3G50610.1); Has 55 Blast hits to 24 proteins in 6 species: Archae - 0; Bacteria - 0; Metazoa - 0; Fungi - 0; Plants - 55; Viruses - 0; Other Eukaryotes - 0 (source: NCBI BLink).	0.000008859345600436	down	N	21	4.04800861107813E-06	4.04800861107813	24	27	3.88836587967581E-06	3.88836587967581	24	52	9.82884019874671E-06	9.82884019874671	NA	0	0	0	NA	0	0	0	NA	0	0	0
chr2:1495834-1496203	partial_in_exon	AT2G04300.1	protein_coding Leucine-rich repeat protein kinase family protein Leucine-rich repeat protein kinase family protein; FUNCTIONS IN: kinase activity; INVOLVED IN: protein amino acid phosphorylation; LOCATED IN: endomembrane system; EXPRESSED IN: sperm cell; CONTAINS InterPro DOMAIN/s: Protein kinase. ATP binding site (InterPro:IPR017441). Protein kinase. catalytic domain (InterPro:IPR000719). Serine…	0.000263355476857533	down	N	21	4.04800861107813E-06	4.04800861107813	24	21	3.02428457308119E-06	3.02428457308119	24	54	0.0000102068725140831	10.2068725140831	NA	0	0	0	NA	0	0	0	NA	0	0	0
chr1:10157903-10158358	partial_in_exon	AT1G29080.1	protein_coding Papain family cysteine protease Papain family cysteine protease; FUNCTIONS IN: cysteine-type endopeptidase activity. cysteine-type peptidase activity; INVOLVED IN: proteolysis; LOCATED IN: endomembrane system; CONTAINS InterPro DOMAIN/s: Peptidase C1A. papain (InterPro:IPR013128). Proteinase inhibitor I29. cathepsin propeptide (InterPro:IPR013201). Peptidase C1A. papain C-terminal …	0.0000217385160766113	down	N	18	3.46972166663839E-06	3.46972166663839	24	28	4.03237943077492E-06	4.03237943077492	23	30	5.67048473004618E-06	5.67048473004618	NA	0	0	0	NA	0	0	0	NA	0	0	0
chr3:6911513-6911997	in_exon	AT3G19880.1	protein_coding F-box and associated interaction domains-containing protein F-box and associated interaction domains-containing protein; CONTAINS InterPro DOMAIN/s: F-box domain. cyclin-like (InterPro:IPR001810). F-box domain. Skp2-like (InterPro:IPR022364). F-box associated domain. type 1 (InterPro:IPR006527). F-box associated interaction domain (InterPro:IPR017451); BEST Arabidopsis thaliana pro…	0.000185966900353874	down	N	13	2.50591009257217E-06	2.50591009257217	24	35	5.04047428846865E-06	5.04047428846865	23	50	0.0000094508078834103	9.4508078834103	NA	0	0	0	NA	0	0	0	NA	0	0	0
chr1:8378284-8378708	partial_in_exon;partial_in_exon;partial_in_exon	AT1G23690.1;AT1G23690.2;AT1G23690.3	protein_coding Domain of unknown function DUF220 Domain of unknown function DUF220; CONTAINS InterPro DOMAIN/s: Protein of unknown function DUF220 (InterPro:IPR003863); BEST Arabidopsis thaliana protein match is: Domain of unknown function DUF220 (TAIR:AT1G23600.1); Has 139 Blast hits to 124 proteins in 10 species: Archae - 0; Bacteria - 0; Metazoa - 0; Fungi - 0; Plants - 139; Viruses - 0; Other…	2.57506915857862E-06	down	24	20	3.85524629626488E-06	3.85524629626488	24	27	3.88836587967581E-06	3.88836587967581	24	48	9.07277556807389E-06	9.07277556807389	NA	0	0	0	NA	0	0	0	NA	0	0	0
chr2:6388024-6388769	partial_in_exon	AT2G14860.1	protein_coding Peroxisomal membrane 22 kDa (Mpv17/PMP22) family protein Peroxisomal membrane 22 kDa (Mpv17/PMP22) family protein; INVOLVED IN: biological_process unknown; LOCATED IN: integral to membrane. peroxisomal membrane; EXPRESSED IN: 21 plant structures; EXPRESSED DURING: 11 growth stages; CONTAINS InterPro DOMAIN/s: Mpv17/PMP22 (InterPro:IPR007248); BEST Arabidopsis thaliana protein match…	4.64982555466412E-06	down	24	19	3.66248398145164E-06	3.66248398145164	24	26	3.74435232857671E-06	3.74435232857671	24	44	8.31671093740106E-06	8.31671093740106	NA	0	0	0	NA	0	0	0	NA	0	0	0
chr5:19937627-19938257	partial_in_exon	AT5G49160.1	protein_coding methyltransferase 1 Encodes a cytosine methyltransferase MET1. Required for silencing of FWA paternal allele in endosperm. Two lines with RNAi constructs directed against DMT1 have reduced agrobacterium-mediated tumor formation. methyltransferase 1 (MET1); FUNCTIONS IN: methyltransferase activity; INVOLVED IN: in 6 processes; LOCATED IN: nucleus; EXPRESSED IN: 22 plant structures; …	7.56630242408845E-06	down	24	17	3.27695935182515E-06	3.27695935182515	24	25	3.60033877747761E-06	3.60033877747761	24	43	8.12769477973286E-06	8.12769477973286	NA	0	0	0	NA	0	0	0	NA	0	0	0
chr3:4949346-4950079	partial_in_exon	AT3G14730.1	protein_coding Pentatricopeptide repeat (PPR) superfamily protein Pentatricopeptide repeat (PPR) superfamily protein; CONTAINS InterPro DOMAIN/s: Pentatricopeptide repeat (InterPro:IPR002885); BEST Arabidopsis thaliana protein match is: Tetratricopeptide repeat (TPR)-like superfamily protein (TAIR:AT3G57430.1); Has 39287 Blast hits to 13376 proteins in 233 species: Archae - 0; Bacteria - 3; Metaz…	8.92291787625838E-06	down	24	20	3.85524629626488E-06	3.85524629626488	24	22	3.16829812418029E-06	3.16829812418029	24	45	8.50572709506927E-06	8.50572709506927	NA	0	0	0	NA	0	0	0	NA	0	0	0
chr2:778653-779329	partial_in_exon	AT2G02770.1	protein_coding 4'-phosphopantetheinyl transferase superfamily 4'-phosphopantetheinyl transferase superfamily; FUNCTIONS IN: holo-[acyl-carrier-protein] synthase activity. magnesium ion binding; INVOLVED IN: macromolecule biosynthetic process; LOCATED IN: cellular_component unknown; CONTAINS InterPro DOMAIN/s: 4'-phosphopantetheinyl transferase (InterPro:IPR008278); BEST Arabidopsis thaliana prote…	0.0000138292313255917	down	24	18	3.46972166663839E-06	3.46972166663839	24	26	3.74435232857671E-06	3.74435232857671	24	47	8.88375941040568E-06	8.88375941040568	NA	0	0	0	NA	0	0	0	NA	0	0	0
chr1:10632309-10632953	partial_in_exon	AT1G30220.1	protein_coding inositol transporter 2 Inositol transporter presenting conserved extracellular loop domains homologs of plexins/semaphorin/integrin (PSI) domains from animal type I receptors. inositol transporter 2 (INT2); CONTAINS InterPro DOMAIN/s: Sugar transporter. conserved site (InterPro:IPR005829). Major facilitator superfamily (InterPro:IPR020846). General substrate transporter (InterPro:I…	0.0000173746388837001	down	24	14	2.69867240738542E-06	2.69867240738542	24	26	3.74435232857671E-06	3.74435232857671	24	38	7.18261399139183E-06	7.18261399139183	NA	0	0	0	NA	0	0	0	NA	0	0	0
chr2:12272334-12272781	partial_in_exon	AT2G28625.1	protein_coding unknown protein; FUNCTIONS IN: molecular_function unknown; INVOLVED IN: biological_process unknown; LOCATED IN: chloroplast; Has 35333 Blast hits to 34131 proteins in 2444 species: Archae - 798; Bacteria - 22429; Metazoa - 974; Fungi - 991; Plants - 531; Viruses - 0; Other Eukaryotes - 9610 (source: NCBI BLink).	0.0000219137048763089	down	24	19	3.66248398145164E-06	3.66248398145164	24	23	0.0000033123116752794	3.3123116752794	24	34	0.000006426549360719	6.426549360719	NA	0	0	0	NA	0	0	0	NA	0	0	0
chr1:9765889-9766279	in_exon	AT1G28010.1	protein_coding P-glycoprotein 14 Encodes an ATP-binding cassette (ABC) transporter. Expressed in the vascular tissue of primary stem. P-glycoprotein 14 (PGP14); FUNCTIONS IN: ATPase activity. coupled to transmembrane movement of substances; INVOLVED IN: transport. transmembrane transport; LOCATED IN: integral to membrane; EXPRESSED IN: 9 plant structures; EXPRESSED DURING: LP.04 four leaves visib…	0.0000221006173811441	down	24	17	3.27695935182515E-06	3.27695935182515	24	24	0.0000034563252263785	3.4563252263785	24	35	6.61556551838721E-06	6.61556551838721	NA	0	0	0	NA	0	0	0	NA	0	0	0
chr3:8658239-8658834	in_exon	AT3G23960.1	protein_coding F-box and associated interaction domains-containing protein F-box and associated interaction domains-containing protein; CONTAINS InterPro DOMAIN/s: F-box domain. cyclin-like (InterPro:IPR001810). F-box domain. Skp2-like (InterPro:IPR022364). F-box associated domain. type 3 (InterPro:IPR013187). F-box associated interaction domain (InterPro:IPR017451); BEST Arabidopsis thaliana pro…	0.0000223648080501332	down	24	15	2.89143472219866E-06	2.89143472219866	24	25	3.60033877747761E-06	3.60033877747761	24	36	6.80458167605541E-06	6.80458167605541	NA	0	0	0	NA	0	0	0	NA	0	0	0
chr5:9198689-9198821	partial_in_exon	AT5G26250.1	protein_coding Major facilitator superfamily protein Major facilitator superfamily protein; FUNCTIONS IN: carbohydrate transmembrane transporter activity. sugar:hydrogen symporter activity; INVOLVED IN: transport. transmembrane transport; LOCATED IN: endomembrane system. integral to membrane. membrane; CONTAINS InterPro DOMAIN/s: Sugar transporter. conserved site (InterPro:IPR005829). Major facil…	0.0000285980856792938	down	24	15	2.89143472219866E-06	2.89143472219866	24	27	3.88836587967581E-06	3.88836587967581	24	32	6.04851704538259E-06	6.04851704538259	NA	0	0	0	NA	0	0	0	NA	0	0	0
chr3:18092781-18093347	in_intron	AT3G48780.1	protein_coding serine palmitoyltransferase 1 Encodes one of the two LCB2 subunits (LCB2a and LCB2b) of serine palmitoyltransferase. an enzyme involved in sphingolipid biosynthesis. LCB2a and LCB2b are functional redundant. Double mutants are gametophytic lethal. serine palmitoyltransferase 1 (SPT1); FUNCTIONS IN: serine C-palmitoyltransferase activity; INVOLVED IN: photomorphogenesis. sphingolipi…	0.0000374155320809182	down	24	16	3.08419703701191E-06	3.08419703701191	24	22	3.16829812418029E-06	3.16829812418029	24	34	0.000006426549360719	6.426549360719	NA	0	0	0	NA	0	0	0	NA	0	0	0
chr1:18911637-18912114	partial_in_exon	AT1G51010.1	protein_coding unknown protein; BEST Arabidopsis thaliana protein match is: unknown protein (TAIR:AT1G51020.1); Has 334 Blast hits to 303 proteins in 107 species: Archae - 20; Bacteria - 126; Metazoa - 41; Fungi - 13; Plants - 30; Viruses - 2; Other Eukaryotes - 102 (source: NCBI BLink).	0.000041566799964218	down	24	16	3.08419703701191E-06	3.08419703701191	24	27	3.88836587967581E-06	3.88836587967581	24	28	5.29245241470977E-06	5.29245241470977	NA	0	0	0	NA	0	0	0	NA	0	0	0
chr5:25050855-25051477	partial_in_exon	AT5G62380.1	protein_coding NAC-domain protein 101 Encodes a NAC-domain transcription factor involved in xylem formation. Induces transdifferentiation of various cells into metaxylem vessel elements. Located in the nucleus. Expression induced in the presence of auxin. cytokinin and brassinosteroids. NAC-domain protein 101 (NAC101); CONTAINS InterPro DOMAIN/s: No apical meristem (NAM) protein (InterPro:IPR0034…	0.0000472175725354356	down	24	16	3.08419703701191E-06	3.08419703701191	24	27	3.88836587967581E-06	3.88836587967581	24	27	5.10343625704156E-06	5.10343625704156	NA	0	0	0	NA	0	0	0	NA	0	0	0
chr4:10497140-10497742	in_exon	AT4G19191.1	protein_coding Tetratricopeptide repeat (TPR)-like superfamily protein Tetratricopeptide repeat (TPR)-like superfamily protein; FUNCTIONS IN: molecular_function unknown; INVOLVED IN: biological_process unknown; LOCATED IN: mitochondrion; EXPRESSED IN: 13 plant structures; EXPRESSED DURING: 10 growth stages; CONTAINS InterPro DOMAIN/s: Pentatricopeptide repeat (InterPro:IPR002885); BEST Arabidopsi…	0.0000474656432822371	down	24	20	3.85524629626488E-06	3.85524629626488	24	17	2.44823036868477E-06	2.44823036868477	24	33	0.0000062375332030508	6.2375332030508	NA	0	0	0	NA	0	0	0	NA	0	0	0
chr3:10322753-10323419	partial_in_exon	AT3G27840.1	protein_coding ribosomal protein L12-B 50S ribosomal protein L12-B ribosomal protein L12-B (RPL12-B); FUNCTIONS IN: structural constituent of ribosome; INVOLVED IN: translation; LOCATED IN: plastid large ribosomal subunit. large ribosomal subunit; EXPRESSED IN: petiole; CONTAINS InterPro DOMAIN/s: Ribosomal protein L12. chloroplast (InterPro:IPR015608). Ribosomal protein L7/L12. C-terminal/adapto…	0.0000474656432822371	down	24	19	3.66248398145164E-06	3.66248398145164	24	19	2.73625747088298E-06	2.73625747088298	24	32	6.04851704538259E-06	6.04851704538259	NA	0	0	0	NA	0	0	0	NA	0	0	0
chr1:13163393-13163601	in_exon	AT1G35630.1	protein_coding Protease-associated (PA) RING/U-box zinc finger family protein Protease-associated (PA) RING/U-box zinc finger family protein; FUNCTIONS IN: peptidase activity. zinc ion binding; LOCATED IN: endomembrane system; CONTAINS InterPro DOMAIN/s: Protease-associated PA (InterPro:IPR003137). Zinc finger. RING-type (InterPro:IPR001841). Zinc finger. C3HC4 RING-type (InterPro:IPR018957); BES…	0.0000486875357357904	down	24	15	2.89143472219866E-06	2.89143472219866	24	20	2.88027102198208E-06	2.88027102198208	24	35	6.61556551838721E-06	6.61556551838721	NA	0	0	0	NA	0	0	0	NA	0	0	0
chr3:10451666-10452129	partial_in_exon;partial_in_exon;partial_in_exon	AT3G28080.1;AT3G28080.2;AT3G28080.3	protein_coding nodulin MtN21 /EamA-like transporter family protein nodulin MtN21-like transporter family protein nodulin MtN21 /EamA-like transporter family protein; FUNCTIONS IN: molecular_function unknown; INVOLVED IN: biological_process unknown; LOCATED IN: membrane; EXPRESSED IN: 21 plant structures; EXPRESSED DURING: 13 growth stages; CONTAINS InterPro DOMAIN/s: Protein of unknown function D…	0.0000526720925417275	down	24	17	3.27695935182515E-06	3.27695935182515	24	17	2.44823036868477E-06	2.44823036868477	24	38	7.18261399139183E-06	7.18261399139183	NA	0	0	0	NA	0	0	0	NA	0	0	0
chr3:8186052-8186704	in_intron	AT3G23040.1	protein_coding unknown protein; Has 1 Blast hits to 1 proteins in 1 species: Archae - 0; Bacteria - 0; Metazoa - 0; Fungi - 0; Plants - 1; Viruses - 0; Other Eukaryotes - 0 (source: NCBI BLink).	0.0000533691084540979	down	24	20	3.85524629626488E-06	3.85524629626488	24	19	2.73625747088298E-06	2.73625747088298	24	30	5.67048473004618E-06	5.67048473004618	NA	0	0	0	NA	0	0	0	NA	0	0	0
chr4:2726473-2727011	partial_in_exon	AT4G05350.1	protein_coding RING/U-box superfamily protein RING/U-box superfamily protein; FUNCTIONS IN: zinc ion binding; CONTAINS InterPro DOMAIN/s: Zinc finger. RING-type (InterPro:IPR001841). Zinc finger. C3HC4 RING-type (InterPro:IPR018957); BEST Arabidopsis thaliana protein match is: RING/U-box superfamily protein (TAIR:AT4G12210.1); Has 8163 Blast hits to 8108 proteins in 273 species: Archae - 0; Bacte…	0.0000536440771031649	down	24	18	3.46972166663839E-06	3.46972166663839	24	21	3.02428457308119E-06	3.02428457308119	24	30	5.67048473004618E-06	5.67048473004618	NA	0	0	0	NA	0	0	0	NA	0	0	0
chr4:2239028-2239616	partial_in_exon	AT4G04500.1	protein_coding cysteine-rich RLK (RECEPTOR-like protein kinase) 37 Encodes a cysteine-rich receptor-like protein kinase. cysteine-rich RLK (RECEPTOR-like protein kinase) 37 (CRK37); FUNCTIONS IN: kinase activity; INVOLVED IN: protein amino acid phosphorylation; LOCATED IN: endomembrane system; EXPRESSED IN: 20 plant structures; EXPRESSED DURING: 12 growth stages; CONTAINS InterPro DOMAIN/s: Prote…	0.0000541192273185499	down	24	19	3.66248398145164E-06	3.66248398145164	24	16	2.30421681758567E-06	2.30421681758567	24	39	7.37163014906003E-06	7.37163014906003	NA	0	0	0	NA	0	0	0	NA	0	0	0
chr1:20370025-20370604	in_exon	AT1G54550.1	protein_coding F-box and associated interaction domains-containing protein F-box and associated interaction domains-containing protein; CONTAINS InterPro DOMAIN/s: F-box domain. cyclin-like (InterPro:IPR001810). F-box domain. Skp2-like (InterPro:IPR022364). F-box associated domain. type 1 (InterPro:IPR006527). F-box associated interaction domain (InterPro:IPR017451); BEST Arabidopsis thaliana pro…	0.0000541832765736396	down	24	19	3.66248398145164E-06	3.66248398145164	24	16	2.30421681758567E-06	2.30421681758567	24	34	0.000006426549360719	6.426549360719	NA	0	0	0	NA	0	0	0	NA	0	0	0
chr1:25588062-25588491	partial_in_exon	AT1G68270.1	protein_coding AMP-dependent synthetase and ligase family protein AMP-dependent synthetase and ligase family protein; FUNCTIONS IN: catalytic activity; INVOLVED IN: metabolic process; CONTAINS InterPro DOMAIN/s: AMP-dependent synthetase/ligase (InterPro:IPR000873); BEST Arabidopsis thaliana protein match is: acyl activating enzyme 12 (TAIR:AT1G65890.1); Has 75696 Blast hits to 66693 proteins in 3…	0.0000543639386530141	down	24	18	3.46972166663839E-06	3.46972166663839	24	17	2.44823036868477E-06	2.44823036868477	24	34	0.000006426549360719	6.426549360719	NA	0	0	0	NA	0	0	0	NA	0	0	0
chr1:16346132-16346390	partial_in_exon	AT1G43310.1	protein_coding Nucleotide-sugar transporter family protein Nucleotide-sugar transporter family protein; FUNCTIONS IN: molecular_function unknown; INVOLVED IN: biological_process unknown; LOCATED IN: chloroplast; EXPRESSED IN: male gametophyte. pollen tube; EXPRESSED DURING: L mature pollen stage. M germinated pollen stage; BEST Arabidopsis thaliana protein match is: Glucose-6-phosphate/phosphate …	0.0000543639386530141	down	24	17	3.27695935182515E-06	3.27695935182515	24	19	2.73625747088298E-06	2.73625747088298	24	33	0.0000062375332030508	6.2375332030508	NA	0	0	0	NA	0	0	0	NA	0	0	0
chr1:8355054-8355506	partial_in_exon;partial_in_exon;partial_in_exon	AT1G23570.1;AT1G23570.2;AT1G23570.3	protein_coding Domain of unknown function (DUF220) Domain of unknown function (DUF220); CONTAINS InterPro DOMAIN/s: Protein of unknown function DUF220 (InterPro:IPR003863); BEST Arabidopsis thaliana protein match is: Domain of unknown function DUF220 (TAIR:AT1G23580.1); Has 30201 Blast hits to 17322 proteins in 780 species: Archae - 12; Bacteria - 1396; Metazoa - 17338; Fungi - 3422; Plants - 503…	0.0000612695837799417	down	24	16	3.08419703701191E-06	3.08419703701191	24	22	3.16829812418029E-06	3.16829812418029	24	30	5.67048473004618E-06	5.67048473004618	NA	0	0	0	NA	0	0	0	NA	0	0	0
chr4:5238713-5239192	partial_in_exon;partial_in_exon	AT4G08290.1;AT4G08290.2	protein_coding nodulin MtN21 /EamA-like transporter family protein nodulin MtN21-like transporter family protein nodulin MtN21 /EamA-like transporter family protein; LOCATED IN: endomembrane system. membrane; EXPRESSED IN: 22 plant structures; EXPRESSED DURING: 13 growth stages; CONTAINS InterPro DOMAIN/s: Protein of unknown function DUF6. transmembrane (InterPro:IPR000620); BEST Arabidopsis thal…	0.0000703366857529497	down	24	18	3.46972166663839E-06	3.46972166663839	24	16	2.30421681758567E-06	2.30421681758567	24	33	0.0000062375332030508	6.2375332030508	NA	0	0	0	NA	0	0	0	NA	0	0	0
chr4:7744642-7744883	partial_in_exon	AT4G13300.1	protein_coding terpenoid synthase 13 Catalyzes the conversion of farnesyl diphosphate to (Z)-gamma-bisabolene and the additional minor products E-nerolidol and alpha-bisabolol. Expressed in cortex and sub-epidermal layers of roots. leaf hydathodes and flower stigmata. Induced by wounding. terpenoid synthase 13 (TPS13); CONTAINS InterPro DOMAIN/s: Terpene synthase. metal-binding domain (InterPro:I…	0.0000703366857529497	down	24	17	3.27695935182515E-06	3.27695935182515	24	18	2.59224391978388E-06	2.59224391978388	24	32	6.04851704538259E-06	6.04851704538259	NA	0	0	0	NA	0	0	0	NA	0	0	0
chr4:13670014-13670467	partial_in_exon	AT4G27300.1	protein_coding S-locus lectin protein kinase family protein S-locus lectin protein kinase family protein; FUNCTIONS IN: in 6 functions; INVOLVED IN: protein amino acid phosphorylation. recognition of pollen; LOCATED IN: endomembrane system; EXPRESSED IN: 21 plant structures; EXPRESSED DURING: 11 growth stages; CONTAINS InterPro DOMAIN/s: Curculin-like (mannose-binding) lectin (InterPro:IPR001480)…	0.0000715292320663749	down	24	15	2.89143472219866E-06	2.89143472219866	24	18	2.59224391978388E-06	2.59224391978388	24	34	0.000006426549360719	6.426549360719	NA	0	0	0	NA	0	0	0	NA	0	0	0
chr5:8695234-8695720	partial_in_exon	AT5G25180.1	protein_coding cytochrome P450. family 71. subfamily B. polypeptide 14 putative cytochrome P450 "cytochrome P450. family 71. subfamily B. polypeptide 14" (CYP71B14); FUNCTIONS IN: electron carrier activity. monooxygenase activity. iron ion binding. oxygen binding. heme binding; INVOLVED IN: oxidation reduction; LOCATED IN: cellular_component unknown; EXPRESSED IN: inflorescence meristem; CONTAINS…	0.0000718345871021766	down	24	20	3.85524629626488E-06	3.85524629626488	24	23	0.0000033123116752794	3.3123116752794	24	51	0.0000096398240410785	9.6398240410785	NA	0	0	0	NA	0	0	0	NA	0	0	0
chr3:15728442-15728814	partial_in_exon	AT3G43870.1	protein_coding unknown protein; BEST Arabidopsis thaliana protein match is: unknown protein (TAIR:AT3G44210.1); Has 18 Blast hits to 18 proteins in 2 species: Archae - 0; Bacteria - 0; Metazoa - 0; Fungi - 0; Plants - 18; Viruses - 0; Other Eukaryotes - 0 (source: NCBI BLink).	0.0000727327554584444	down	24	26	5.01182018514435E-06	5.01182018514435	24	25	3.60033877747761E-06	3.60033877747761	24	15	2.83524236502309E-06	2.83524236502309	NA	0	0	0	NA	0	0	0	NA	0	0	0
chr2:17817248-17817533	in_intron	AT2G42820.1	protein_coding HVA22-like protein F HVA22-like protein F (HVA22F); FUNCTIONS IN: molecular_function unknown; INVOLVED IN: biological_process unknown; LOCATED IN: endomembrane system; CONTAINS InterPro DOMAIN/s: TB2/DP1/HVA22 related protein (InterPro:IPR004345); BEST Arabidopsis thaliana protein match is: HVA22 homologue A (TAIR:AT1G74520.1); Has 35333 Blast hits to 34131 proteins in 2444 species…	0.0000782516606077666	down	24	18	3.46972166663839E-06	3.46972166663839	24	22	3.16829812418029E-06	3.16829812418029	24	26	4.91442009937335E-06	4.91442009937335	NA	0	0	0	NA	0	0	0	NA	0	0	0
chr4:7108317-7108695	partial_in_exon	AT4G11810.1	protein_coding Major Facilitator Superfamily with SPX (SYG1/Pho81/XPR1) domain-containing protein Major Facilitator Superfamily with SPX (SYG1/Pho81/XPR1) domain-containing protein; FUNCTIONS IN: molecular_function unknown; INVOLVED IN: transmembrane transport; LOCATED IN: cellular_component unknown; CONTAINS InterPro DOMAIN/s: SPX. N-terminal (InterPro:IPR004331). Major facilitator superfamily M…	0.0000783817808830734	down	24	20	3.85524629626488E-06	3.85524629626488	24	17	2.44823036868477E-06	2.44823036868477	24	29	5.48146857237797E-06	5.48146857237797	NA	0	0	0	NA	0	0	0	NA	0	0	0
chr1:10413300-10414021	partial_in_exon;partial_in_exon	AT1G29750.1;AT1G29750.2	protein_coding receptor-like kinase in flowers 1 Receptor-like serine/threonine kinase (RKF1). The putative extracellular domain of the RKF1 protein contains 13 tandem repeats of leucine-rich sequences. Expressed in early flower primordial. stamen. and pollen grains. receptor-like kinase in flowers 1 (RKF1); FUNCTIONS IN: protein serine/threonine kinase activity. receptor signaling protein serine…	0.0000791716982451285	down	24	16	3.08419703701191E-06	3.08419703701191	24	23	0.0000033123116752794	3.3123116752794	24	27	5.10343625704156E-06	5.10343625704156	NA	0	0	0	NA	0	0	0	NA	0	0	0
chr4:12163089-12163527	partial_in_exon	AT4G23250.1	protein_coding kinases;protein kinases EMBRYO DEFECTIVE 1290 (EMB1290); FUNCTIONS IN: protein kinase activity. kinase activity; INVOLVED IN: protein amino acid autophosphorylation. embryo development ending in seed dormancy; LOCATED IN: plasma membrane; EXPRESSED IN: stem; CONTAINS InterPro DOMAIN/s: Protein kinase. ATP binding site (InterPro:IPR017441). Serine/threonine-protein kinase domain (In…	0.0000808931209974613	down	24	16	3.08419703701191E-06	3.08419703701191	24	16	2.30421681758567E-06	2.30421681758567	24	34	0.000006426549360719	6.426549360719	NA	0	0	0	NA	0	0	0	NA	0	0	0
chr5:20642451-20643076	partial_in_exon	AT5G50750.1	protein_coding reversibly glycosylated polypeptide 4 RGP4 is a reversibly glycosylated polypeptide. Analyses using tagged RGP4 suggest that it is present in the cytosol and in association with the Golgi apparatus. Recombinant RGP4 does not have UDP-arabinose mutase activity based on an in vitro assay even though the related RGP1. RGP2. and RGP3 proteins do have activity in the same assay. RGP4 ca…	0.0000811946977117677	down	24	13	2.50591009257217E-06	2.50591009257217	24	21	3.02428457308119E-06	3.02428457308119	24	32	6.04851704538259E-06	6.04851704538259	NA	0	0	0	NA	0	0	0	NA	0	0	0
chr1:10230578-10231246	in_intron	AT1G29270.1	protein_coding unknown protein; BEST Arabidopsis thaliana protein match is: unknown protein (TAIR:AT2G40435.1); Has 98 Blast hits to 98 proteins in 15 species: Archae - 0; Bacteria - 0; Metazoa - 0; Fungi - 0; Plants - 98; Viruses - 0; Other Eukaryotes - 0 (source: NCBI BLink).	0.0000909944163859212	down	24	15	2.89143472219866E-06	2.89143472219866	24	24	0.0000034563252263785	3.4563252263785	24	26	4.91442009937335E-06	4.91442009937335	NA	0	0	0	NA	0	0	0	NA	0	0	0
chr5:15285762-15285855	partial_in_exon	AT5G38260.1	protein_coding Protein kinase superfamily protein Protein kinase superfamily protein; FUNCTIONS IN: kinase activity; INVOLVED IN: protein amino acid phosphorylation; LOCATED IN: endomembrane system; CONTAINS InterPro DOMAIN/s: Protein kinase. ATP binding site (InterPro:IPR017441). Protein kinase. catalytic domain (InterPro:IPR000719). Serine-threonine/tyrosine-protein kinase (InterPro:IPR001245).…	0.0000912320214509208	down	24	16	3.08419703701191E-06	3.08419703701191	24	21	3.02428457308119E-06	3.02428457308119	24	28	5.29245241470977E-06	5.29245241470977	NA	0	0	0	NA	0	0	0	NA	0	0	0
chr1:10377633-10378089	partial_in_exon;partial_in_exon	AT1G29670.1;AT1G29680.1	protein_coding GDSL-like Lipase/Acylhydrolase superfamily protein GDSL-like Lipase/Acylhydrolase superfamily protein; FUNCTIONS IN: hydrolase activity. acting on ester bonds. carboxylesterase activity; INVOLVED IN: lipid metabolic process; LOCATED IN: apoplast. cell wall. chloroplast; EXPRESSED IN: 23 plant structures; EXPRESSED DURING: 14 growth stages; CONTAINS InterPro DOMAIN/s: Lipase. GDSL (…	0.0000920374471176739	down	24	16	3.08419703701191E-06	3.08419703701191	24	27	3.88836587967581E-06	3.88836587967581	24	49	9.26179172574209E-06	9.26179172574209	NA	0	0	0	NA	0	0	0	NA	0	0	0
chr2:18221622-18222070	in_intron	AT2G44040.1	protein_coding Dihydrodipicolinate reductase. bacterial/plant Dihydrodipicolinate reductase. bacterial/plant; FUNCTIONS IN: dihydrodipicolinate reductase activity; INVOLVED IN: oxidation reduction. lysine biosynthetic process via diaminopimelate. metabolic process. diaminopimelate biosynthetic process; LOCATED IN: chloroplast; EXPRESSED IN: cotyledon; CONTAINS InterPro DOMAIN/s: Dihydrodipicolina…	0.0000920460368223576	down	24	18	3.46972166663839E-06	3.46972166663839	24	14	2.01618971538746E-06	2.01618971538746	24	33	0.0000062375332030508	6.2375332030508	NA	0	0	0	NA	0	0	0	NA	0	0	0
chr5:22232856-22233129	partial_in_exon	AT5G54720.1	protein_coding Ankyrin repeat family protein Ankyrin repeat family protein; CONTAINS InterPro DOMAIN/s: Ankyrin repeat-containing domain (InterPro:IPR020683). Ankyrin repeat (InterPro:IPR002110); BEST Arabidopsis thaliana protein match is: Ankyrin repeat family protein (TAIR:AT5G54710.1); Has 1807 Blast hits to 1807 proteins in 277 species: Archae - 0; Bacteria - 0; Metazoa - 736; Fungi - 347; Pl…	0.0000921648448686064	down	24	13	2.50591009257217E-06	2.50591009257217	24	24	0.0000034563252263785	3.4563252263785	24	28	5.29245241470977E-06	5.29245241470977	NA	0	0	0	NA	0	0	0	NA	0	0	0
chr4:7158774-7159156	partial_in_exon	AT4G11911.1	protein_coding unknown protein; FUNCTIONS IN: molecular_function unknown; INVOLVED IN: biological_process unknown; LOCATED IN: chloroplast; BEST Arabidopsis thaliana protein match is: unknown protein (TAIR:AT4G11910.1); Has 30201 Blast hits to 17322 proteins in 780 species: Archae - 12; Bacteria - 1396; Metazoa - 17338; Fungi - 3422; Plants - 5037; Viruses - 0; Other Eukaryotes - 2996 (source: NC…	0.0000931430284984748	down	24	13	2.50591009257217E-06	2.50591009257217	24	21	3.02428457308119E-06	3.02428457308119	24	31	5.85950088771438E-06	5.85950088771438	NA	0	0	0	NA	0	0	0	NA	0	0	0
chr3:15752306-15752666	partial_in_exon	AT3G43910.1	protein_coding unknown protein; BEST Arabidopsis thaliana protein match is: unknown protein (TAIR:AT2G26840.1); Has 680 Blast hits to 680 proteins in 17 species: Archae - 0; Bacteria - 8; Metazoa - 0; Fungi - 0; Plants - 37; Viruses - 0; Other Eukaryotes - 635 (source: NCBI BLink).	0.000103189381295413	down	24	19	3.66248398145164E-06	3.66248398145164	24	14	2.01618971538746E-06	2.01618971538746	24	37	6.99359783372362E-06	6.99359783372362	NA	0	0	0	NA	0	0	0	NA	0	0	0
chr1:19284805-19285269	partial_in_exon	AT1G51910.1	protein_coding Leucine-rich repeat protein kinase family protein Leucine-rich repeat protein kinase family protein; FUNCTIONS IN: protein serine/threonine kinase activity. protein kinase activity. kinase activity. ATP binding; INVOLVED IN: protein amino acid phosphorylation; LOCATED IN: endomembrane system; EXPRESSED IN: 17 plant structures; EXPRESSED DURING: 11 growth stages; CONTAINS InterPro D…	0.000103847271714529	down	24	18	3.46972166663839E-06	3.46972166663839	24	15	2.16020326648656E-06	2.16020326648656	24	31	5.85950088771438E-06	5.85950088771438	NA	0	0	0	NA	0	0	0	NA	0	0	0
chr2:13017550-13017982	partial_in_exon	AT2G30560.1	protein_coding glycine-rich protein glycine-rich protein; INVOLVED IN: biological_process unknown; LOCATED IN: cellular_component unknown; EXPRESSED IN: shoot. carpel. cultured cell; EXPRESSED DURING: 4 anthesis; Has 188208 Blast hits to 49701 proteins in 2501 species: Archae - 445; Bacteria - 51994; Metazoa - 66635; Fungi - 12365; Plants - 18728; Viruses - 2697; Other Eukaryotes - 35344 (source:…	0.000104311535730444	down	24	16	3.08419703701191E-06	3.08419703701191	24	17	2.44823036868477E-06	2.44823036868477	24	31	5.85950088771438E-06	5.85950088771438	NA	0	0	0	NA	0	0	0	NA	0	0	0
chr1:17002062-17002557	in_intron	AT1G44970.1	protein_coding Peroxidase superfamily protein Peroxidase superfamily protein; FUNCTIONS IN: peroxidase activity. heme binding; INVOLVED IN: response to oxidative stress. oxidation reduction; LOCATED IN: endomembrane system; EXPRESSED IN: 17 plant structures; EXPRESSED DURING: 7 growth stages; CONTAINS InterPro DOMAIN/s: Haem peroxidase (InterPro:IPR010255). Plant peroxidase (InterPro:IPR000823). …	0.000104783798352208	down	24	14	2.69867240738542E-06	2.69867240738542	24	20	2.88027102198208E-06	2.88027102198208	24	30	5.67048473004618E-06	5.67048473004618	NA	0	0	0	NA	0	0	0	NA	0	0	0
chr1:30144063-30144461	partial_in_exon	AT1G80133.1	protein_coding unknown protein; LOCATED IN: endomembrane system; Has 154 Blast hits to 154 proteins in 15 species: Archae - 0; Bacteria - 0; Metazoa - 0; Fungi - 0; Plants - 154; Viruses - 0; Other Eukaryotes - 0 (source: NCBI BLink).	0.000104783798352208	down	24	13	2.50591009257217E-06	2.50591009257217	24	22	3.16829812418029E-06	3.16829812418029	24	29	5.48146857237797E-06	5.48146857237797	NA	0	0	0	NA	0	0	0	NA	0	0	0
chr2:13854304-13854812	in_exon	AT2G32660.1	protein_coding receptor like protein 22 receptor like protein 22 (RLP22); CONTAINS InterPro DOMAIN/s: Leucine-rich repeat (InterPro:IPR001611); BEST Arabidopsis thaliana protein match is: receptor like protein 27 (TAIR:AT2G33060.1); Has 72946 Blast hits to 23279 proteins in 925 species: Archae - 37; Bacteria - 3607; Metazoa - 12485; Fungi - 751; Plants - 51027; Viruses - 14; Other Eukaryotes - 50…	0.000105187804646827	down	24	14	2.69867240738542E-06	2.69867240738542	24	19	2.73625747088298E-06	2.73625747088298	24	31	5.85950088771438E-06	5.85950088771438	NA	0	0	0	NA	0	0	0	NA	0	0	0
chr2:8603938-8604399	in_intron	AT2G19920.1	protein_coding RNA-dependent RNA polymerase family protein RNA-dependent RNA polymerase family protein; CONTAINS InterPro DOMAIN/s: RNA-dependent RNA polymerase. eukaryotic-type (InterPro:IPR007855); BEST Arabidopsis thaliana protein match is: RNA-dependent RNA polymerase family protein (TAIR:AT2G19910.1); Has 35333 Blast hits to 34131 proteins in 2444 species: Archae - 798; Bacteria - 22429; Met…	0.000106638564415517	down	24	11	2.12038546294569E-06	2.12038546294569	24	22	3.16829812418029E-06	3.16829812418029	24	31	5.85950088771438E-06	5.85950088771438	NA	0	0	0	NA	0	0	0	NA	0	0	0
chr5:14091265-14091844	partial_in_exon	AT5G35940.1	protein_coding Mannose-binding lectin superfamily protein Mannose-binding lectin superfamily protein; CONTAINS InterPro DOMAIN/s: Mannose-binding lectin (InterPro:IPR001229); BEST Arabidopsis thaliana protein match is: Mannose-binding lectin superfamily protein (TAIR:AT5G35950.1); Has 1807 Blast hits to 1807 proteins in 277 species: Archae - 0; Bacteria - 0; Metazoa - 736; Fungi - 347; Plants - 3…	0.00011772550777413	down	24	15	2.89143472219866E-06	2.89143472219866	24	22	3.16829812418029E-06	3.16829812418029	24	26	4.91442009937335E-06	4.91442009937335	NA	0	0	0	NA	0	0	0	NA	0	0	0
chr1:22239119-22239923	partial_in_exon	AT1G60340.1	protein_coding NAC (No Apical Meristem) domain transcriptional regulator superfamily protein NAC (No Apical Meristem) domain transcriptional regulator superfamily protein; CONTAINS InterPro DOMAIN/s: No apical meristem (NAM) protein (InterPro:IPR003441); BEST Arabidopsis thaliana protein match is: NAC (No Apical Meristem) domain transcriptional regulator superfamily protein (TAIR:AT1G60300.1); Ha…	0.000118160830332823	down	24	14	2.69867240738542E-06	2.69867240738542	24	23	0.0000033123116752794	3.3123116752794	24	26	4.91442009937335E-06	4.91442009937335	NA	0	0	0	NA	0	0	0	NA	0	0	0
chr1:23998056-23998526	partial_in_exon	AT1G64600.1	protein_coding methyltransferases;copper ion binding methyltransferases;copper ion binding; FUNCTIONS IN: methyltransferase activity. copper ion binding; INVOLVED IN: translation; LOCATED IN: cellular_component unknown; EXPRESSED IN: 23 plant structures; EXPRESSED DURING: 13 growth stages; CONTAINS InterPro DOMAIN/s: Ribosomal protein Rsm22. bacterial-type (InterPro:IPR015324). Cytochrome c oxida…	0.0001219798047662	down	24	11	2.12038546294569E-06	2.12038546294569	24	21	3.02428457308119E-06	3.02428457308119	24	31	5.85950088771438E-06	5.85950088771438	NA	0	0	0	NA	0	0	0	NA	0	0	0
chr1:8596042-8596392	partial_in_exon;partial_in_exon	AT1G24260.2;AT1G24260.3	protein_coding K-box region and MADS-box transcription factor family protein Member of the MADs box transcription factor family. SEP3 is redundant with SEP1 and 2. Flowers of SEP1/2/3 triple mutants show a conversion of petals and stamens to sepals.SEP3 forms heterotetrameric complexes with other MADS box family members and binds to the CArG box motif. SEPALLATA3 (SEP3); FUNCTIONS IN: protein bin…	0.000128509480500589	down	24	13	2.50591009257217E-06	2.50591009257217	24	19	2.73625747088298E-06	2.73625747088298	24	36	6.80458167605541E-06	6.80458167605541	NA	0	0	0	NA	0	0	0	NA	0	0	0
chr5:13598055-13598646	partial_in_exon	AT5G35390.1	protein_coding Leucine-rich repeat protein kinase family protein Encodes a member of the receptor-like kinase family of genes. In pollen tubes. it accumulates in the plasma membrane of the apical growing tip through the process of exocytosis. Leucine-rich repeat protein kinase family protein; FUNCTIONS IN: protein serine/threonine kinase activity. kinase activity. ATP binding; INVOLVED IN: transm…	0.000129808034256027	down	24	19	3.66248398145164E-06	3.66248398145164	24	16	2.30421681758567E-06	2.30421681758567	24	41	7.74966246439644E-06	7.74966246439644	NA	0	0	0	NA	0	0	0	NA	0	0	0
chr4:215858-216337	in_intron	AT4G00467.1	protein_coding Calcium-dependent lipid-binding (CaLB domain) family protein Calcium-dependent lipid-binding (CaLB domain) family protein; FUNCTIONS IN: molecular_function unknown; INVOLVED IN: biological_process unknown; LOCATED IN: cellular_component unknown; CONTAINS InterPro DOMAIN/s: C2 membrane targeting protein (InterPro:IPR018029). C2 calcium/lipid-binding domain. CaLB (InterPro:IPR008973)…	0.000130855476375868	down	24	18	3.46972166663839E-06	3.46972166663839	24	23	0.0000033123116752794	3.3123116752794	24	21	3.96933931103232E-06	3.96933931103232	NA	0	0	0	NA	0	0	0	NA	0	0	0
chr2:11823366-11823740	partial_in_exon	AT2G27740.1	protein_coding Family of unknown function (DUF662) Family of unknown function (DUF662) ; CONTAINS InterPro DOMAIN/s: Protein of unknown function DUF662 (InterPro:IPR007033); BEST Arabidopsis thaliana protein match is: Family of unknown function (DUF662) (TAIR:AT2G36410.2); Has 1272 Blast hits to 1189 proteins in 227 species: Archae - 42; Bacteria - 139; Metazoa - 529; Fungi - 66; Plants - 146; Vi…	0.000132405839877161	down	24	16	3.08419703701191E-06	3.08419703701191	24	24	0.0000034563252263785	3.4563252263785	24	22	4.15835546870053E-06	4.15835546870053	NA	0	0	0	NA	0	0	0	NA	0	0	0
chr4:6574468-6575114	in_intron	AT4G10650.1	protein_coding P-loop containing nucleoside triphosphate hydrolases superfamily protein P-loop containing nucleoside triphosphate hydrolases superfamily protein; FUNCTIONS IN: GTP binding; INVOLVED IN: biological_process unknown; LOCATED IN: intracellular; CONTAINS InterPro DOMAIN/s: GTP-binding protein. HSR1-related (InterPro:IPR002917); BEST Arabidopsis thaliana protein match is: P-loop contain…	0.000133942152096708	down	24	17	3.27695935182515E-06	3.27695935182515	24	19	2.73625747088298E-06	2.73625747088298	24	26	4.91442009937335E-06	4.91442009937335	NA	0	0	0	NA	0	0	0	NA	0	0	0
chr4:7547331-7547838	in_intron	AT4G12890.1	protein_coding Gamma interferon responsive lysosomal thiol (GILT) reductase family protein Gamma interferon responsive lysosomal thiol (GILT) reductase family protein; FUNCTIONS IN: catalytic activity; INVOLVED IN: biological_process unknown; LOCATED IN: endomembrane system; EXPRESSED IN: 9 plant structures; EXPRESSED DURING: 4 anthesis. C globular stage. petal differentiation and expansion stage…	0.000136120210571643	down	24	14	2.69867240738542E-06	2.69867240738542	24	21	3.02428457308119E-06	3.02428457308119	24	27	5.10343625704156E-06	5.10343625704156	NA	0	0	0	NA	0	0	0	NA	0	0	0
chr5:15788844-15789254	in_exon	AT5G39460.1	protein_coding F-box family protein F-box family protein; FUNCTIONS IN: molecular_function unknown; INVOLVED IN: biological_process unknown; LOCATED IN: endomembrane system; CONTAINS InterPro DOMAIN/s: F-box domain. cyclin-like (InterPro:IPR001810); BEST Arabidopsis thaliana protein match is: F-box family protein (TAIR:AT5G39480.1); Has 56 Blast hits to 54 proteins in 11 species: Archae - 0; Bact…	0.000139037160971523	down	24	13	2.50591009257217E-06	2.50591009257217	24	17	2.44823036868477E-06	2.44823036868477	24	32	6.04851704538259E-06	6.04851704538259	NA	0	0	0	NA	0	0	0	NA	0	0	0
chr2:10301485-10301994	partial_in_exon;partial_in_exon;partial_in_exon	AT2G24220.1;AT2G24220.2;AT2G24230.1	protein_coding purine permease 5 Member of a family of proteins related to PUP1. a purine transporter. May be involved in the transport of purine and purine derivatives such as cytokinins. across the plasma membrane. purine permease 5 (PUP5); CONTAINS InterPro DOMAIN/s: Protein of unknown function DUF6. transmembrane (InterPro:IPR000620). Protein of unknown function DUF250 (InterPro:IPR004853); B…	0.000139091676698843	down	24	11	2.12038546294569E-06	2.12038546294569	24	21	3.02428457308119E-06	3.02428457308119	24	30	5.67048473004618E-06	5.67048473004618	NA	0	0	0	NA	0	0	0	NA	0	0	0
chr1:24683078-24683372	in_exon	AT1G66235.1	protein_coding unknown protein; BEST Arabidopsis thaliana protein match is: unknown protein (TAIR:AT1G24380.1); Has 283 Blast hits to 282 proteins in 34 species: Archae - 0; Bacteria - 19; Metazoa - 15; Fungi - 0; Plants - 234; Viruses - 0; Other Eukaryotes - 15 (source: NCBI BLink).	0.000146422377923451	down	24	22	4.24077092589137E-06	4.24077092589137	24	20	2.88027102198208E-06	2.88027102198208	24	19	3.59130699569591E-06	3.59130699569591	NA	0	0	0	NA	0	0	0	NA	0	0	0
chr4:2753305-2753629	partial_in_exon	AT4G05430.1	protein_coding Carbohydrate-binding X8 domain superfamily protein Carbohydrate-binding X8 domain superfamily protein; CONTAINS InterPro DOMAIN/s: X8 (InterPro:IPR012946); BEST Arabidopsis thaliana protein match is: Carbohydrate-binding X8 domain superfamily protein (TAIR:AT1G09460.1); Has 1391 Blast hits to 1343 proteins in 46 species: Archae - 0; Bacteria - 0; Metazoa - 0; Fungi - 8; Plants - 13…	0.000157349402589873	down	24	16	3.08419703701191E-06	3.08419703701191	24	14	2.01618971538746E-06	2.01618971538746	24	31	5.85950088771438E-06	5.85950088771438	NA	0	0	0	NA	0	0	0	NA	0	0	0
chr3:9166945-9167476	partial_in_exon;partial_in_exon	AT3G25180.1;AT3G25180.2	protein_coding cytochrome P450. family 82. subfamily G. polypeptide 1 Encodes a cytochrome P450 monooxygenase (CYP82G1) that catalyzes the production of two volatile homoterpenes. TMTT and DMNT. although it is only likely to produce TMTT in planta. TMTT can be involved in attracting predatory insects to protect Arabidopsis plants from herbivorous pests. Homoterpene synthesis is also stimulated by…	0.000159582966206909	down	24	11	2.12038546294569E-06	2.12038546294569	24	21	3.02428457308119E-06	3.02428457308119	24	29	5.48146857237797E-06	5.48146857237797	NA	0	0	0	NA	0	0	0	NA	0	0	0
chr2:12150441-12150780	partial_in_exon	AT2G28401.1	protein_coding unknown protein; Has 30201 Blast hits to 17322 proteins in 780 species: Archae - 12; Bacteria - 1396; Metazoa - 17338; Fungi - 3422; Plants - 5037; Viruses - 0; Other Eukaryotes - 2996 (source: NCBI BLink).	0.000160680460577689	down	24	11	2.12038546294569E-06	2.12038546294569	24	19	2.73625747088298E-06	2.73625747088298	24	31	5.85950088771438E-06	5.85950088771438	NA	0	0	0	NA	0	0	0	NA	0	0	0
chr3:10649732-10650191	partial_in_exon	AT3G28415.1	protein_coding ABC transporter family protein ABC transporter family protein; FUNCTIONS IN: ATPase activity. coupled to transmembrane movement of substances. nucleoside-triphosphatase activity. ATPase activity. nucleotide binding. ATP binding; INVOLVED IN: transport. transmembrane transport; LOCATED IN: plasma membrane. membrane; EXPRESSED IN: leaf; CONTAINS InterPro DOMAIN/s: ATPase. AAA+ type. …	0.000171995108218981	down	24	19	3.66248398145164E-06	3.66248398145164	24	18	2.59224391978388E-06	2.59224391978388	24	23	4.34737162636874E-06	4.34737162636874	NA	0	0	0	NA	0	0	0	NA	0	0	0
chr4:11305478-11305856	partial_in_exon	AT4G21200.1	protein_coding gibberellin 2-oxidase 8 Encodes a protein with gibberellin 2-oxidase activity which acts specifically on C-20 gibberellins. gibberellin 2-oxidase 8 (GA2OX8); CONTAINS InterPro DOMAIN/s: Oxoglutarate/iron-dependent oxygenase (InterPro:IPR005123); BEST Arabidopsis thaliana protein match is: gibberellin 2-oxidase 7 (TAIR:AT1G50960.1); Has 8586 Blast hits to 8547 proteins in 1007 speci…	0.000175332033105403	down	24	17	3.27695935182515E-06	3.27695935182515	24	17	2.44823036868477E-06	2.44823036868477	24	26	4.91442009937335E-06	4.91442009937335	NA	0	0	0	NA	0	0	0	NA	0	0	0
chr2:10743099-10743466	in_intron;in_intron	AT2G25220.1;AT2G25220.2	protein_coding Protein kinase superfamily protein Protein kinase superfamily protein; FUNCTIONS IN: protein serine/threonine kinase activity. protein kinase activity. kinase activity. ATP binding; INVOLVED IN: protein amino acid phosphorylation; EXPRESSED IN: 8 plant structures; EXPRESSED DURING: LP.06 six leaves visible. 4 anthesis. petal differentiation and expansion stage. LP.08 eight leaves v…	0.000180196370042913	down	24	13	2.50591009257217E-06	2.50591009257217	24	18	2.59224391978388E-06	2.59224391978388	24	29	5.48146857237797E-06	5.48146857237797	NA	0	0	0	NA	0	0	0	NA	0	0	0
chr5:2035588-2036047	partial_in_exon	AT5G06620.1	protein_coding SET domain protein 38 SET domain protein 38 (SDG38); FUNCTIONS IN: molecular_function unknown; INVOLVED IN: biological_process unknown; LOCATED IN: mitochondrion; CONTAINS InterPro DOMAIN/s: SET domain (InterPro:IPR001214); BEST Arabidopsis thaliana protein match is: ASH1-related protein 2 (TAIR:AT2G19640.2); Has 1397 Blast hits to 1391 proteins in 212 species: Archae - 0; Bacteria…	0.000203824064012448	down	24	15	2.89143472219866E-06	2.89143472219866	24	16	2.30421681758567E-06	2.30421681758567	24	28	5.29245241470977E-06	5.29245241470977	NA	0	0	0	NA	0	0	0	NA	0	0	0
chr5:9727671-9728065	in_exon	AT5G27550.1	protein_coding P-loop containing nucleoside triphosphate hydrolases superfamily protein P-loop containing nucleoside triphosphate hydrolases superfamily protein; FUNCTIONS IN: microtubule motor activity. ATP binding; INVOLVED IN: microtubule-based movement; EXPRESSED IN: 15 plant structures; EXPRESSED DURING: 11 growth stages; CONTAINS InterPro DOMAIN/s: Kinesin. motor region. conserved site (Int…	0.000223108031713289	down	24	19	3.66248398145164E-06	3.66248398145164	24	19	2.73625747088298E-06	2.73625747088298	24	20	3.78032315336412E-06	3.78032315336412	NA	0	0	0	NA	0	0	0	NA	0	0	0
chr1:11642403-11642709	partial_in_exon	AT1G32270.1	protein_coding syntaxin. putative member of SYP2 Gene Family ATSYP24; CONTAINS InterPro DOMAIN/s: Target SNARE coiled-coil domain (InterPro:IPR000727). t-SNARE (InterPro:IPR010989). Late embryogenesis abundant protein. group 2 (InterPro:IPR004864); BEST Arabidopsis thaliana protein match is: Syntaxin/t-SNARE family protein (TAIR:AT5G46860.1); Has 1336 Blast hits to 1336 proteins in 217 species: A…	0.000223815821940193	down	24	18	3.46972166663839E-06	3.46972166663839	24	20	2.88027102198208E-06	2.88027102198208	24	20	3.78032315336412E-06	3.78032315336412	NA	0	0	0	NA	0	0	0	NA	0	0	0
chr3:10724912-10725308	partial_in_exon	AT3G28610.1	protein_coding P-loop containing nucleoside triphosphate hydrolases superfamily protein P-loop containing nucleoside triphosphate hydrolases superfamily protein; FUNCTIONS IN: nucleoside-triphosphatase activity. ATPase activity. nucleotide binding. ATP binding; LOCATED IN: endomembrane system; CONTAINS InterPro DOMAIN/s: ATPase. AAA+ type. core (InterPro:IPR003593). ATPase. AAA-type. core (InterP…	0.000227078806909403	down	24	15	2.89143472219866E-06	2.89143472219866	24	16	2.30421681758567E-06	2.30421681758567	24	37	6.99359783372362E-06	6.99359783372362	NA	0	0	0	NA	0	0	0	NA	0	0	0
chr3:7233243-7233674	partial_in_exon	AT3G20700.1	protein_coding F-box associated ubiquitination effector family protein F-box associated ubiquitination effector family protein; CONTAINS InterPro DOMAIN/s: F-box associated domain. type 1 (InterPro:IPR006527). F-box associated interaction domain (InterPro:IPR017451); BEST Arabidopsis thaliana protein match is: F-box and associated interaction domains-containing protein (TAIR:AT3G20690.1); Has 923…	0.000230432667137303	down	24	17	3.27695935182515E-06	3.27695935182515	24	14	2.01618971538746E-06	2.01618971538746	24	27	5.10343625704156E-06	5.10343625704156	NA	0	0	0	NA	0	0	0	NA	0	0	0
chr1:26198474-26199109	partial_in_exon	AT1G69650.1	protein_coding TRAF-like family protein TRAF-like family protein; FUNCTIONS IN: molecular_function unknown; INVOLVED IN: N-terminal protein myristoylation; LOCATED IN: vacuole; CONTAINS InterPro DOMAIN/s: TRAF-like (InterPro:IPR008974). MATH (InterPro:IPR002083); BEST Arabidopsis thaliana protein match is: TRAF-like family protein (TAIR:AT1G69660.1); Has 587 Blast hits to 575 proteins in 46 speci…	0.000230436598843796	down	24	16	3.08419703701191E-06	3.08419703701191	24	16	2.30421681758567E-06	2.30421681758567	24	26	4.91442009937335E-06	4.91442009937335	NA	0	0	0	NA	0	0	0	NA	0	0	0
chr5:21890564-21891206	partial_in_exon	AT5G53910.1	protein_coding RING/U-box superfamily protein RING/U-box superfamily protein; CONTAINS InterPro DOMAIN/s: Zinc finger. RING-type (InterPro:IPR001841). Zinc finger. C3HC4 RING-type (InterPro:IPR018957); BEST Arabidopsis thaliana protein match is: Zinc finger. C3HC4 type (RING finger) family protein (TAIR:AT1G18760.1); Has 1807 Blast hits to 1807 proteins in 277 species: Archae - 0; Bacteria - 0; M…	0.000267213074960116	down	24	15	2.89143472219866E-06	2.89143472219866	24	15	2.16020326648656E-06	2.16020326648656	24	27	5.10343625704156E-06	5.10343625704156	NA	0	0	0	NA	0	0	0	NA	0	0	0
chr4:8593157-8593517	partial_in_exon	AT4G15053.1	protein_coding Protein of Unknown Function (DUF239) Protein of Unknown Function (DUF239); INVOLVED IN: biological_process unknown; LOCATED IN: endomembrane system; CONTAINS InterPro DOMAIN/s: Protein of unknown function DUF239. plant (InterPro:IPR004314); BEST Arabidopsis thaliana protein match is: Protein of Unknown Function (DUF239) (TAIR:AT1G10190.1); Has 30201 Blast hits to 17322 proteins in …	0.000272798363950341	down	24	13	2.50591009257217E-06	2.50591009257217	24	14	2.01618971538746E-06	2.01618971538746	24	30	5.67048473004618E-06	5.67048473004618	NA	0	0	0	NA	0	0	0	NA	0	0	0
chr4:12206034-12206538	partial_in_exon	AT4G23370.1	protein_coding unknown protein; FUNCTIONS IN: molecular_function unknown; INVOLVED IN: biological_process unknown; LOCATED IN: endomembrane system; CONTAINS InterPro DOMAIN/s: Protein of unknown function DUF239. plant (InterPro:IPR004314); BEST Arabidopsis thaliana protein match is: unknown protein (TAIR:AT4G23360.1); Has 2365 Blast hits to 710 proteins in 27 species: Archae - 0; Bacteria - 35; M…	0.000301328458715072	down	24	14	2.69867240738542E-06	2.69867240738542	24	19	2.73625747088298E-06	2.73625747088298	24	40	7.56064630672824E-06	7.56064630672824	NA	0	0	0	NA	0	0	0	NA	0	0	0
chr5:20497563-20497769	in_exon	AT5G50345.1	protein_coding Maternally expressed gene (MEG) family protein Encodes a Maternally expressed gene (MEG) family protein Maternally expressed gene (MEG) family protein; LOCATED IN: endomembrane system; BEST Arabidopsis thaliana protein match is: Maternally expressed gene (MEG) family protein (TAIR:AT1G10747.1); Has 16 Blast hits to 16 proteins in 2 species: Archae - 0; Bacteria - 0; Metazoa - 0; Fu…	0.000307871042980112	down	24	14	2.69867240738542E-06	2.69867240738542	24	15	2.16020326648656E-06	2.16020326648656	24	27	5.10343625704156E-06	5.10343625704156	NA	0	0	0	NA	0	0	0	NA	0	0	0
chr1:11239346-11239834	partial_in_exon	AT1G31370.1	protein_coding Ubiquitin-specific protease family C19-related protein Ubiquitin-specific protease family C19-related protein; BEST Arabidopsis thaliana protein match is: TRAF-like family protein (TAIR:AT1G31380.1); Has 283 Blast hits to 262 proteins in 3 species: Archae - 0; Bacteria - 0; Metazoa - 0; Fungi - 0; Plants - 283; Viruses - 0; Other Eukaryotes - 0 (source: NCBI BLink).	0.000307889290499281	down	24	13	2.50591009257217E-06	2.50591009257217	24	17	2.44823036868477E-06	2.44823036868477	24	26	4.91442009937335E-06	4.91442009937335	NA	0	0	0	NA	0	0	0	NA	0	0	0
chr1:19557038-19557684	in_intron	AT1G52490.1	protein_coding CONTAINS InterPro DOMAIN/s: F-box domain. cyclin-like (InterPro:IPR001810). F-box domain. Skp2-like (InterPro:IPR022364). F-box associated domain. type 3 (InterPro:IPR013187). F-box associated interaction domain (InterPro:IPR017451); BEST Arabidopsis thaliana protein match is: F-box and associated interaction domains-containing protein (TAIR:AT1G32420.1); Has 1577 Blast hits to 105…	0.000309140379162003	down	24	11	2.12038546294569E-06	2.12038546294569	24	20	2.88027102198208E-06	2.88027102198208	24	25	4.72540394170515E-06	4.72540394170515	NA	0	0	0	NA	0	0	0	NA	0	0	0
chr3:6064854-6065296	partial_in_exon	AT3G17730.1	protein_coding NAC domain containing protein 57 NAC domain containing protein 57 (NAC057); FUNCTIONS IN: sequence-specific DNA binding transcription factor activity; INVOLVED IN: multicellular organismal development. regulation of transcription; CONTAINS InterPro DOMAIN/s: No apical meristem (NAM) protein (InterPro:IPR003441); BEST Arabidopsis thaliana protein match is: NAC domain containing prot…	0.000347967611544037	down	24	14	2.69867240738542E-06	2.69867240738542	24	18	2.59224391978388E-06	2.59224391978388	24	23	4.34737162636874E-06	4.34737162636874	NA	0	0	0	NA	0	0	0	NA	0	0	0
chr3:8660423-8660782	partial_in_exon	AT3G23970.1	protein_coding F-box family protein F-box family protein; CONTAINS InterPro DOMAIN/s: F-box domain. cyclin-like (InterPro:IPR001810). F-box domain. Skp2-like (InterPro:IPR022364); BEST Arabidopsis thaliana protein match is: F-box family protein (TAIR:AT3G23950.1); Has 428 Blast hits to 427 proteins in 23 species: Archae - 0; Bacteria - 0; Metazoa - 0; Fungi - 0; Plants - 427; Viruses - 0; Other E…	0.000356716646716489	down	24	13	2.50591009257217E-06	2.50591009257217	24	14	2.01618971538746E-06	2.01618971538746	24	28	5.29245241470977E-06	5.29245241470977	NA	0	0	0	NA	0	0	0	NA	0	0	0
chr3:20598681-20599050	partial_in_exon	AT3G55540.1	protein_coding nuclear transport factor 2 (NTF2) family protein nuclear transport factor 2 (NTF2) family protein; FUNCTIONS IN: protein transporter activity; INVOLVED IN: transport. protein import into nucleus; LOCATED IN: nucleus. intracellular; CONTAINS InterPro DOMAIN/s: Nuclear transport factor 2 (InterPro:IPR002075). Nuclear transport factor 2. Eukaryote (InterPro:IPR018222); BEST Arabidopsi…	0.000359192573846118	down	24	11	2.12038546294569E-06	2.12038546294569	24	16	2.30421681758567E-06	2.30421681758567	24	28	5.29245241470977E-06	5.29245241470977	NA	0	0	0	NA	0	0	0	NA	0	0	0
chr4:9080136-9080889	partial_in_exon	AT4G16024.1	protein_coding unknown protein; FUNCTIONS IN: molecular_function unknown; INVOLVED IN: biological_process unknown; LOCATED IN: cellular_component unknown; BEST Arabidopsis thaliana protein match is: unknown protein (TAIR:AT4G15990.1); Has 30201 Blast hits to 17322 proteins in 780 species: Archae - 12; Bacteria - 1396; Metazoa - 17338; Fungi - 3422; Plants - 5037; Viruses - 0; Other Eukaryotes - 2…	0.000429252543755408	down	24	11	2.12038546294569E-06	2.12038546294569	24	21	3.02428457308119E-06	3.02428457308119	24	37	6.99359783372362E-06	6.99359783372362	NA	0	0	0	NA	0	0	0	NA	0	0	0
chr1:26713324-26713678	partial_in_exon	AT1G70840.1	protein_coding MLP-like protein 31 MLP-like protein 31 (MLP31); FUNCTIONS IN: molecular_function unknown; INVOLVED IN: response to biotic stimulus. defense response; LOCATED IN: cellular_component unknown; CONTAINS InterPro DOMAIN/s: Bet v I allergen (InterPro:IPR000916); BEST Arabidopsis thaliana protein match is: MLP-like protein 28 (TAIR:AT1G70830.3); Has 485 Blast hits to 453 proteins in 51 s…	0.000442133190428308	down	24	16	3.08419703701191E-06	3.08419703701191	24	21	3.02428457308119E-06	3.02428457308119	24	16	0.0000030242585226913	3.0242585226913	NA	0	0	0	NA	0	0	0	NA	0	0	0
chr5:16692839-16692923	in_exon;in_exon	AT5G41740.1;AT5G41740.2	protein_coding Disease resistance protein (TIR-NBS-LRR class) family Disease resistance protein (TIR-NBS-LRR class) family; FUNCTIONS IN: transmembrane receptor activity. nucleoside-triphosphatase activity. nucleotide binding. ATP binding; INVOLVED IN: signal transduction. apoptosis. defense response. innate immune response; LOCATED IN: intrinsic to membrane. chloroplast; CONTAINS InterPro DOMAIN…	0.000445972573630053	down	24	17	3.27695935182515E-06	3.27695935182515	24	17	2.44823036868477E-06	2.44823036868477	24	19	3.59130699569591E-06	3.59130699569591	NA	0	0	0	NA	0	0	0	NA	0	0	0
chr1:19389456-19389507	in_exon	AT1G52110.1	protein_coding Mannose-binding lectin superfamily protein Mannose-binding lectin superfamily protein; CONTAINS InterPro DOMAIN/s: Mannose-binding lectin (InterPro:IPR001229); BEST Arabidopsis thaliana protein match is: Mannose-binding lectin superfamily protein (TAIR:AT5G49870.1); Has 1710 Blast hits to 593 proteins in 35 species: Archae - 0; Bacteria - 0; Metazoa - 0; Fungi - 0; Plants - 1709; V…	0.000452994951613884	down	24	16	3.08419703701191E-06	3.08419703701191	24	15	2.16020326648656E-06	2.16020326648656	24	22	4.15835546870053E-06	4.15835546870053	NA	0	0	0	NA	0	0	0	NA	0	0	0
chr3:7053070-7053488	partial_in_exon;partial_in_exon	AT3G20210.1;AT3G20210.2	protein_coding delta vacuolar processing enzyme Encodes a vacuolar processing enzyme with caspase-1-like activity that is specifically expressed in inner integument of developing seeds. Mutants display abnormal seed coat development. It is speculated to be involved in cell death of limited cell layers. the purpose of which is to form a seed coat. delta vacuolar processing enzyme (DELTA-VPE); CONT…	0.000461133659036826	down	24	14	2.69867240738542E-06	2.69867240738542	24	15	2.16020326648656E-06	2.16020326648656	24	24	4.53638778403694E-06	4.53638778403694	NA	0	0	0	NA	0	0	0	NA	0	0	0
chr2:15385299-15385816	partial_in_exon	AT2G36700.1	protein_coding Pectin lyase-like superfamily protein Pectin lyase-like superfamily protein; FUNCTIONS IN: pectinesterase activity; INVOLVED IN: cell wall modification; LOCATED IN: cell wall. plant-type cell wall; EXPRESSED IN: flower; CONTAINS InterPro DOMAIN/s: Pectinesterase. active site (InterPro:IPR018040). Pectin lyase fold/virulence factor (InterPro:IPR011050). Pectinesterase. catalytic (In…	0.000473384709048875	down	24	11	2.12038546294569E-06	2.12038546294569	24	14	2.01618971538746E-06	2.01618971538746	24	28	5.29245241470977E-06	5.29245241470977	NA	0	0	0	NA	0	0	0	NA	0	0	0
chr4:14125150-14125468	partial_in_exon	AT4G28590.1	protein_coding FUNCTIONS IN: molecular_function unknown; INVOLVED IN: biological_process unknown; LOCATED IN: chloroplast; EXPRESSED IN: 21 plant structures; EXPRESSED DURING: 10 growth stages; BEST Arabidopsis thaliana protein match is: Thioredoxin superfamily protein (TAIR:AT2G31840.1); Has 114 Blast hits to 112 proteins in 39 species: Archae - 2; Bacteria - 0; Metazoa - 17; Fungi - 6; Plants -…	0.000485070378370754	down	24	12	2.31314777775893E-06	2.31314777775893	24	16	2.30421681758567E-06	2.30421681758567	24	34	0.000006426549360719	6.426549360719	NA	0	0	0	NA	0	0	0	NA	0	0	0
chr5:5127125-5127712	in_intron	AT5G15725.1	protein_coding unknown protein; FUNCTIONS IN: molecular_function unknown; INVOLVED IN: biological_process unknown; LOCATED IN: endomembrane system; EXPRESSED IN: root; Has 30201 Blast hits to 17322 proteins in 780 species: Archae - 12; Bacteria - 1396; Metazoa - 17338; Fungi - 3422; Plants - 5037; Viruses - 0; Other Eukaryotes - 2996 (source: NCBI BLink).	0.000499477715301189	down	24	14	2.69867240738542E-06	2.69867240738542	24	26	3.74435232857671E-06	3.74435232857671	24	50	0.0000094508078834103	9.4508078834103	NA	0	0	0	NA	0	0	0	NA	0	0	0
chr3:17320741-17321062	in_exon	AT3G47020.1	protein_coding F-box and associated interaction domains-containing protein F-box and associated interaction domains-containing protein; CONTAINS InterPro DOMAIN/s: F-box domain. cyclin-like (InterPro:IPR001810). F-box domain. Skp2-like (InterPro:IPR022364). F-box associated domain. type 3 (InterPro:IPR013187). F-box associated interaction domain (InterPro:IPR017451); BEST Arabidopsis thaliana pro…	0.000506424521400092	down	24	19	3.66248398145164E-06	3.66248398145164	24	22	3.16829812418029E-06	3.16829812418029	24	55	0.0000103958886717513	10.3958886717513	NA	0	0	0	NA	0	0	0	NA	0	0	0
chr4:9881508-9881692	partial_in_exon	AT4G17785.1	protein_coding myb domain protein 39 Encodes a putative transcription factor (MYB39). myb domain protein 39 (MYB39); FUNCTIONS IN: DNA binding. sequence-specific DNA binding transcription factor activity; INVOLVED IN: regulation of transcription. DNA-dependent. regulation of transcription; CONTAINS InterPro DOMAIN/s: SANT. DNA-binding (InterPro:IPR001005). Homeodomain-like (InterPro:IPR009057). M…	0.000513556319186779	down	24	14	2.69867240738542E-06	2.69867240738542	24	21	3.02428457308119E-06	3.02428457308119	24	17	0.0000032132746803595	3.2132746803595	NA	0	0	0	NA	0	0	0	NA	0	0	0
chr2:14550552-14550846	partial_in_exon;partial_in_exon	AT2G34540.1;AT2G34540.2	protein_coding unknown protein; Has 19 Blast hits to 19 proteins in 5 species: Archae - 0; Bacteria - 0; Metazoa - 0; Fungi - 0; Plants - 19; Viruses - 0; Other Eukaryotes - 0 (source: NCBI BLink).;protein_coding unknown protein; BEST Arabidopsis thaliana protein match is: unknown protein (TAIR:AT2G34530.1); Has 35333 Blast hits to 34131 proteins in 2444 species: Archae - 798; Bacteria - 22429; M…	0.000533384570471808	down	24	12	2.31314777775893E-06	2.31314777775893	24	15	2.16020326648656E-06	2.16020326648656	24	25	4.72540394170515E-06	4.72540394170515	NA	0	0	0	NA	0	0	0	NA	0	0	0
chr1:10319610-10319983	partial_in_exon	AT1G29490.1	protein_coding SAUR-like auxin-responsive protein family SAUR-like auxin-responsive protein family ; CONTAINS InterPro DOMAIN/s: Auxin responsive SAUR protein (InterPro:IPR003676); BEST Arabidopsis thaliana protein match is: SAUR-like auxin-responsive protein family (TAIR:AT1G29420.1); Has 690 Blast hits to 677 proteins in 22 species: Archae - 0; Bacteria - 0; Metazoa - 0; Fungi - 0; Plants - 690…	0.000533384570471808	down	24	12	2.31314777775893E-06	2.31314777775893	24	15	2.16020326648656E-06	2.16020326648656	24	25	4.72540394170515E-06	4.72540394170515	NA	0	0	0	NA	0	0	0	NA	0	0	0
chr5:21264853-21265077	partial_in_exon	AT5G52390.1	protein_coding PAR1 protein PAR1 protein; FUNCTIONS IN: molecular_function unknown; INVOLVED IN: biological_process unknown; LOCATED IN: endomembrane system; EXPRESSED IN: 13 plant structures; EXPRESSED DURING: 8 growth stages; CONTAINS InterPro DOMAIN/s: PAR1 (InterPro:IPR009489); BEST Arabidopsis thaliana protein match is: PAR1 protein (TAIR:AT3G54040.1); Has 1807 Blast hits to 1807 proteins in…	0.000592760844851553	down	24	16	3.08419703701191E-06	3.08419703701191	24	15	2.16020326648656E-06	2.16020326648656	24	20	3.78032315336412E-06	3.78032315336412	NA	0	0	0	NA	0	0	0	NA	0	0	0
chr5:15736791-15737144	partial_in_exon	AT5G39290.1	protein_coding expansin A26 member of Alpha-Expansin Gene Family. Naming convention from the Expansin Working Group (Kende et al. 2004. Plant Mol Bio) expansin A26 (EXP26); INVOLVED IN: plant-type cell wall modification involved in multidimensional cell growth. unidimensional cell growth. plant-type cell wall loosening; LOCATED IN: extracellular region; CONTAINS InterPro DOMAIN/s: Pollen allergen…	0.000606241222855346	down	24	13	2.50591009257217E-06	2.50591009257217	24	16	2.30421681758567E-06	2.30421681758567	24	22	4.15835546870053E-06	4.15835546870053	NA	0	0	0	NA	0	0	0	NA	0	0	0
chr5:1464791-1465141	in_intron	AT5G04970.1	protein_coding Plant invertase/pectin methylesterase inhibitor superfamily Plant invertase/pectin methylesterase inhibitor superfamily; FUNCTIONS IN: enzyme inhibitor activity. pectinesterase activity; INVOLVED IN: cell wall modification; LOCATED IN: cell wall; EXPRESSED IN: flower. root; CONTAINS InterPro DOMAIN/s: Pectinesterase. active site (InterPro:IPR018040). Pectin lyase fold/virulence fac…	0.000606331656044361	down	24	12	2.31314777775893E-06	2.31314777775893	24	18	2.59224391978388E-06	2.59224391978388	24	21	3.96933931103232E-06	3.96933931103232	NA	0	0	0	NA	0	0	0	NA	0	0	0
chr4:8726341-8726900	partial_in_exon	AT4G15290.1	protein_coding Cellulose synthase family protein Encodes a gene similar to cellulose synthase. Mutants exhibit shorter root hairs under phosphate-deficient conditions. ATCSLB05; FUNCTIONS IN: cellulose synthase activity. transferase activity. transferring glycosyl groups. transferase activity; INVOLVED IN: cellulose biosynthetic process. polysaccharide biosynthetic process; LOCATED IN: membrane; …	0.000610997674334024	down	24	13	2.50591009257217E-06	2.50591009257217	24	14	2.01618971538746E-06	2.01618971538746	24	24	4.53638778403694E-06	4.53638778403694	NA	0	0	0	NA	0	0	0	NA	0	0	0
chr3:8698948-8699307	partial_in_exon	AT3G24090.1	protein_coding glutamine-fructose-6-phosphate transaminase (isomerizing)s;sugar binding;transaminases Encodes a glutamine-fructose-6-phosphate transaminase that likely plays a role in UDP-N-acetylglucosamine biosynthesis. glutamine-fructose-6-phosphate transaminase (isomerizing)s;sugar binding;transaminases; FUNCTIONS IN: sugar binding. transaminase activity. glutamine-fructose-6-phosphate transa…	0.000610997674334024	down	24	13	2.50591009257217E-06	2.50591009257217	24	14	2.01618971538746E-06	2.01618971538746	24	24	4.53638778403694E-06	4.53638778403694	NA	0	0	0	NA	0	0	0	NA	0	0	0
chr5:8595202-8595620	partial_in_exon	AT5G24950.1	protein_coding cytochrome P450. family 71. subfamily A. polypeptide 15 putative cytochrome P450 "cytochrome P450. family 71. subfamily A. polypeptide 15" (CYP71A15); FUNCTIONS IN: electron carrier activity. monooxygenase activity. iron ion binding. oxygen binding. heme binding; INVOLVED IN: oxidation reduction; LOCATED IN: endomembrane system; EXPRESSED IN: male gametophyte. cultured cell; EXPRES…	0.000618025351554857	down	24	11	2.12038546294569E-06	2.12038546294569	24	15	2.16020326648656E-06	2.16020326648656	24	25	4.72540394170515E-06	4.72540394170515	NA	0	0	0	NA	0	0	0	NA	0	0	0
chr1:28013833-28014168	in_exon	AT1G74540.1	protein_coding cytochrome P450. family 98. subfamily A. polypeptide 8 Encodes a tricoumaroylspermidine / triferuloylspermidine meta-hydroxylase that participates in the formation of N<sup>1</sup>.N<sup>5</sup>-di(hydroxyferuloyol)- N<sup>10</sup>-sinapoyl spermidine. an important constituent of pollen. This gene appears to be expressed in young flower buds and inflorescence tips with notably high…	0.000776149810432033	down	24	17	3.27695935182515E-06	3.27695935182515	24	16	2.30421681758567E-06	2.30421681758567	24	16	0.0000030242585226913	3.0242585226913	NA	0	0	0	NA	0	0	0	NA	0	0	0
chr3:9062821-9063366	partial_in_exon	AT3G24820.1	protein_coding BSD domain-containing protein BSD domain-containing protein; CONTAINS InterPro DOMAIN/s: BSD (InterPro:IPR005607); BEST Arabidopsis thaliana protein match is: BSD domain-containing protein (TAIR:AT1G69030.1); Has 175 Blast hits to 175 proteins in 27 species: Archae - 0; Bacteria - 0; Metazoa - 15; Fungi - 0; Plants - 153; Viruses - 0; Other Eukaryotes - 7 (source: NCBI BLink).	0.000815504320771726	down	24	12	2.31314777775893E-06	2.31314777775893	24	14	2.01618971538746E-06	2.01618971538746	24	23	4.34737162636874E-06	4.34737162636874	NA	0	0	0	NA	0	0	0	NA	0	0	0
chr2:7036878-7037330	partial_in_exon	AT2G16230.1	protein_coding O-Glycosyl hydrolases family 17 protein O-Glycosyl hydrolases family 17 protein; FUNCTIONS IN: cation binding. hydrolase activity. hydrolyzing O-glycosyl compounds. catalytic activity; INVOLVED IN: carbohydrate metabolic process; LOCATED IN: endomembrane system; EXPRESSED IN: root; CONTAINS InterPro DOMAIN/s: X8 (InterPro:IPR012946). Glycoside hydrolase. catalytic core (InterPro:IP…	0.000875703662587844	down	24	18	3.46972166663839E-06	3.46972166663839	24	18	2.59224391978388E-06	2.59224391978388	24	12	2.26819389201847E-06	2.26819389201847	NA	0	0	0	NA	0	0	0	NA	0	0	0
chr1:20976586-20976847	partial_in_exon	AT1G56085.1	protein_coding Cyclophilin Cyclophilin; BEST Arabidopsis thaliana protein match is: cyclophilin 59 (TAIR:AT1G53720.1); Has 35 Blast hits to 35 proteins in 11 species: Archae - 0; Bacteria - 0; Metazoa - 2; Fungi - 0; Plants - 33; Viruses - 0; Other Eukaryotes - 0 (source: NCBI BLink).	0.000933372912913026	down	24	12	2.31314777775893E-06	2.31314777775893	24	15	2.16020326648656E-06	2.16020326648656	24	21	3.96933931103232E-06	3.96933931103232	NA	0	0	0	NA	0	0	0	NA	0	0	0
chr2:18441212-18441551	partial_in_exon	AT2G44735.1	protein_coding BEST Arabidopsis thaliana protein match is: F-box family protein (TAIR:AT3G18720.1); Has 82 Blast hits to 82 proteins in 10 species: Archae - 0; Bacteria - 0; Metazoa - 0; Fungi - 0; Plants - 82; Viruses - 0; Other Eukaryotes - 0 (source: NCBI BLink).	0.000936724495162304	down	24	12	2.31314777775893E-06	2.31314777775893	24	14	2.01618971538746E-06	2.01618971538746	24	22	4.15835546870053E-06	4.15835546870053	NA	0	0	0	NA	0	0	0	NA	0	0	0
chr3:7179471-7180082	partial_in_exon;partial_in_exon	AT3G20557.1;AT3G20557.2	protein_coding unknown protein; BEST Arabidopsis thaliana protein match is: unknown protein (TAIR:AT1G50930.1); Has 35333 Blast hits to 34131 proteins in 2444 species: Archae - 798; Bacteria - 22429; Metazoa - 974; Fungi - 991; Plants - 531; Viruses - 0; Other Eukaryotes - 9610 (source: NCBI BLink).;protein_coding unknown protein; Has 30201 Blast hits to 17322 proteins in 780 species: Archae - 12…	0.000957892237230393	down	24	16	3.08419703701191E-06	3.08419703701191	24	16	2.30421681758567E-06	2.30421681758567	24	43	8.12769477973286E-06	8.12769477973286	NA	0	0	0	NA	0	0	0	NA	0	0	0
chr4:1014595-1015016	partial_in_exon	AT4G02310.1	protein_coding Galactose oxidase/kelch repeat superfamily protein Galactose oxidase/kelch repeat superfamily protein; CONTAINS InterPro DOMAIN/s: F-box domain. cyclin-like (InterPro:IPR001810). Galactose oxidase/kelch. beta-propeller (InterPro:IPR011043). Kelch repeat type 1 (InterPro:IPR006652). Kelch-type beta propeller (InterPro:IPR015915); BEST Arabidopsis thaliana protein match is: Galactose…	0.00098724830386648	down	24	19	3.66248398145164E-06	3.66248398145164	24	15	2.16020326648656E-06	2.16020326648656	24	46	8.69474325273747E-06	8.69474325273747	NA	0	0	0	NA	0	0	0	NA	0	0	0
chr3:3410960-3411232	partial_in_exon	AT3G10900.1	protein_coding Glycosyl hydrolase superfamily protein Glycosyl hydrolase superfamily protein; FUNCTIONS IN: cation binding. hydrolase activity. hydrolyzing O-glycosyl compounds. catalytic activity; INVOLVED IN: carbohydrate metabolic process; LOCATED IN: endomembrane system; CONTAINS InterPro DOMAIN/s: Glycoside hydrolase. catalytic core (InterPro:IPR017853). Glycoside hydrolase. family 5 (InterP…	0.00101667491390976	down	24	18	3.46972166663839E-06	3.46972166663839	24	15	2.16020326648656E-06	2.16020326648656	24	14	2.64622620735488E-06	2.64622620735488	NA	0	0	0	NA	0	0	0	NA	0	0	0
chr3:10326739-10327219	in_exon	AT3G27860.1	protein_coding Tudor/PWWP/MBT superfamily protein Tudor/PWWP/MBT superfamily protein; FUNCTIONS IN: molecular_function unknown; INVOLVED IN: biological_process unknown; LOCATED IN: membrane; EXPRESSED IN: leaf; CONTAINS InterPro DOMAIN/s: PWWP (InterPro:IPR000313); BEST Arabidopsis thaliana protein match is: Tudor/PWWP/MBT superfamily protein (TAIR:AT5G40340.1); Has 273 Blast hits to 255 proteins…	0.00106415708799472	down	24	13	2.50591009257217E-06	2.50591009257217	24	15	2.16020326648656E-06	2.16020326648656	24	19	3.59130699569591E-06	3.59130699569591	NA	0	0	0	NA	0	0	0	NA	0	0	0
chr1:10932952-10933354	in_exon	AT1G30790.1	protein_coding F-box and associated interaction domains-containing protein F-box and associated interaction domains-containing protein; CONTAINS InterPro DOMAIN/s: F-box domain. cyclin-like (InterPro:IPR001810). F-box domain. Skp2-like (InterPro:IPR022364). F-box associated domain. type 3 (InterPro:IPR013187). F-box associated interaction domain (InterPro:IPR017451); BEST Arabidopsis thaliana pro…	0.00106490344398333	down	24	11	2.12038546294569E-06	2.12038546294569	24	19	2.73625747088298E-06	2.73625747088298	24	17	0.0000032132746803595	3.2132746803595	NA	0	0	0	NA	0	0	0	NA	0	0	0
chr5:14195707-14196119	partial_in_exon	AT5G36110.1	protein_coding cytochrome P450. family 716. subfamily A. polypeptide 1 member of CYP716A "cytochrome P450. family 716. subfamily A. polypeptide 1" (CYP716A1); FUNCTIONS IN: electron carrier activity. monooxygenase activity. iron ion binding. oxygen binding. heme binding; INVOLVED IN: oxidation reduction; LOCATED IN: endomembrane system; CONTAINS InterPro DOMAIN/s: Cytochrome P450 (InterPro:IPR001…	0.00107795573765125	down	24	11	2.12038546294569E-06	2.12038546294569	24	15	2.16020326648656E-06	2.16020326648656	24	21	3.96933931103232E-06	3.96933931103232	NA	0	0	0	NA	0	0	0	NA	0	0	0
chr1:7033391-7033759	partial_in_exon	AT1G20320.1	protein_coding Haloacid dehalogenase-like hydrolase (HAD) superfamily protein Haloacid dehalogenase-like hydrolase (HAD) superfamily protein; FUNCTIONS IN: phosphoprotein phosphatase activity; INVOLVED IN: biological_process unknown; LOCATED IN: nucleus; CONTAINS InterPro DOMAIN/s: FCP1-like phosphatase. phosphatase domain (InterPro:IPR011947). NLI interacting factor (InterPro:IPR004274); BEST Ar…	0.00117639607791728	down	24	11	2.12038546294569E-06	2.12038546294569	24	14	2.01618971538746E-06	2.01618971538746	24	32	6.04851704538259E-06	6.04851704538259	NA	0	0	0	NA	0	0	0	NA	0	0	0
chr1:24829467-24829570	in_exon;in_exon	AT1G66550.1;AT1G66550.2	protein_coding WRKY DNA-binding protein 67 member of WRKY Transcription Factor; Group III WRKY DNA-binding protein 67 (WRKY67); FUNCTIONS IN: sequence-specific DNA binding transcription factor activity; INVOLVED IN: regulation of transcription. DNA-dependent. regulation of transcription; CONTAINS InterPro DOMAIN/s: DNA-binding WRKY (InterPro:IPR003657); BEST Arabidopsis thaliana protein match is:…	0.0012044063353969	down	24	13	2.50591009257217E-06	2.50591009257217	24	18	2.59224391978388E-06	2.59224391978388	24	15	2.83524236502309E-06	2.83524236502309	NA	0	0	0	NA	0	0	0	NA	0	0	0
chr1:21177091-21177468	in_exon;in_exon	AT1G56520.1;AT1G56520.2	protein_coding Disease resistance protein (TIR-NBS-LRR class) family Disease resistance protein (TIR-NBS-LRR class) family; FUNCTIONS IN: transmembrane receptor activity. nucleoside-triphosphatase activity. nucleotide binding. ATP binding; INVOLVED IN: signal transduction. apoptosis. defense response. innate immune response; LOCATED IN: intrinsic to membrane; CONTAINS InterPro DOMAIN/s: ATPase. A…	0.00120865698102542	down	24	14	2.69867240738542E-06	2.69867240738542	24	15	2.16020326648656E-06	2.16020326648656	24	17	0.0000032132746803595	3.2132746803595	NA	0	0	0	NA	0	0	0	NA	0	0	0
chr1:25193014-25193447	partial_in_exon	AT1G67290.1	protein_coding glyoxal oxidase-related protein glyoxal oxidase-related protein; FUNCTIONS IN: molecular_function unknown; INVOLVED IN: biological_process unknown; LOCATED IN: endomembrane system; EXPRESSED IN: 10 plant structures; EXPRESSED DURING: L mature pollen stage. M germinated pollen stage. 4 anthesis. C globular stage. petal differentiation and expansion stage; CONTAINS InterPro DOMAIN/s:…	0.00122498664990137	down	24	12	2.31314777775893E-06	2.31314777775893	24	15	2.16020326648656E-06	2.16020326648656	24	19	3.59130699569591E-06	3.59130699569591	NA	0	0	0	NA	0	0	0	NA	0	0	0
chr2:12940157-12940633	partial_in_exon;partial_in_exon	AT2G30370.1;AT2G30370.2	protein_coding allergen-related Encodes a small. potentially secreted protein that acts as an inhibitor of stomatal production though likely not through direct interaction with the TMM receptor. It is homologous to known stomatal regulators EPF1 and EPF2. CHALLAH (CHAL); BEST Arabidopsis thaliana protein match is: unknown protein (TAIR:AT4G14723.1); Has 273 Blast hits to 271 proteins in 19 specie…	0.00127242467767085	down	24	11	2.12038546294569E-06	2.12038546294569	24	16	2.30421681758567E-06	2.30421681758567	24	35	6.61556551838721E-06	6.61556551838721	NA	0	0	0	NA	0	0	0	NA	0	0	0
chr1:16834039-16834464	partial_in_exon	AT1G44350.1	protein_coding IAA-leucine resistant (ILR)-like gene 6 encodes a protein similar to IAA amino acid conjugate hydrolase. IAA-leucine resistant (ILR)-like gene 6 (ILL6); FUNCTIONS IN: metallopeptidase activity. IAA-amino acid conjugate hydrolase activity; INVOLVED IN: proteolysis. regulation of systemic acquired resistance. auxin metabolic process; LOCATED IN: endomembrane system; EXPRESSED IN: 22 …	0.00137371542297784	down	24	16	3.08419703701191E-06	3.08419703701191	24	14	2.01618971538746E-06	2.01618971538746	24	41	7.74966246439644E-06	7.74966246439644	NA	0	0	0	NA	0	0	0	NA	0	0	0
chr3:18609427-18609769	partial_in_exon	AT3G50190.1	protein_coding Plant protein of unknown function (DUF247) Plant protein of unknown function (DUF247); INVOLVED IN: biological_process unknown; LOCATED IN: chloroplast; EXPRESSED IN: root; CONTAINS InterPro DOMAIN/s: Protein of unknown function DUF247. plant (InterPro:IPR004158); BEST Arabidopsis thaliana protein match is: Plant protein of unknown function (DUF247) (TAIR:AT3G50140.1); Has 1131 Bla…	0.00140102168080438	down	24	12	2.31314777775893E-06	2.31314777775893	24	15	2.16020326648656E-06	2.16020326648656	24	18	3.40229083802771E-06	3.40229083802771	NA	0	0	0	NA	0	0	0	NA	0	0	0
chr5:4869955-4870403	partial_in_exon	AT5G15040.1	protein_coding Paired amphipathic helix (PAH2) superfamily protein Paired amphipathic helix (PAH2) superfamily protein; FUNCTIONS IN: molecular_function unknown; INVOLVED IN: regulation of transcription. DNA-dependent; LOCATED IN: nucleus; CONTAINS InterPro DOMAIN/s: Paired amphipathic helix (InterPro:IPR003822); BEST Arabidopsis thaliana protein match is: SIN3-like 2 (TAIR:AT5G15020.1); Has 562 …	0.00158995193721724	down	24	14	2.69867240738542E-06	2.69867240738542	24	15	2.16020326648656E-06	2.16020326648656	24	40	7.56064630672824E-06	7.56064630672824	NA	0	0	0	NA	0	0	0	NA	0	0	0
chr2:9245533-9245943	partial_in_exon	AT2G21610.1	protein_coding pectinesterase 11 pectinesterase 11 (PE11); FUNCTIONS IN: pectinesterase activity; INVOLVED IN: N-terminal protein myristoylation. cell wall modification; LOCATED IN: cell wall. plant-type cell wall; EXPRESSED IN: flower; CONTAINS InterPro DOMAIN/s: Pectin lyase fold/virulence factor (InterPro:IPR011050). Pectinesterase. catalytic (InterPro:IPR000070). Pectin lyase fold (InterPro:I…	0.00161490836422107	down	24	11	2.12038546294569E-06	2.12038546294569	24	17	2.44823036868477E-06	2.44823036868477	24	16	0.0000030242585226913	3.0242585226913	NA	0	0	0	NA	0	0	0	NA	0	0	0
chr4:12575568-12575897	partial_in_exon	AT4G24250.1	protein_coding Seven transmembrane MLO family protein A member of a large family of seven-transmembrane domain proteins specific to plants. homologs of the barley mildew resistance locus o (MLO) protein. The Arabidopsis genome contains 15 genes encoding MLO proteins. with localization in plasma membrane. Phylogenetic analysis revealed four clades of closely-related AtMLO genes. ATMLO13 belongs to…	0.00162044246684962	down	24	12	2.31314777775893E-06	2.31314777775893	24	14	2.01618971538746E-06	2.01618971538746	24	18	3.40229083802771E-06	3.40229083802771	NA	0	0	0	NA	0	0	0	NA	0	0	0
chr3:14946071-14946505	partial_in_exon	AT3G42860.1	protein_coding zinc knuckle (CCHC-type) family protein zinc knuckle (CCHC-type) family protein; FUNCTIONS IN: zinc ion binding. nucleic acid binding; INVOLVED IN: biological_process unknown; LOCATED IN: cellular_component unknown; EXPRESSED IN: shoot apex. embryo. flower. seed; EXPRESSED DURING: petal differentiation and expansion stage. E expanded cotyledon stage. D bilateral stage; CONTAINS Int…	0.00172246146931826	down	24	11	2.12038546294569E-06	2.12038546294569	24	22	3.16829812418029E-06	3.16829812418029	24	44	8.31671093740106E-06	8.31671093740106	NA	0	0	0	NA	0	0	0	NA	0	0	0
chr4:12308684-12308924	in_intron	AT4G23590.1	protein_coding Tyrosine transaminase family protein Tyrosine transaminase family protein; FUNCTIONS IN: 1-aminocyclopropane-1-carboxylate synthase activity. pyridoxal phosphate binding. transferase activity. transferring nitrogenous groups. transaminase activity. catalytic activity; INVOLVED IN: cellular amino acid and derivative metabolic process. biosynthetic process; LOCATED IN: cellular_compo…	0.0018529509680204	down	24	12	2.31314777775893E-06	2.31314777775893	24	15	2.16020326648656E-06	2.16020326648656	24	16	0.0000030242585226913	3.0242585226913	NA	0	0	0	NA	0	0	0	NA	0	0	0
chr3:9207389-9207619	in_exon	AT3G25280.1	protein_coding Major facilitator superfamily protein Major facilitator superfamily protein; FUNCTIONS IN: transporter activity; INVOLVED IN: oligopeptide transport; LOCATED IN: membrane; CONTAINS InterPro DOMAIN/s: Oligopeptide transporter (InterPro:IPR000109). Major facilitator superfamily. general substrate transporter (InterPro:IPR016196); BEST Arabidopsis thaliana protein match is: Major faci…	0.00211907352604839	down	24	13	2.50591009257217E-06	2.50591009257217	24	15	2.16020326648656E-06	2.16020326648656	24	14	2.64622620735488E-06	2.64622620735488	NA	0	0	0	NA	0	0	0	NA	0	0	0
chr1:21737411-21738026	in_intron;in_intron	AT1G58520.1;AT1G58520.2	protein_coding lipases;hydrolases. acting on ester bonds RXW8; LOCATED IN: endomembrane system. membrane; CONTAINS InterPro DOMAIN/s: Protein of unknown function DUF221 (InterPro:IPR003864); BEST Arabidopsis thaliana protein match is: Early-responsive to dehydration stress protein (ERD4) (TAIR:AT1G10090.1); Has 30201 Blast hits to 17322 proteins in 780 species: Archae - 12; Bacteria - 1396; Metaz…	0.00227786204333625	down	24	13	2.50591009257217E-06	2.50591009257217	24	17	2.44823036868477E-06	2.44823036868477	24	43	8.12769477973286E-06	8.12769477973286	NA	0	0	0	NA	0	0	0	NA	0	0	0
chr2:1003504-1003760	partial_in_exon	AT2G03300.1	protein_coding Toll-Interleukin-Resistance (TIR) domain family protein Toll-Interleukin-Resistance (TIR) domain family protein; FUNCTIONS IN: transmembrane receptor activity; INVOLVED IN: signal transduction. defense response. innate immune response; LOCATED IN: intrinsic to membrane; CONTAINS InterPro DOMAIN/s: Toll-Interleukin receptor (InterPro:IPR000157); BEST Arabidopsis thaliana protein mat…	0.00239524453840884	down	24	12	2.31314777775893E-06	2.31314777775893	24	15	2.16020326648656E-06	2.16020326648656	24	38	7.18261399139183E-06	7.18261399139183	NA	0	0	0	NA	0	0	0	NA	0	0	0
chr5:25998001-25998350	in_intron;in_intron	AT5G65080.1;AT5G65080.2	protein_coding K-box region and MADS-box transcription factor family protein Is upregulated during vernalization and regulates flowering time. Encodes MADS-domain protein. Two variants encoding proteins of 198 and 184 amino acids have been reported. MADS AFFECTING FLOWERING 5 (MAF5); FUNCTIONS IN: sequence-specific DNA binding transcription factor activity; INVOLVED IN: negative regulation of flo…	0.0024890555203217	down	24	11	2.12038546294569E-06	2.12038546294569	24	14	2.01618971538746E-06	2.01618971538746	24	16	0.0000030242585226913	3.0242585226913	NA	0	0	0	NA	0	0	0	NA	0	0	0
chr3:3819355-3819815	partial_in_exon	AT3G12000.1	protein_coding S-locus related protein SLR1. putative (S1) S-locus related protein SLR1. putative (S1); FUNCTIONS IN: sugar binding; INVOLVED IN: recognition of pollen; LOCATED IN: endomembrane system; EXPRESSED IN: 8 plant structures; EXPRESSED DURING: 4 anthesis. C globular stage. petal differentiation and expansion stage; CONTAINS InterPro DOMAIN/s: Curculin-like (mannose-binding) lectin (Inte…	0.00311201531187727	down	24	13	2.50591009257217E-06	2.50591009257217	24	16	2.30421681758567E-06	2.30421681758567	24	43	8.12769477973286E-06	8.12769477973286	NA	0	0	0	NA	0	0	0	NA	0	0	0
chr5:15616098-15616285	in_exon	AT5G39010.1	protein_coding unknown protein; BEST Arabidopsis thaliana protein match is: unknown protein (TAIR:AT2G39782.1); Has 12 Blast hits to 12 proteins in 3 species: Archae - 0; Bacteria - 0; Metazoa - 0; Fungi - 0; Plants - 12; Viruses - 0; Other Eukaryotes - 0 (source: NCBI BLink).	0.00327974623203678	down	24	11	2.12038546294569E-06	2.12038546294569	24	15	2.16020326648656E-06	2.16020326648656	24	13	2.45721004968668E-06	2.45721004968668	NA	0	0	0	NA	0	0	0	NA	0	0	0
chr5:9366155-9366711	partial_in_exon	AT5G26620.1	protein_coding unknown protein; BEST Arabidopsis thaliana protein match is: unknown protein (TAIR:AT3G05858.1); Has 48 Blast hits to 48 proteins in 8 species: Archae - 0; Bacteria - 0; Metazoa - 0; Fungi - 0; Plants - 48; Viruses - 0; Other Eukaryotes - 0 (source: NCBI BLink).	0.0041278200837141	down	24	18	3.46972166663839E-06	3.46972166663839	24	17	2.44823036868477E-06	2.44823036868477	24	57	0.0000107739209870877	10.7739209870877	NA	0	0	0	NA	0	0	0	NA	0	0	0
chr3:10453241-10453643	in_intron;in_intron;in_intron	AT3G28080.1;AT3G28080.2;AT3G28080.3	protein_coding nodulin MtN21 /EamA-like transporter family protein nodulin MtN21-like transporter family protein nodulin MtN21 /EamA-like transporter family protein; FUNCTIONS IN: molecular_function unknown; INVOLVED IN: biological_process unknown; LOCATED IN: membrane; EXPRESSED IN: 21 plant structures; EXPRESSED DURING: 13 growth stages; CONTAINS InterPro DOMAIN/s: Protein of unknown function D…	0.0178815572746303	down	24	11	2.12038546294569E-06	2.12038546294569	24	15	2.16020326648656E-06	2.16020326648656	24	51	0.0000096398240410785	9.6398240410785	NA	0	0	0	NA	0	0	0	NA	0	0	0
chr2:7332470-7333097	partial_in_exon	AT2G16910.1	protein_coding basic helix-loop-helix (bHLH) DNA-binding superfamily protein Encodes a basic helix-loop helix transcription factor involved in tapetal cell development. Loss of function mutations are male sterile. AMS binds to a region termed the E box of target gene promoters. ABORTED MICROSPORES (AMS); FUNCTIONS IN: DNA binding. sequence-specific DNA binding transcription factor activity; INVOL…	0.0000120079910758809	down	23	17	3.27695935182515E-06	3.27695935182515	24	27	3.88836587967581E-06	3.88836587967581	24	37	6.99359783372362E-06	6.99359783372362	NA	0	0	0	NA	0	0	0	NA	0	0	0
chr4:10873593-10874284	partial_in_exon;partial_in_exon;partial_in_exon;partial_in_exon	AT4G20095.1;AT4G20095.2;AT4G20095.3;AT4G20100.1	protein_coding Protein of unknown function (DUF626) Protein of unknown function (DUF626); BEST Arabidopsis thaliana protein match is: Protein of unknown function (DUF626) (TAIR:AT4G29550.1); Has 118 Blast hits to 118 proteins in 2 species: Archae - 0; Bacteria - 0; Metazoa - 0; Fungi - 0; Plants - 118; Viruses - 0; Other Eukaryotes - 0 (source: NCBI BLink).;protein_coding Protein of unknown funct…	0.0000120664357501454	down	23	19	3.66248398145164E-06	3.66248398145164	24	21	3.02428457308119E-06	3.02428457308119	24	41	7.74966246439644E-06	7.74966246439644	NA	0	0	0	NA	0	0	0	NA	0	0	0
chr4:2233341-2233898	partial_in_exon	AT4G04490.1	protein_coding cysteine-rich RLK (RECEPTOR-like protein kinase) 36 Encodes a cysteine-rich receptor-like protein kinase. cysteine-rich RLK (RECEPTOR-like protein kinase) 36 (CRK36); FUNCTIONS IN: kinase activity; INVOLVED IN: protein amino acid phosphorylation; LOCATED IN: endomembrane system; EXPRESSED IN: 7 plant structures; EXPRESSED DURING: 7 growth stages; CONTAINS InterPro DOMAIN/s: Protein…	0.000028157445775931	down	23	18	3.46972166663839E-06	3.46972166663839	24	25	3.60033877747761E-06	3.60033877747761	24	31	5.85950088771438E-06	5.85950088771438	NA	0	0	0	NA	0	0	0	NA	0	0	0
chr3:9641823-9642366	in_exon	AT3G26310.1	protein_coding cytochrome P450. family 71. subfamily B. polypeptide 35 putative cytochrome P450 "cytochrome P450. family 71. subfamily B. polypeptide 35" (CYP71B35); FUNCTIONS IN: electron carrier activity. monooxygenase activity. iron ion binding. oxygen binding. heme binding; INVOLVED IN: oxidation reduction; LOCATED IN: endomembrane system; EXPRESSED IN: 17 plant structures; EXPRESSED DURING: …	0.0000806623434409813	down	23	17	3.27695935182515E-06	3.27695935182515	24	15	2.16020326648656E-06	2.16020326648656	24	34	0.000006426549360719	6.426549360719	NA	0	0	0	NA	0	0	0	NA	0	0	0
chr3:9168311-9168742	partial_in_exon;partial_in_exon	AT3G25180.1;AT3G25180.2	protein_coding cytochrome P450. family 82. subfamily G. polypeptide 1 Encodes a cytochrome P450 monooxygenase (CYP82G1) that catalyzes the production of two volatile homoterpenes. TMTT and DMNT. although it is only likely to produce TMTT in planta. TMTT can be involved in attracting predatory insects to protect Arabidopsis plants from herbivorous pests. Homoterpene synthesis is also stimulated by…	0.000120022179438592	down	23	14	2.69867240738542E-06	2.69867240738542	24	19	2.73625747088298E-06	2.73625747088298	24	30	5.67048473004618E-06	5.67048473004618	NA	0	0	0	NA	0	0	0	NA	0	0	0
chr1:11642793-11643082	partial_in_exon	AT1G32270.1	protein_coding syntaxin. putative member of SYP2 Gene Family ATSYP24; CONTAINS InterPro DOMAIN/s: Target SNARE coiled-coil domain (InterPro:IPR000727). t-SNARE (InterPro:IPR010989). Late embryogenesis abundant protein. group 2 (InterPro:IPR004864); BEST Arabidopsis thaliana protein match is: Syntaxin/t-SNARE family protein (TAIR:AT5G46860.1); Has 1336 Blast hits to 1336 proteins in 217 species: A…	0.000136313471659505	down	23	16	3.08419703701191E-06	3.08419703701191	24	16	2.30421681758567E-06	2.30421681758567	24	30	5.67048473004618E-06	5.67048473004618	NA	0	0	0	NA	0	0	0	NA	0	0	0
chr2:10582372-10582979	partial_in_exon	AT2G24850.1	protein_coding tyrosine aminotransferase 3 Encodes a tyrosine aminotransferase that is responsive to treatment with jasmonic acid. tyrosine aminotransferase 3 (TAT3); CONTAINS InterPro DOMAIN/s: 1-aminocyclopropane-1-carboxylate synthase (InterPro:IPR001176). Aminotransferase. class I/classII (InterPro:IPR004839). Pyridoxal phosphate-dependent transferase. major domain (InterPro:IPR015424). Tyros…	0.000158184681027582	down	23	13	2.50591009257217E-06	2.50591009257217	24	19	2.73625747088298E-06	2.73625747088298	24	29	5.48146857237797E-06	5.48146857237797	NA	0	0	0	NA	0	0	0	NA	0	0	0
chr3:17465363-17465689	partial_in_exon	AT3G47400.1	protein_coding Plant invertase/pectin methylesterase inhibitor superfamily Plant invertase/pectin methylesterase inhibitor superfamily; FUNCTIONS IN: enzyme inhibitor activity. pectinesterase activity; INVOLVED IN: cell wall modification; LOCATED IN: endomembrane system. cell wall. plant-type cell wall; EXPRESSED IN: hypocotyl. flower. root. carpel; EXPRESSED DURING: petal differentiation and exp…	0.000179464861357661	down	23	13	2.50591009257217E-06	2.50591009257217	24	19	2.73625747088298E-06	2.73625747088298	24	28	5.29245241470977E-06	5.29245241470977	NA	0	0	0	NA	0	0	0	NA	0	0	0
chr2:19348166-19348663	in_intron	AT2G47120.1	protein_coding NAD(P)-binding Rossmann-fold superfamily protein NAD(P)-binding Rossmann-fold superfamily protein; FUNCTIONS IN: oxidoreductase activity. binding. catalytic activity; INVOLVED IN: oxidation reduction. metabolic process; LOCATED IN: cellular_component unknown; EXPRESSED IN: male gametophyte. flower; EXPRESSED DURING: L mature pollen stage. M germinated pollen stage. 4 anthesis; CONT…	0.000199836584979158	down	23	18	3.46972166663839E-06	3.46972166663839	24	15	2.16020326648656E-06	2.16020326648656	24	26	4.91442009937335E-06	4.91442009937335	NA	0	0	0	NA	0	0	0	NA	0	0	0
chr4:6485291-6485785	partial_in_exon	AT4G10490.1	protein_coding 2-oxoglutarate (2OG) and Fe(II)-dependent oxygenase superfamily protein 2-oxoglutarate (2OG) and Fe(II)-dependent oxygenase superfamily protein; FUNCTIONS IN: oxidoreductase activity. acting on paired donors. with incorporation or reduction of molecular oxygen. 2-oxoglutarate as one donor. and incorporation of one atom each of oxygen into both donors. oxidoreductase activity; INVOL…	0.000204185406969168	down	23	13	2.50591009257217E-06	2.50591009257217	24	18	2.59224391978388E-06	2.59224391978388	24	36	6.80458167605541E-06	6.80458167605541	NA	0	0	0	NA	0	0	0	NA	0	0	0
chr5:20560159-20560531	partial_in_exon	AT5G50490.1	protein_coding nuclear factor Y. subunit C5 "nuclear factor Y. subunit C5" (NF-YC5); FUNCTIONS IN: DNA binding. sequence-specific DNA binding transcription factor activity; INVOLVED IN: regulation of transcription. DNA-dependent; LOCATED IN: nucleus. intracellular; CONTAINS InterPro DOMAIN/s: Transcription factor CBF/NF-Y/archaeal histone (InterPro:IPR003958). Histone-fold (InterPro:IPR009072); B…	0.00040052127132457	down	23	15	2.89143472219866E-06	2.89143472219866	24	14	2.01618971538746E-06	2.01618971538746	24	25	4.72540394170515E-06	4.72540394170515	NA	0	0	0	NA	0	0	0	NA	0	0	0
chr1:29413634-29414079	partial_in_exon	AT1G78170.1	protein_coding unknown protein; BEST Arabidopsis thaliana protein match is: unknown protein (TAIR:AT1G22250.1); Has 66 Blast hits to 66 proteins in 11 species: Archae - 0; Bacteria - 0; Metazoa - 0; Fungi - 0; Plants - 66; Viruses - 0; Other Eukaryotes - 0 (source: NCBI BLink).	0.000405072562704098	down	23	11	2.12038546294569E-06	2.12038546294569	24	19	2.73625747088298E-06	2.73625747088298	24	24	4.53638778403694E-06	4.53638778403694	NA	0	0	0	NA	0	0	0	NA	0	0	0
chr4:8944962-8945408	partial_in_exon	AT4G15715.1	protein_coding Proteinase inhibitor I25. cystatin. conserved region Proteinase inhibitor I25. cystatin. conserved region; CONTAINS InterPro DOMAIN/s: Proteinase inhibitor I25. cystatin. conserved region (InterPro:IPR020381). Cystatin-related. plant (InterPro:IPR006525); BEST Arabidopsis thaliana protein match is: Cystatin/monellin superfamily protein (TAIR:AT5G56920.1); Has 30201 Blast hits to 17…	0.000428019209129338	down	23	11	2.12038546294569E-06	2.12038546294569	24	18	2.59224391978388E-06	2.59224391978388	24	34	0.000006426549360719	6.426549360719	NA	0	0	0	NA	0	0	0	NA	0	0	0
chr5:4883228-4883843	in_intron;in_intron	AT5G15070.1;AT5G15070.2	protein_coding Phosphoglycerate mutase-like family protein Phosphoglycerate mutase-like family protein; FUNCTIONS IN: oxidoreductase activity. transition metal ion binding. acid phosphatase activity; INVOLVED IN: oxidation reduction; LOCATED IN: cellular_component unknown; EXPRESSED IN: 6 plant structures; EXPRESSED DURING: 4 anthesis. F mature embryo stage. petal differentiation and expansion st…	0.000446019603896974	down	23	16	3.08419703701191E-06	3.08419703701191	24	19	2.73625747088298E-06	2.73625747088298	24	18	3.40229083802771E-06	3.40229083802771	NA	0	0	0	NA	0	0	0	NA	0	0	0
chr4:6269419-6269954	partial_in_exon	AT4G10020.1	protein_coding hydroxysteroid dehydrogenase 5 Encodes a putative hydroxysteroid dehydrogenase (HSD). Genes that encode HSD include: At5g50600 and At5g50700 (HSD1). At3g47350(HSD2). At3g47360(HSD3). At5g50590 and At5g50690(HSD4). At5g50770(HSD6) (Plant Cell Physiology 50:1463). Two copies of HSD1 and HSD4 exist due to a gene duplication event. In Plant Physiology 145:87. At5g50690 is HSD7. At4g100…	0.000462738271585925	down	23	14	2.69867240738542E-06	2.69867240738542	24	14	2.01618971538746E-06	2.01618971538746	24	25	4.72540394170515E-06	4.72540394170515	NA	0	0	0	NA	0	0	0	NA	0	0	0
chr5:23790905-23791548	partial_in_exon	AT5G58910.1	protein_coding laccase 16 putative laccase. a member of laccase family of genes (17 members in Arabidopsis). laccase 16 (LAC16); FUNCTIONS IN: laccase activity; INVOLVED IN: oxidation reduction. lignin catabolic process; LOCATED IN: apoplast; EXPRESSED IN: hypocotyl. root; CONTAINS InterPro DOMAIN/s: Multicopper oxidase. type 3 (InterPro:IPR011707). Multicopper oxidase. type 2 (InterPro:IPR011706…	0.000523652405266524	down	23	15	2.89143472219866E-06	2.89143472219866	24	14	2.01618971538746E-06	2.01618971538746	24	23	4.34737162636874E-06	4.34737162636874	NA	0	0	0	NA	0	0	0	NA	0	0	0
chr1:17997499-17997637	in_intron	AT1G48660.1	protein_coding Auxin-responsive GH3 family protein Auxin-responsive GH3 family protein; CONTAINS InterPro DOMAIN/s: GH3 auxin-responsive promoter (InterPro:IPR004993); BEST Arabidopsis thaliana protein match is: auxin-responsive GH3 family protein (TAIR:AT1G48670.1); Has 1415 Blast hits to 1338 proteins in 229 species: Archae - 0; Bacteria - 452; Metazoa - 52; Fungi - 2; Plants - 674; Viruses - 0…	0.0000083643290604135	down	24	20	3.85524629626488E-06	3.85524629626488	23	23	0.0000033123116752794	3.3123116752794	24	41	7.74966246439644E-06	7.74966246439644	NA	0	0	0	NA	0	0	0	NA	0	0	0
chr1:5084962-5085258	in_intron;in_intron;in_intron	AT1G14760.1;AT1G14760.2;AT1G14760.3	protein_coding KNOX Arabidopsis thaliana meinox Encodes a novel Arabidopsis KNOX gene that encodes a MEINOX domain but lacks the homeodomain and interacts with TALE-class homeodomain proteins to modulate their activities KNOX Arabidopsis thaliana meinox (KNATM); CONTAINS InterPro DOMAIN/s: KNOX1 (InterPro:IPR005540); Has 38 Blast hits to 38 proteins in 13 species: Archae - 0; Bacteria - 0; Metazo…	0.000120022179438592	down	24	13	2.50591009257217E-06	2.50591009257217	23	21	3.02428457308119E-06	3.02428457308119	24	29	5.48146857237797E-06	5.48146857237797	NA	0	0	0	NA	0	0	0	NA	0	0	0
chr1:4257794-4258344	partial_in_exon	AT1G12480.1	protein_coding C4-dicarboxylate transporter/malic acid transport protein Encodes a membrane protein with 10 predicted transmembrane helices. SLAC1 is a multispanning membrane protein expressed predominantly in guard cells that plays a role in regulating cellular ion homeostasis and S-type anion currents. SLAC1 is important for normal stomatal closure in response to a variety of signals including …	0.000175332033105403	down	24	17	3.27695935182515E-06	3.27695935182515	23	17	2.44823036868477E-06	2.44823036868477	24	26	4.91442009937335E-06	4.91442009937335	NA	0	0	0	NA	0	0	0	NA	0	0	0
chr2:2959803-2960423	partial_in_exon	AT2G07140.1	protein_coding F-box and associated interaction domains-containing protein F-box and associated interaction domains-containing protein; CONTAINS InterPro DOMAIN/s: F-box domain. cyclin-like (InterPro:IPR001810). F-box domain. Skp2-like (InterPro:IPR022364). F-box associated domain. type 1 (InterPro:IPR006527). F-box associated interaction domain (InterPro:IPR017451); BEST Arabidopsis thaliana pro…	0.000204185406969168	down	24	13	2.50591009257217E-06	2.50591009257217	23	18	2.59224391978388E-06	2.59224391978388	24	36	6.80458167605541E-06	6.80458167605541	NA	0	0	0	NA	0	0	0	NA	0	0	0
chr3:15216989-15217344	in_exon	AT3G43250.1	protein_coding Family of unknown function (DUF572) Family of unknown function (DUF572) ; CONTAINS InterPro DOMAIN/s: Protein of unknown function DUF572 (InterPro:IPR007590); BEST Arabidopsis thaliana protein match is: Family of unknown function (DUF572) (TAIR:AT2G32050.1); Has 1346 Blast hits to 1149 proteins in 221 species: Archae - 2; Bacteria - 13; Metazoa - 444; Fungi - 243; Plants - 125; Vir…	0.00030055609392645	down	24	11	2.12038546294569E-06	2.12038546294569	23	16	2.30421681758567E-06	2.30421681758567	24	31	5.85950088771438E-06	5.85950088771438	NA	0	0	0	NA	0	0	0	NA	0	0	0
chr3:18174612-18174974	partial_in_exon;partial_in_exon	AT3G49030.1;AT3G49030.2	protein_coding FBD. F-box and Leucine Rich Repeat domains containing protein FBD. F-box and Leucine Rich Repeat domains containing protein; CONTAINS InterPro DOMAIN/s: F-box domain. cyclin-like (InterPro:IPR001810). FBD (InterPro:IPR013596). F-box domain. Skp2-like (InterPro:IPR022364). FBD-like (InterPro:IPR006566). Leucine-rich repeat 2 (InterPro:IPR013101); BEST Arabidopsis thaliana protein ma…	0.000304464555738904	down	24	14	2.69867240738542E-06	2.69867240738542	23	18	2.59224391978388E-06	2.59224391978388	24	24	4.53638778403694E-06	4.53638778403694	NA	0	0	0	NA	0	0	0	NA	0	0	0
chr1:6006800-6007149	in_exon	AT1G17480.1	protein_coding IQ-domain 7 IQ-domain 7 (IQD7); CONTAINS InterPro DOMAIN/s: IQ calmodulin-binding region (InterPro:IPR000048); BEST Arabidopsis thaliana protein match is: IQ-domain 8 (TAIR:AT1G72670.1); Has 807 Blast hits to 806 proteins in 36 species: Archae - 0; Bacteria - 0; Metazoa - 22; Fungi - 5; Plants - 778; Viruses - 0; Other Eukaryotes - 2 (source: NCBI BLink).	0.000345385779083864	down	24	15	2.89143472219866E-06	2.89143472219866	23	22	3.16829812418029E-06	3.16829812418029	24	46	8.69474325273747E-06	8.69474325273747	NA	0	0	0	NA	0	0	0	NA	0	0	0
chr1:24477832-24478198	partial_in_exon;partial_in_exon	AT1G65810.1;AT1G65810.2	protein_coding P-loop containing nucleoside triphosphate hydrolases superfamily protein P-loop containing nucleoside triphosphate hydrolases superfamily protein; BEST Arabidopsis thaliana protein match is: P-loop containing nucleoside triphosphate hydrolases superfamily protein (TAIR:AT1G65780.1); Has 6257 Blast hits to 5371 proteins in 1056 species: Archae - 197; Bacteria - 1787; Metazoa - 1336;…	0.000350867912388347	down	24	13	2.50591009257217E-06	2.50591009257217	23	18	2.59224391978388E-06	2.59224391978388	24	24	4.53638778403694E-06	4.53638778403694	NA	0	0	0	NA	0	0	0	NA	0	0	0
chr1:27101679-27102235	in_exon	AT1G71990.1	protein_coding fucosyltransferase 13 This gene encodes a Lewis-type alpha 1.4-fucosyltransferase fucosyltransferase 13 (FUT13); FUNCTIONS IN: transferase activity. transferring glycosyl groups. fucosyltransferase activity; INVOLVED IN: Lewis a epitope biosynthetic process; LOCATED IN: endomembrane system. membrane; EXPRESSED IN: 9 plant structures; EXPRESSED DURING: 6 growth stages; CONTAINS Inte…	0.000387425982190071	down	24	19	3.66248398145164E-06	3.66248398145164	23	14	2.01618971538746E-06	2.01618971538746	24	21	3.96933931103232E-06	3.96933931103232	NA	0	0	0	NA	0	0	0	NA	0	0	0
chr2:14243611-14243894	in_intron	AT2G33655.1	protein_coding F-box and associated interaction domains-containing protein F-box and associated interaction domains-containing protein; CONTAINS InterPro DOMAIN/s: F-box domain. cyclin-like (InterPro:IPR001810). F-box domain. Skp2-like (InterPro:IPR022364). F-box associated domain. type 1 (InterPro:IPR006527); BEST Arabidopsis thaliana protein match is: F-box associated ubiquitination effector fa…	0.000392706874795473	down	24	17	3.27695935182515E-06	3.27695935182515	23	15	2.16020326648656E-06	2.16020326648656	24	22	4.15835546870053E-06	4.15835546870053	NA	0	0	0	NA	0	0	0	NA	0	0	0
chr4:11323121-11323783	partial_in_exon	AT4G21240.1	protein_coding F-box and associated interaction domains-containing protein F-box and associated interaction domains-containing protein; CONTAINS InterPro DOMAIN/s: F-box domain. cyclin-like (InterPro:IPR001810). F-box domain. Skp2-like (InterPro:IPR022364). F-box associated domain. type 3 (InterPro:IPR013187). F-box associated interaction domain (InterPro:IPR017451); BEST Arabidopsis thaliana pro…	0.000462738271585925	down	24	13	2.50591009257217E-06	2.50591009257217	23	16	2.30421681758567E-06	2.30421681758567	24	24	4.53638778403694E-06	4.53638778403694	NA	0	0	0	NA	0	0	0	NA	0	0	0
chr4:7269381-7269679	in_intron	AT4G12150.1	protein_coding RING/U-box superfamily protein RING/U-box superfamily protein; FUNCTIONS IN: zinc ion binding; CONTAINS InterPro DOMAIN/s: Zinc finger. RING-type (InterPro:IPR001841). Zinc finger. C3HC4 RING-type (InterPro:IPR018957); BEST Arabidopsis thaliana protein match is: RING/U-box superfamily protein (TAIR:AT4G12140.1); Has 2276 Blast hits to 2256 proteins in 197 species: Archae - 0; Bacte…	0.000473384709048875	down	24	11	2.12038546294569E-06	2.12038546294569	23	14	2.01618971538746E-06	2.01618971538746	24	28	5.29245241470977E-06	5.29245241470977	NA	0	0	0	NA	0	0	0	NA	0	0	0
chr5:17911413-17911651	in_exon	AT5G44440.1	protein_coding FAD-binding Berberine family protein FAD-binding Berberine family protein; FUNCTIONS IN: electron carrier activity. oxidoreductase activity. FAD binding. catalytic activity; LOCATED IN: endomembrane system; EXPRESSED IN: petal. embryo. sepal. pedicel. flower; EXPRESSED DURING: 4 anthesis. C globular stage. petal differentiation and expansion stage; CONTAINS InterPro DOMAIN/s: FAD-b…	0.000678970542242202	down	24	17	3.27695935182515E-06	3.27695935182515	23	14	2.01618971538746E-06	2.01618971538746	24	19	3.59130699569591E-06	3.59130699569591	NA	0	0	0	NA	0	0	0	NA	0	0	0
chr4:6618033-6618294	in_exon	AT4G10740.1	protein_coding F-box and associated interaction domains-containing protein F-box and associated interaction domains-containing protein; CONTAINS InterPro DOMAIN/s: F-box domain. cyclin-like (InterPro:IPR001810). F-box domain. Skp2-like (InterPro:IPR022364). F-box associated domain. type 1 (InterPro:IPR006527). F-box associated interaction domain (InterPro:IPR017451); BEST Arabidopsis thaliana pro…	0.000707849851526338	down	24	11	2.12038546294569E-06	2.12038546294569	23	16	2.30421681758567E-06	2.30421681758567	24	23	4.34737162636874E-06	4.34737162636874	NA	0	0	0	NA	0	0	0	NA	0	0	0
chr3:3955801-3956280	partial_in_exon	AT3G12470.1	protein_coding Polynucleotidyl transferase. ribonuclease H-like superfamily protein Polynucleotidyl transferase. ribonuclease H-like superfamily protein; FUNCTIONS IN: nucleic acid binding; INVOLVED IN: biological_process unknown; LOCATED IN: cellular_component unknown; EXPRESSED IN: sperm cell. seed; EXPRESSED DURING: E expanded cotyledon stage; CONTAINS InterPro DOMAIN/s: Polynucleotidyl transf…	0.000813728626075122	down	24	11	2.12038546294569E-06	2.12038546294569	23	17	2.44823036868477E-06	2.44823036868477	24	21	3.96933931103232E-06	3.96933931103232	NA	0	0	0	NA	0	0	0	NA	0	0	0
chr5:9062774-9063031	partial_in_exon	AT5G25960.1	protein_coding Protein of Unknown Function (DUF239) Protein of Unknown Function (DUF239); INVOLVED IN: biological_process unknown; LOCATED IN: endomembrane system; EXPRESSED IN: synergid; CONTAINS InterPro DOMAIN/s: Protein of unknown function DUF239. plant (InterPro:IPR004314); BEST Arabidopsis thaliana protein match is: Protein of Unknown Function (DUF239) (TAIR:AT5G25950.1); Has 1807 Blast hit…	0.000996380202057636	down	24	17	3.27695935182515E-06	3.27695935182515	23	21	3.02428457308119E-06	3.02428457308119	24	53	0.0000100178563564149	10.0178563564149	NA	0	0	0	NA	0	0	0	NA	0	0	0
chr1:9234334-9234706	in_exon	AT1G26720.1	protein_coding unknown protein; FUNCTIONS IN: molecular_function unknown; INVOLVED IN: biological_process unknown; LOCATED IN: endomembrane system; BEST Arabidopsis thaliana protein match is: unknown protein (TAIR:AT1G26710.1); Has 9 Blast hits to 9 proteins in 2 species: Archae - 0; Bacteria - 0; Metazoa - 0; Fungi - 0; Plants - 9; Viruses - 0; Other Eukaryotes - 0 (source: NCBI BLink).	0.00123512759613308	down	24	11	2.12038546294569E-06	2.12038546294569	23	14	2.01618971538746E-06	2.01618971538746	24	21	3.96933931103232E-06	3.96933931103232	NA	0	0	0	NA	0	0	0	NA	0	0	0
chr3:16680322-16680947	partial_in_exon	AT3G45470.1	protein_coding IBR domain containing protein IBR domain containing protein; FUNCTIONS IN: zinc ion binding; CONTAINS InterPro DOMAIN/s: Zinc finger. C6HC-type (InterPro:IPR002867). Zinc finger. RING-type (InterPro:IPR001841); BEST Arabidopsis thaliana protein match is: RING/U-box superfamily protein (TAIR:AT2G25360.1); Has 2895 Blast hits to 2887 proteins in 217 species: Archae - 0; Bacteria - 0;…	0.0020874766514219	down	24	15	2.89143472219866E-06	2.89143472219866	23	15	2.16020326648656E-06	2.16020326648656	24	43	8.12769477973286E-06	8.12769477973286	NA	0	0	0	NA	0	0	0	NA	0	0	0
chr3:18602164-18602583	partial_in_exon;in_exon	AT3G50170.1;AT3G50170.2	protein_coding Plant protein of unknown function (DUF247) Plant protein of unknown function (DUF247); CONTAINS InterPro DOMAIN/s: Protein of unknown function DUF247. plant (InterPro:IPR004158); BEST Arabidopsis thaliana protein match is: Plant protein of unknown function (DUF247) (TAIR:AT3G50120.1); Has 1185 Blast hits to 1045 proteins in 18 species: Archae - 0; Bacteria - 0; Metazoa - 0; Fungi -…	0.00593891634675793	down	24	12	2.31314777775893E-06	2.31314777775893	23	15	2.16020326648656E-06	2.16020326648656	24	43	8.12769477973286E-06	8.12769477973286	NA	0	0	0	NA	0	0	0	NA	0	0	0
chr1:8345183-8345825	partial_in_exon	AT1G23530.1	protein_coding unknown protein; BEST Arabidopsis thaliana protein match is: unknown protein (TAIR:AT1G70470.1); Has 38 Blast hits to 38 proteins in 12 species: Archae - 0; Bacteria - 0; Metazoa - 0; Fungi - 0; Plants - 37; Viruses - 0; Other Eukaryotes - 1 (source: NCBI BLink).	0.00953251232355606	down	24	12	2.31314777775893E-06	2.31314777775893	23	19	2.73625747088298E-06	2.73625747088298	24	55	0.0000103958886717513	10.3958886717513	NA	0	0	0	NA	0	0	0	NA	0	0	0
chr4:12211604-12212266	in_intron	AT4G23370.1	protein_coding unknown protein; FUNCTIONS IN: molecular_function unknown; INVOLVED IN: biological_process unknown; LOCATED IN: endomembrane system; CONTAINS InterPro DOMAIN/s: Protein of unknown function DUF239. plant (InterPro:IPR004314); BEST Arabidopsis thaliana protein match is: unknown protein (TAIR:AT4G23360.1); Has 2365 Blast hits to 710 proteins in 27 species: Archae - 0; Bacteria - 35; M…	0.0000120664357501454	down	23	17	3.27695935182515E-06	3.27695935182515	23	25	3.60033877747761E-06	3.60033877747761	24	39	7.37163014906003E-06	7.37163014906003	NA	0	0	0	NA	0	0	0	NA	0	0	0
chr4:1963660-1964003	partial_in_exon	AT4G04080.1	protein_coding ISCU-like 3 Encodes a mitochondrial protein similar to E.coli IscU. In bacteria. IscU is a scaffold protein accepting sulfur and iron to build a transient Fe-S cluster.which is subsequently transferred to a target apoprotein. ISCU-like 3 (ISU3); CONTAINS InterPro DOMAIN/s: NIF system FeS cluster assembly. NifU. N-terminal (InterPro:IPR002871). ISC system FeS cluster assembly. IscU …	0.000380191607119861	down	23	17	3.27695935182515E-06	3.27695935182515	23	14	2.01618971538746E-06	2.01618971538746	24	38	7.18261399139183E-06	7.18261399139183	NA	0	0	0	NA	0	0	0	NA	0	0	0
chr4:12000283-12000534	partial_in_exon;partial_in_exon	AT4G22860.1;AT4G22860.2	protein_coding Cell cycle regulated microtubule associated protein Cell cycle regulated microtubule associated protein; CONTAINS InterPro DOMAIN/s: Cell cycle regulated microtubule associated protein (InterPro:IPR022021); BEST Arabidopsis thaliana protein match is: Cell cycle regulated microtubule associated protein (TAIR:AT4G11990.1); Has 112 Blast hits to 104 proteins in 26 species: Archae - 0;…	0.000519090693598025	down	23	16	3.08419703701191E-06	3.08419703701191	23	14	2.01618971538746E-06	2.01618971538746	24	22	4.15835546870053E-06	4.15835546870053	NA	0	0	0	NA	0	0	0	NA	0	0	0
chr1:19632799-19633360	partial_in_exon	AT1G52700.1	protein_coding alpha/beta-Hydrolases superfamily protein alpha/beta-Hydrolases superfamily protein; FUNCTIONS IN: hydrolase activity. carboxylesterase activity; INVOLVED IN: biological_process unknown; EXPRESSED IN: 11 plant structures; EXPRESSED DURING: 7 growth stages; CONTAINS InterPro DOMAIN/s: Phospholipase/carboxylesterase (InterPro:IPR003140); BEST Arabidopsis thaliana protein match is: al…	0.000531052108301071	down	23	11	2.12038546294569E-06	2.12038546294569	23	19	2.73625747088298E-06	2.73625747088298	24	22	4.15835546870053E-06	4.15835546870053	NA	0	0	0	NA	0	0	0	NA	0	0	0
chr1:10375552-10375853	partial_in_exon	AT1G29670.1	protein_coding GDSL-like Lipase/Acylhydrolase superfamily protein GDSL-like Lipase/Acylhydrolase superfamily protein; FUNCTIONS IN: hydrolase activity. acting on ester bonds. carboxylesterase activity; INVOLVED IN: lipid metabolic process; LOCATED IN: apoplast. cell wall. chloroplast; EXPRESSED IN: 23 plant structures; EXPRESSED DURING: 14 growth stages; CONTAINS InterPro DOMAIN/s: Lipase. GDSL (…	0.000533384570471808	down	23	12	2.31314777775893E-06	2.31314777775893	23	15	2.16020326648656E-06	2.16020326648656	24	25	4.72540394170515E-06	4.72540394170515	NA	0	0	0	NA	0	0	0	NA	0	0	0
chr5:12594113-12594551	partial_in_exon	AT5G33340.1	protein_coding Eukaryotic aspartyl protease family protein Encodes a protein with aspartic protease activity (also known as aspartate-type endopeptidase activity). Overexpression of the gene was shown to lead to salicylic acid (SA)-mediated disease resistance upon exposure to the pathogen Pseudomonas syringae. Moreover. overexpression of this gene led to the upregulation of two pathogenesis-relat…	0.000917846267431303	down	23	13	2.50591009257217E-06	2.50591009257217	23	17	2.44823036868477E-06	2.44823036868477	24	18	3.40229083802771E-06	3.40229083802771	NA	0	0	0	NA	0	0	0	NA	0	0	0
chr4:17790076-17790390	partial_in_exon	AT4G37840.1	protein_coding hexokinase-like 3 Encodes a putative hexokinase. hexokinase-like 3 (HKL3); CONTAINS InterPro DOMAIN/s: Hexokinase. N-terminal (InterPro:IPR022672). Hexokinase. C-terminal (InterPro:IPR022673). Hexokinase (InterPro:IPR001312); BEST Arabidopsis thaliana protein match is: hexokinase 1 (TAIR:AT4G29130.1); Has 2260 Blast hits to 1998 proteins in 311 species: Archae - 0; Bacteria - 87; M…	0.00106799610522536	down	23	13	2.50591009257217E-06	2.50591009257217	23	14	2.01618971538746E-06	2.01618971538746	24	20	3.78032315336412E-06	3.78032315336412	NA	0	0	0	NA	0	0	0	NA	0	0	0
chr2:15580493-15581052	partial_in_exon	AT2G37070.1	protein_coding unknown protein; BEST Arabidopsis thaliana protein match is: unknown protein (TAIR:AT3G53320.1); Has 1323 Blast hits to 775 proteins in 176 species: Archae - 0; Bacteria - 113; Metazoa - 351; Fungi - 175; Plants - 115; Viruses - 13; Other Eukaryotes - 556 (source: NCBI BLink).	0.00254676172126652	down	23	12	2.31314777775893E-06	2.31314777775893	23	20	2.88027102198208E-06	2.88027102198208	24	46	8.69474325273747E-06	8.69474325273747	NA	0	0	0	NA	0	0	0	NA	0	0	0
chr5:9104624-9104930	partial_in_exon	AT5G26060.1	protein_coding Plant self-incompatibility protein S1 family Plant self-incompatibility protein S1 family; FUNCTIONS IN: molecular_function unknown; INVOLVED IN: biological_process unknown; LOCATED IN: endomembrane system; EXPRESSED IN: 9 plant structures; EXPRESSED DURING: L mature pollen stage. M germinated pollen stage. 4 anthesis. C globular stage. petal differentiation and expansion stage; CO…	0.0165629358343287	down	23	11	2.12038546294569E-06	2.12038546294569	23	15	2.16020326648656E-06	2.16020326648656	24	50	0.0000094508078834103	9.4508078834103	NA	0	0	0	NA	0	0	0	NA	0	0	0
chr4:5971655-5972096	partial_in_exon	AT4G09430.1	protein_coding Disease resistance protein (TIR-NBS-LRR class) family Disease resistance protein (TIR-NBS-LRR class) family; FUNCTIONS IN: transmembrane receptor activity. ATP binding; INVOLVED IN: signal transduction. defense response. apoptosis. innate immune response; LOCATED IN: chloroplast; CONTAINS InterPro DOMAIN/s: NB-ARC (InterPro:IPR002182). Toll-Interleukin receptor (InterPro:IPR000157)…	7.55406975831228E-06	down	24	18	3.46972166663839E-06	3.46972166663839	24	24	0.0000034563252263785	3.4563252263785	23	43	8.12769477973286E-06	8.12769477973286	NA	0	0	0	NA	0	0	0	NA	0	0	0
chr3:1145119-1145798	partial_in_exon	AT3G04330.1	protein_coding Kunitz family trypsin and protease inhibitor protein Kunitz family trypsin and protease inhibitor protein; FUNCTIONS IN: endopeptidase inhibitor activity; INVOLVED IN: biological_process unknown; LOCATED IN: endomembrane system; CONTAINS InterPro DOMAIN/s: Proteinase inhibitor I3. Kunitz legume (InterPro:IPR002160). Kunitz inhibitor ST1-like (InterPro:IPR011065); BEST Arabidopsis t…	0.0000197159075191912	down	24	14	2.69867240738542E-06	2.69867240738542	24	26	3.74435232857671E-06	3.74435232857671	23	37	6.99359783372362E-06	6.99359783372362	NA	0	0	0	NA	0	0	0	NA	0	0	0
chr2:8721584-8722378	partial_in_exon	AT2G20210.1	protein_coding RNI-like superfamily protein RNI-like superfamily protein; LOCATED IN: endomembrane system; EXPRESSED IN: 12 plant structures; EXPRESSED DURING: 4 anthesis. F mature embryo stage. petal differentiation and expansion stage. E expanded cotyledon stage. D bilateral stage; CONTAINS InterPro DOMAIN/s: Leucine-rich repeat. ribonuclease inhibitor subtype (InterPro:IPR003590); Has 35333 Bl…	0.0000545585067971308	down	24	14	2.69867240738542E-06	2.69867240738542	24	24	0.0000034563252263785	3.4563252263785	23	31	5.85950088771438E-06	5.85950088771438	NA	0	0	0	NA	0	0	0	NA	0	0	0
chr3:22549379-22549797	in_intron	AT3G60961.1	protein_coding P-loop containing nucleoside triphosphate hydrolases superfamily protein P-loop containing nucleoside triphosphate hydrolases superfamily protein; FUNCTIONS IN: nucleobase. nucleoside. nucleotide kinase activity. ATP binding; INVOLVED IN: nucleobase. nucleoside. nucleotide and nucleic acid metabolic process; LOCATED IN: cellular_component unknown; CONTAINS InterPro DOMAIN/s: Adenyl…	0.0000706458844075257	down	24	15	2.89143472219866E-06	2.89143472219866	24	21	3.02428457308119E-06	3.02428457308119	23	31	5.85950088771438E-06	5.85950088771438	NA	0	0	0	NA	0	0	0	NA	0	0	0
chr4:10318742-10318959	in_intron	AT4G18790.1	protein_coding NRAMP metal ion transporter family protein member of Nramp2 family NRAMP5; FUNCTIONS IN: inorganic anion transmembrane transporter activity. metal ion transmembrane transporter activity; INVOLVED IN: cellular metal ion homeostasis. metal ion transport; LOCATED IN: membrane; EXPRESSED IN: 9 plant structures; EXPRESSED DURING: L mature pollen stage. M germinated pollen stage. 4 anthe…	0.0000779412915116739	down	24	18	3.46972166663839E-06	3.46972166663839	24	23	0.0000033123116752794	3.3123116752794	23	25	4.72540394170515E-06	4.72540394170515	NA	0	0	0	NA	0	0	0	NA	0	0	0
chr1:11668630-11669004	partial_in_exon	AT1G32350.1	protein_coding alternative oxidase 1D alternative oxidase 1D (AOX1D); FUNCTIONS IN: alternative oxidase activity; INVOLVED IN: oxidation reduction. response to cyclopentenone; LOCATED IN: mitochondrial envelope. mitochondrion; EXPRESSED IN: stem. sepal. leaf. stamen; EXPRESSED DURING: LP.04 four leaves visible. 4 anthesis. petal differentiation and expansion stage; CONTAINS InterPro DOMAIN/s: Alt…	0.0000924520048193009	down	24	15	2.89143472219866E-06	2.89143472219866	24	19	2.73625747088298E-06	2.73625747088298	23	31	5.85950088771438E-06	5.85950088771438	NA	0	0	0	NA	0	0	0	NA	0	0	0
chr2:17787043-17787542	partial_in_exon;partial_in_exon	AT2G42720.1;AT2G42730.1	protein_coding FBD. F-box. Skp2-like and Leucine Rich Repeat domains containing protein FBD. F-box. Skp2-like and Leucine Rich Repeat domains containing protein; CONTAINS InterPro DOMAIN/s: F-box domain. cyclin-like (InterPro:IPR001810). F-box domain. Skp2-like (InterPro:IPR022364). FBD-like (InterPro:IPR006566). Leucine-rich repeat 2 (InterPro:IPR013101); BEST Arabidopsis thaliana protein match …	0.000138622049575185	down	24	12	2.31314777775893E-06	2.31314777775893	24	20	2.88027102198208E-06	2.88027102198208	23	30	5.67048473004618E-06	5.67048473004618	NA	0	0	0	NA	0	0	0	NA	0	0	0
chr1:25568401-25569021	in_exon	AT1G68210.1	protein_coding pseudo-response regulator 6 Similar to ARR response regulator proteins that function in two-component signal transduction but lacking a conserved D-D-K motif in the receiver domain pseudo-response regulator 6 (APRR6); FUNCTIONS IN: two-component response regulator activity. transcription regulator activity; INVOLVED IN: regulation of transcription. DNA-dependent. two-component sign…	0.000181304256567338	down	24	12	2.31314777775893E-06	2.31314777775893	24	18	2.59224391978388E-06	2.59224391978388	23	30	5.67048473004618E-06	5.67048473004618	NA	0	0	0	NA	0	0	0	NA	0	0	0
chr2:963967-964277	partial_in_exon	AT2G03190.1	protein_coding SKP1-like 16 one of SKP1 homologs. Gene is expressed specifically in the silique. SKP1-like 16 (SK16); CONTAINS InterPro DOMAIN/s: E3 ubiquitin ligase. SCF complex. Skp subunit (InterPro:IPR016897). SKP1 component. dimerisation (InterPro:IPR016072). SKP1 component (InterPro:IPR001232). BTB/POZ fold (InterPro:IPR011333). SKP1 component. POZ (InterPro:IPR016073); BEST Arabidopsis tha…	0.000292444549742001	down	24	16	3.08419703701191E-06	3.08419703701191	24	25	3.60033877747761E-06	3.60033877747761	23	15	2.83524236502309E-06	2.83524236502309	NA	0	0	0	NA	0	0	0	NA	0	0	0
chr1:24368411-24368793	in_intron	AT1G65550.1	protein_coding Xanthine/uracil permease family protein Xanthine/uracil permease family protein; FUNCTIONS IN: transmembrane transporter activity; INVOLVED IN: transport. transmembrane transport; LOCATED IN: membrane; CONTAINS InterPro DOMAIN/s: Xanthine/uracil/vitamin C permease (InterPro:IPR006043); BEST Arabidopsis thaliana protein match is: Xanthine/uracil/vitamin C permease (TAIR:AT5G25420.1)…	0.000345323687644702	down	24	17	3.27695935182515E-06	3.27695935182515	24	14	2.01618971538746E-06	2.01618971538746	23	24	4.53638778403694E-06	4.53638778403694	NA	0	0	0	NA	0	0	0	NA	0	0	0
chr2:9281692-9282093	partial_in_exon	AT2G21740.1	protein_coding Protein of unknown function (DUF1278) Encodes a small cysteine-rich protein that is secreted by the egg cell during gamete interactions. The regulated secretion of EC1 by the egg cell upon sperm-egg interaction is proposed to ensure the appropriate localization of the cell-fusion machinery in distinct sperm membrane domains to accomplish gamete fusion. Protein of unknown function (…	0.000502678512951505	down	24	19	3.66248398145164E-06	3.66248398145164	24	16	2.30421681758567E-06	2.30421681758567	23	17	0.0000032132746803595	3.2132746803595	NA	0	0	0	NA	0	0	0	NA	0	0	0
chr3:6915319-6915741	in_exon	AT3G19890.1	protein_coding F-box family protein F-box family protein; CONTAINS InterPro DOMAIN/s: F-box domain. cyclin-like (InterPro:IPR001810). F-box domain. Skp2-like (InterPro:IPR022364). F-box associated domain. type 1 (InterPro:IPR006527). F-box associated interaction domain (InterPro:IPR017451); BEST Arabidopsis thaliana protein match is: F-box family protein (TAIR:AT1G32140.1); Has 1038 Blast hits to…	0.00107041251206794	down	24	12	2.31314777775893E-06	2.31314777775893	24	15	2.16020326648656E-06	2.16020326648656	23	20	3.78032315336412E-06	3.78032315336412	NA	0	0	0	NA	0	0	0	NA	0	0	0
chr1:2679706-2680050	partial_in_exon	AT1G08465.1	protein_coding Plant-specific transcription factor YABBY family protein Member of the YABBY family of Arabidopsis proteins involved in the abaxial cell fate specification in lateral organs YABBY2 (YAB2); CONTAINS InterPro DOMAIN/s: High mobility group. superfamily (InterPro:IPR009071). YABBY protein (InterPro:IPR006780); BEST Arabidopsis thaliana protein match is: plant-specific transcription fac…	0.00107041251206794	down	24	11	2.12038546294569E-06	2.12038546294569	24	17	2.44823036868477E-06	2.44823036868477	23	19	3.59130699569591E-06	3.59130699569591	NA	0	0	0	NA	0	0	0	NA	0	0	0
chr4:1186800-1187263	partial_in_exon	AT4G02690.1	protein_coding Bax inhibitor-1 family protein Bax inhibitor-1 family protein; CONTAINS InterPro DOMAIN/s: Inhibitor of apoptosis-promoting Bax1 related (InterPro:IPR006214); BEST Arabidopsis thaliana protein match is: Bax inhibitor-1 family protein (TAIR:AT1G03070.2); Has 4713 Blast hits to 4713 proteins in 1352 species: Archae - 0; Bacteria - 2545; Metazoa - 840; Fungi - 138; Plants - 214; Virus…	0.00329449490782998	down	24	11	2.12038546294569E-06	2.12038546294569	24	14	2.01618971538746E-06	2.01618971538746	23	14	2.64622620735488E-06	2.64622620735488	NA	0	0	0	NA	0	0	0	NA	0	0	0
chr4:5765413-5765687	in_exon	AT4G08990.1	protein_coding DNA (cytosine-5-)-methyltransferase family protein DNA (cytosine-5-)-methyltransferase family protein; FUNCTIONS IN: DNA binding. DNA (cytosine-5-)-methyltransferase activity; INVOLVED IN: DNA methylation; LOCATED IN: nucleus; CONTAINS InterPro DOMAIN/s: DNA (cytosine-5)-methyltransferase 1 (InterPro:IPR017198). DNA methylase. C-5 cytosine-specific (InterPro:IPR001525). Bromo adjac…	0.00600779482657736	down	24	11	2.12038546294569E-06	2.12038546294569	24	14	2.01618971538746E-06	2.01618971538746	23	39	7.37163014906003E-06	7.37163014906003	NA	0	0	0	NA	0	0	0	NA	0	0	0
chr2:6824384-6824876	in_exon	AT2G15660.1	protein_coding AGAMOUS-like 95 AGAMOUS-like 95 (AGL95); FUNCTIONS IN: sequence-specific DNA binding transcription factor activity; INVOLVED IN: regulation of transcription. DNA-dependent; LOCATED IN: nucleus; CONTAINS InterPro DOMAIN/s: Transcription factor. MADS-box (InterPro:IPR002100); BEST Arabidopsis thaliana protein match is: AGAMOUS-like 48 (TAIR:AT2G40210.1); Has 310 Blast hits to 309 pro…	0.0000362050613172221	down	23	19	3.66248398145164E-06	3.66248398145164	24	24	0.0000034563252263785	3.4563252263785	23	29	5.48146857237797E-06	5.48146857237797	NA	0	0	0	NA	0	0	0	NA	0	0	0
chr2:10974786-10975298	partial_in_exon	AT2G25735.1	protein_coding unknown protein; Has 31 Blast hits to 31 proteins in 9 species: Archae - 0; Bacteria - 0; Metazoa - 0; Fungi - 0; Plants - 31; Viruses - 0; Other Eukaryotes - 0 (source: NCBI BLink).	0.0000538442371361026	down	23	18	3.46972166663839E-06	3.46972166663839	24	20	2.88027102198208E-06	2.88027102198208	23	31	5.85950088771438E-06	5.85950088771438	NA	0	0	0	NA	0	0	0	NA	0	0	0
chr4:12196875-12197566	partial_in_exon	AT4G23350.1	protein_coding Protein of Unknown Function (DUF239) Protein of Unknown Function (DUF239); LOCATED IN: endomembrane system; CONTAINS InterPro DOMAIN/s: Protein of unknown function DUF239. plant (InterPro:IPR004314); BEST Arabidopsis thaliana protein match is: unknown protein (TAIR:AT4G23360.1); Has 707 Blast hits to 664 proteins in 26 species: Archae - 0; Bacteria - 11; Metazoa - 0; Fungi - 10; Pl…	0.000121533334072501	down	23	13	2.50591009257217E-06	2.50591009257217	24	18	2.59224391978388E-06	2.59224391978388	23	32	6.04851704538259E-06	6.04851704538259	NA	0	0	0	NA	0	0	0	NA	0	0	0
chr2:10174396-10174623	in_intron	AT2G23900.1	protein_coding Pectin lyase-like superfamily protein Pectin lyase-like superfamily protein; FUNCTIONS IN: polygalacturonase activity; INVOLVED IN: carbohydrate metabolic process; LOCATED IN: endomembrane system; EXPRESSED IN: 9 plant structures; EXPRESSED DURING: L mature pollen stage. M germinated pollen stage. 4 anthesis. C globular stage. petal differentiation and expansion stage; CONTAINS Int…	0.000530981100149562	down	23	12	2.31314777775893E-06	2.31314777775893	24	17	2.44823036868477E-06	2.44823036868477	23	23	4.34737162636874E-06	4.34737162636874	NA	0	0	0	NA	0	0	0	NA	0	0	0
chr2:12506669-12507089	partial_in_exon	AT2G29110.1	protein_coding glutamate receptor 2.8 member of Putative ligand-gated ion channel subunit family glutamate receptor 2.8 (GLR2.8); FUNCTIONS IN: intracellular ligand-gated ion channel activity; INVOLVED IN: cellular calcium ion homeostasis. response to light stimulus; LOCATED IN: endomembrane system. membrane; EXPRESSED IN: 7 plant structures; EXPRESSED DURING: 6 growth stages; CONTAINS InterPro D…	0.000925651861477836	down	23	12	2.31314777775893E-06	2.31314777775893	24	17	2.44823036868477E-06	2.44823036868477	23	19	3.59130699569591E-06	3.59130699569591	NA	0	0	0	NA	0	0	0	NA	0	0	0
chr5:25065643-25066241	partial_in_exon	AT5G62420.1	protein_coding NAD(P)-linked oxidoreductase superfamily protein NAD(P)-linked oxidoreductase superfamily protein; FUNCTIONS IN: oxidoreductase activity; INVOLVED IN: oxidation reduction; EXPRESSED IN: root; CONTAINS InterPro DOMAIN/s: Aldo/keto reductase (InterPro:IPR001395). Aldo/keto reductase subgroup (InterPro:IPR020471). Aldo/keto reductase. conserved site (InterPro:IPR018170); BEST Arabidop…	8.35549904813362E-06	down	24	20	3.85524629626488E-06	3.85524629626488	23	24	0.0000034563252263785	3.4563252263785	23	40	7.56064630672824E-06	7.56064630672824	NA	0	0	0	NA	0	0	0	NA	0	0	0
chr1:19311445-19311739	partial_in_exon	AT1G51960.1	protein_coding IQ-domain 27 IQ-domain 27 (IQD27); CONTAINS InterPro DOMAIN/s: IQ calmodulin-binding region (InterPro:IPR000048); BEST Arabidopsis thaliana protein match is: IQ-domain 26 (TAIR:AT3G16490.1); Has 770 Blast hits to 761 proteins in 32 species: Archae - 0; Bacteria - 0; Metazoa - 5; Fungi - 5; Plants - 754; Viruses - 0; Other Eukaryotes - 6 (source: NCBI BLink).	0.0000706458844075257	down	24	15	2.89143472219866E-06	2.89143472219866	23	21	3.02428457308119E-06	3.02428457308119	23	31	5.85950088771438E-06	5.85950088771438	NA	0	0	0	NA	0	0	0	NA	0	0	0
chr3:7749758-7750072	partial_in_exon	AT3G21990.1	protein_coding Domain of unknown function (DUF26) Domain of unknown function (DUF26); FUNCTIONS IN: molecular_function unknown; INVOLVED IN: biological_process unknown; LOCATED IN: endomembrane system; CONTAINS InterPro DOMAIN/s: Protein of unknown function DUF26 (InterPro:IPR002902); BEST Arabidopsis thaliana protein match is: Domain of unknown function (DUF26) (TAIR:AT4G20670.1); Has 1420 Blast…	0.000147026275384785	down	24	15	2.89143472219866E-06	2.89143472219866	23	16	2.30421681758567E-06	2.30421681758567	23	36	6.80458167605541E-06	6.80458167605541	NA	0	0	0	NA	0	0	0	NA	0	0	0
chr2:17284363-17284764	partial_in_exon	AT2G41451.1	protein_coding unknown protein; FUNCTIONS IN: molecular_function unknown; INVOLVED IN: biological_process unknown; LOCATED IN: endomembrane system; BEST Arabidopsis thaliana protein match is: unknown protein (TAIR:AT3G57200.1); Has 30201 Blast hits to 17322 proteins in 780 species: Archae - 12; Bacteria - 1396; Metazoa - 17338; Fungi - 3422; Plants - 5037; Viruses - 0; Other Eukaryotes - 2996 (so…	0.000229366597349812	down	24	15	2.89143472219866E-06	2.89143472219866	23	20	2.88027102198208E-06	2.88027102198208	23	23	4.34737162636874E-06	4.34737162636874	NA	0	0	0	NA	0	0	0	NA	0	0	0
chr4:12140523-12140994	partial_in_exon	AT4G23180.1	protein_coding cysteine-rich RLK (RECEPTOR-like protein kinase) 10 Encodes a receptor-like protein kinase. Naming convention from Chen et al 2003 (PMID 14756307) cysteine-rich RLK (RECEPTOR-like protein kinase) 10 (CRK10); FUNCTIONS IN: protein serine/threonine kinase activity. protein kinase activity. kinase activity. ATP binding; INVOLVED IN: protein amino acid phosphorylation; LOCATED IN: plas…	0.000807473983591498	down	24	12	2.31314777775893E-06	2.31314777775893	23	17	2.44823036868477E-06	2.44823036868477	23	20	3.78032315336412E-06	3.78032315336412	NA	0	0	0	NA	0	0	0	NA	0	0	0
chr4:817654-817934	partial_in_exon	AT4G01890.1	protein_coding Pectin lyase-like superfamily protein Pectin lyase-like superfamily protein; FUNCTIONS IN: polygalacturonase activity; INVOLVED IN: carbohydrate metabolic process; LOCATED IN: endomembrane system; EXPRESSED IN: root; CONTAINS InterPro DOMAIN/s: Pectin lyase fold/virulence factor (InterPro:IPR011050). Parallel beta-helix repeat (InterPro:IPR006626). Pectin lyase fold (InterPro:IPR01…	0.000852667815487022	down	24	13	2.50591009257217E-06	2.50591009257217	23	15	2.16020326648656E-06	2.16020326648656	23	36	6.80458167605541E-06	6.80458167605541	NA	0	0	0	NA	0	0	0	NA	0	0	0
chr3:8201185-8201650	partial_in_exon	AT3G23060.1	protein_coding RING/U-box superfamily protein RING/U-box superfamily protein; FUNCTIONS IN: zinc ion binding; EXPRESSED IN: central cell. flower; EXPRESSED DURING: 4 anthesis; CONTAINS InterPro DOMAIN/s: Zinc finger. RING-type. conserved site (InterPro:IPR017907). Zinc finger. RING-type (InterPro:IPR001841). Zinc finger. C3HC4 RING-type (InterPro:IPR018957); BEST Arabidopsis thaliana protein matc…	0.00247058509494328	down	24	12	2.31314777775893E-06	2.31314777775893	23	14	2.01618971538746E-06	2.01618971538746	23	15	2.83524236502309E-06	2.83524236502309	NA	0	0	0	NA	0	0	0	NA	0	0	0
chr3:17208605-17208941	in_exon	AT3G46710.1	protein_coding NB-ARC domain-containing disease resistance protein NB-ARC domain-containing disease resistance protein; FUNCTIONS IN: protein binding; INVOLVED IN: apoptosis. defense response; LOCATED IN: cellular_component unknown; EXPRESSED IN: root; CONTAINS InterPro DOMAIN/s: NB-ARC (InterPro:IPR002182). Disease resistance protein (InterPro:IPR000767); BEST Arabidopsis thaliana protein match …	0.000473384709048875	down	23	11	2.12038546294569E-06	2.12038546294569	23	14	2.01618971538746E-06	2.01618971538746	23	28	5.29245241470977E-06	5.29245241470977	NA	0	0	0	NA	0	0	0	NA	0	0	0
chr4:7903948-7904079	partial_in_exon;partial_in_exon	AT4G13590.1;AT4G13590.2	protein_coding Uncharacterized protein family (UPF0016) Uncharacterized protein family (UPF0016); LOCATED IN: chloroplast. chloroplast inner membrane. chloroplast envelope; CONTAINS InterPro DOMAIN/s: Uncharacterised protein family UPF0016 (InterPro:IPR001727); BEST Arabidopsis thaliana protein match is: Uncharacterized protein family (UPF0016) (TAIR:AT1G64150.1); Has 1766 Blast hits to 1641 prot…	0.000519249500493529	down	23	14	2.69867240738542E-06	2.69867240738542	23	18	2.59224391978388E-06	2.59224391978388	23	20	3.78032315336412E-06	3.78032315336412	NA	0	0	0	NA	0	0	0	NA	0	0	0
chr2:17557411-17557617	partial_in_exon	AT2G42090.1	protein_coding actin 9 actin related gene or pseudogene. based on sequence divergence and lack of expression actin 9 (ACT9); FUNCTIONS IN: structural constituent of cytoskeleton. ATP binding; CONTAINS InterPro DOMAIN/s: Actin. conserved site (InterPro:IPR004001). Actin/actin-like (InterPro:IPR004000). Actin/actin-like conserved site (InterPro:IPR020902); BEST Arabidopsis thaliana protein match is…	0.00239524453840884	down	23	12	2.31314777775893E-06	2.31314777775893	23	15	2.16020326648656E-06	2.16020326648656	23	38	7.18261399139183E-06	7.18261399139183	NA	0	0	0	NA	0	0	0	NA	0	0	0
chr1:7934660-7935024	partial_in_exon	AT1G22480.1	protein_coding Cupredoxin superfamily protein Cupredoxin superfamily protein; FUNCTIONS IN: electron carrier activity. copper ion binding; LOCATED IN: anchored to membrane; EXPRESSED IN: shoot apex. inflorescence meristem. embryo. flower. seed; EXPRESSED DURING: F mature embryo stage. petal differentiation and expansion stage. E expanded cotyledon stage. D bilateral stage; CONTAINS InterPro DOMAI…	0.0000536440771031649	down	24	18	3.46972166663839E-06	3.46972166663839	N	21	3.02428457308119E-06	3.02428457308119	24	30	5.67048473004618E-06	5.67048473004618	NA	0	0	0	NA	0	0	0	NA	0	0	0
chr1:18435217-18435643	partial_in_exon	AT1G49790.2	protein_coding F-box associated ubiquitination effector family protein F-box associated ubiquitination effector family protein; FUNCTIONS IN: molecular_function unknown; INVOLVED IN: biological_process unknown; LOCATED IN: cellular_component unknown; EXPRESSED IN: 20 plant structures; EXPRESSED DURING: 10 growth stages; CONTAINS InterPro DOMAIN/s: F-box associated domain. type 1 (InterPro:IPR0065…	0.000684448566014612	down	24	16	3.08419703701191E-06	3.08419703701191	N	14	2.01618971538746E-06	2.01618971538746	24	20	3.78032315336412E-06	3.78032315336412	NA	0	0	0	NA	0	0	0	NA	0	0	0
chr2:547252-547721	partial_in_exon	AT2G02148.1	protein_coding unknown protein.	0.00183836908664712	down	24	13	2.50591009257217E-06	2.50591009257217	N	15	2.16020326648656E-06	2.16020326648656	24	15	2.83524236502309E-06	2.83524236502309	NA	0	0	0	NA	0	0	0	NA	0	0	0
chr2:7036410-7036768	partial_in_exon	AT2G16230.1	protein_coding O-Glycosyl hydrolases family 17 protein O-Glycosyl hydrolases family 17 protein; FUNCTIONS IN: cation binding. hydrolase activity. hydrolyzing O-glycosyl compounds. catalytic activity; INVOLVED IN: carbohydrate metabolic process; LOCATED IN: endomembrane system; EXPRESSED IN: root; CONTAINS InterPro DOMAIN/s: X8 (InterPro:IPR012946). Glycoside hydrolase. catalytic core (InterPro:IP…	0.00326464085305048	down	24	12	2.31314777775893E-06	2.31314777775893	N	14	2.01618971538746E-06	2.01618971538746	24	13	2.45721004968668E-06	2.45721004968668	NA	0	0	0	NA	0	0	0	NA	0	0	0
chr5:20380110-20380563	partial_in_exon	AT5G50115.1	protein_coding CONTAINS InterPro DOMAIN/s: Molecular chaperone. heat shock protein. Hsp40. DnaJ (InterPro:IPR015609); BEST Arabidopsis thaliana protein match is: Molecular chaperone Hsp40/DnaJ family protein (TAIR:AT5G50510.1); Has 30201 Blast hits to 17322 proteins in 780 species: Archae - 12; Bacteria - 1396; Metazoa - 17338; Fungi - 3422; Plants - 5037; Viruses - 0; Other Eukaryotes - 2996 (so…	0.000701757248479175	down	23	12	2.31314777775893E-06	2.31314777775893	N	16	2.30421681758567E-06	2.30421681758567	24	22	4.15835546870053E-06	4.15835546870053	NA	0	0	0	NA	0	0	0	NA	0	0	0
chr4:11962107-11962555	partial_in_exon	AT4G22760.1	protein_coding Tetratricopeptide repeat (TPR)-like superfamily protein Tetratricopeptide repeat (TPR)-like superfamily protein; INVOLVED IN: biological_process unknown; LOCATED IN: endomembrane system; EXPRESSED IN: flower; EXPRESSED DURING: petal differentiation and expansion stage; CONTAINS InterPro DOMAIN/s: Pentatricopeptide repeat (InterPro:IPR002885); BEST Arabidopsis thaliana protein match…	0.000800911952385654	down	23	14	2.69867240738542E-06	2.69867240738542	N	15	2.16020326648656E-06	2.16020326648656	24	20	3.78032315336412E-06	3.78032315336412	NA	0	0	0	NA	0	0	0	NA	0	0	0
chr1:19805996-19806621	partial_in_exon;partial_in_exon	AT1G53160.1;AT1G53160.2	protein_coding squamosa promoter binding protein-like 4 Encodes a member of the SPL (squamosa-promoter binding protein-like)gene family. a novel gene family encoding DNA binding proteins and putative transcription factors. Contains the SBP-box. which encodes the SBP-domain. required and sufficient for interaction with DNA. It is involved in regulation of flowering and vegetative phase change. Its…	5.66466029292268E-06	down	N	18	3.46972166663839E-06	3.46972166663839	24	27	3.88836587967581E-06	3.88836587967581	24	46	8.69474325273747E-06	8.69474325273747	NA	0	0	0	NA	0	0	0	NA	0	0	0
chr3:21622329-21622794	partial_in_exon;partial_in_exon	AT3G58450.1;AT3G58450.2	protein_coding Adenine nucleotide alpha hydrolases-like superfamily protein Adenine nucleotide alpha hydrolases-like superfamily protein; FUNCTIONS IN: molecular_function unknown; INVOLVED IN: response to stress; LOCATED IN: cellular_component unknown; EXPRESSED IN: carpel; EXPRESSED DURING: 4 anthesis; CONTAINS InterPro DOMAIN/s: UspA (InterPro:IPR006016). Rossmann-like alpha/beta/alpha sandwich…	0.0000699494531392084	down	N	15	2.89143472219866E-06	2.89143472219866	24	24	0.0000034563252263785	3.4563252263785	24	28	5.29245241470977E-06	5.29245241470977	NA	0	0	0	NA	0	0	0	NA	0	0	0
chr5:26346595-26347181	in_exon	AT5G65850.1	protein_coding F-box and associated interaction domains-containing protein F-box and associated interaction domains-containing protein; CONTAINS InterPro DOMAIN/s: F-box domain. cyclin-like (InterPro:IPR001810). F-box domain. Skp2-like (InterPro:IPR022364). F-box associated domain. type 3 (InterPro:IPR013187). F-box associated interaction domain (InterPro:IPR017451); BEST Arabidopsis thaliana pro…	0.000102953560958252	down	N	14	2.69867240738542E-06	2.69867240738542	24	26	3.74435232857671E-06	3.74435232857671	24	24	4.53638778403694E-06	4.53638778403694	NA	0	0	0	NA	0	0	0	NA	0	0	0
chr3:2677000-2677678	partial_in_exon	AT3G08820.1	protein_coding Pentatricopeptide repeat (PPR) superfamily protein Pentatricopeptide repeat (PPR) superfamily protein; CONTAINS InterPro DOMAIN/s: Pentatricopeptide repeat (InterPro:IPR002885); BEST Arabidopsis thaliana protein match is: Tetratricopeptide repeat (TPR)-like superfamily protein (TAIR:AT1G08070.1); Has 39810 Blast hits to 14024 proteins in 269 species: Archae - 0; Bacteria - 17; Meta…	0.000171995108218981	down	N	20	3.85524629626488E-06	3.85524629626488	24	16	2.30421681758567E-06	2.30421681758567	24	24	4.53638778403694E-06	4.53638778403694	NA	0	0	0	NA	0	0	0	NA	0	0	0
chr5:22813178-22813615	partial_in_exon	AT5G56325.1	protein_coding FBD-like domain family protein FBD-like domain family protein; CONTAINS InterPro DOMAIN/s: FBD (InterPro:IPR013596). FBD-like (InterPro:IPR006566); BEST Arabidopsis thaliana protein match is: F-box/RNI-like/FBD-like domains-containing protein (TAIR:AT5G56390.1); Has 30201 Blast hits to 17322 proteins in 780 species: Archae - 12; Bacteria - 1396; Metazoa - 17338; Fungi - 3422; Plant…	0.000206697977722909	down	N	13	2.50591009257217E-06	2.50591009257217	24	16	2.30421681758567E-06	2.30421681758567	24	30	5.67048473004618E-06	5.67048473004618	NA	0	0	0	NA	0	0	0	NA	0	0	0
chr2:5536443-5536915	in_exon	AT2G13350.1	protein_coding Calcium-dependent lipid-binding (CaLB domain) family protein Calcium-dependent lipid-binding (CaLB domain) family protein; FUNCTIONS IN: molecular_function unknown; INVOLVED IN: biological_process unknown; LOCATED IN: endomembrane system; EXPRESSED IN: 9 plant structures; EXPRESSED DURING: L mature pollen stage. M germinated pollen stage. 4 anthesis. C globular stage. petal differe…	0.000254401286715442	down	N	20	3.85524629626488E-06	3.85524629626488	24	17	2.44823036868477E-06	2.44823036868477	24	20	3.78032315336412E-06	3.78032315336412	NA	0	0	0	NA	0	0	0	NA	0	0	0
chr5:25908955-25909378	in_intron	AT5G64810.1	protein_coding WRKY DNA-binding protein 51 member of WRKY Transcription Factor; Group II-c. Involved in jasmonic acid inducible defense responses. WRKY DNA-binding protein 51 (WRKY51); CONTAINS InterPro DOMAIN/s: DNA-binding WRKY (InterPro:IPR003657); BEST Arabidopsis thaliana protein match is: WRKY DNA-binding protein 50 (TAIR:AT5G26170.1); Has 30201 Blast hits to 17322 proteins in 780 species: …	0.000397747404803739	down	N	12	2.31314777775893E-06	2.31314777775893	24	22	3.16829812418029E-06	3.16829812418029	24	20	3.78032315336412E-06	3.78032315336412	NA	0	0	0	NA	0	0	0	NA	0	0	0
chr3:16835591-16835922	in_exon	AT3G45810.1	protein_coding ferric reductase-like transmembrane component family protein ferric reductase-like transmembrane component family protein; FUNCTIONS IN: in 8 functions; INVOLVED IN: oxidation reduction; LOCATED IN: membrane; EXPRESSED IN: male gametophyte. flower. pollen tube. leaf; EXPRESSED DURING: L mature pollen stage. M germinated pollen stage. 4 anthesis; CONTAINS InterPro DOMAIN/s: Ferredox…	0.000466316936569621	down	N	11	2.12038546294569E-06	2.12038546294569	24	18	2.59224391978388E-06	2.59224391978388	24	24	4.53638778403694E-06	4.53638778403694	NA	0	0	0	NA	0	0	0	NA	0	0	0
chr3:13034357-13034725	partial_in_exon	AT3G32030.1	protein_coding Terpenoid cyclases/Protein prenyltransferases superfamily protein Terpenoid cyclases/Protein prenyltransferases superfamily protein; FUNCTIONS IN: lyase activity. magnesium ion binding; INVOLVED IN: metabolic process; CONTAINS InterPro DOMAIN/s: Terpene synthase. metal-binding domain (InterPro:IPR005630). Terpenoid synthase (InterPro:IPR008949). Terpenoid cylases/protein prenyltran…	0.0028168588318874	down	N	13	2.50591009257217E-06	2.50591009257217	24	14	2.01618971538746E-06	2.01618971538746	24	13	2.45721004968668E-06	2.45721004968668	NA	0	0	0	NA	0	0	0	NA	0	0	0
chr1:18092243-18092596	partial_in_exon	AT1G48910.1	protein_coding Flavin-containing monooxygenase family protein A paternally expressed imprinted gene. YUC10; FUNCTIONS IN: NADP or NADPH binding. oxidoreductase activity. monooxygenase activity. FAD binding. flavin-containing monooxygenase activity; INVOLVED IN: regulation of anatomical structure morphogenesis; LOCATED IN: cellular_component unknown; EXPRESSED IN: sperm cell; CONTAINS InterPro DOM…	0.000179396998284531	down	N	15	2.89143472219866E-06	2.89143472219866	23	15	2.16020326648656E-06	2.16020326648656	24	30	5.67048473004618E-06	5.67048473004618	NA	0	0	0	NA	0	0	0	NA	0	0	0
chr4:2435881-2436318	in_intron	AT4G04790.1	protein_coding Tetratricopeptide repeat (TPR)-like superfamily protein Tetratricopeptide repeat (TPR)-like superfamily protein; CONTAINS InterPro DOMAIN/s: Pentatricopeptide repeat (InterPro:IPR002885); BEST Arabidopsis thaliana protein match is: Pentatricopeptide repeat (PPR) superfamily protein (TAIR:AT4G21880.1); Has 18394 Blast hits to 8942 proteins in 249 species: Archae - 4; Bacteria - 29; …	0.00158181459314345	down	N	13	2.50591009257217E-06	2.50591009257217	23	18	2.59224391978388E-06	2.59224391978388	24	13	2.45721004968668E-06	2.45721004968668	NA	0	0	0	NA	0	0	0	NA	0	0	0
chr5:21480642-21481146	partial_in_exon	AT5G52970.1	protein_coding thylakoid lumen 15.0 kDa protein thylakoid lumen 15.0 kDa protein; FUNCTIONS IN: molecular_function unknown; INVOLVED IN: biological_process unknown; LOCATED IN: thylakoid. thylakoid lumen. chloroplast thylakoid lumen. chloroplast; EXPRESSED IN: 20 plant structures; EXPRESSED DURING: 13 growth stages; Has 30201 Blast hits to 17322 proteins in 780 species: Archae - 12; Bacteria - 13…	0.000459207631868547	down	24	15	2.89143472219866E-06	2.89143472219866	N	14	2.01618971538746E-06	2.01618971538746	23	24	4.53638778403694E-06	4.53638778403694	NA	0	0	0	NA	0	0	0	NA	0	0	0

## Sheet: In promoter 14dpi
List of differentially expressed clusters (pval<0.05) with DicerCall ( 3/3) and >2 rpmm (3/3) in promoter gene region and with exclusive expression in root or gall at 14 dpi
name_cluster	position_ingene	name_gene	description	pvalue_adj	variation R/G	G1_DicerCall	G1_Read number	G1_normalised read number	G1_RPMM	G2_DicerCall	G2_Read number	G2_normalised read number	G2_RPMM	G3_DicerCall	G3_Read number	G3_normalised read number	G3_RPMM	R1_DicerCall	R1_Read number	R1_normalised read number	R1_RPMM	R2_DicerCall	R2_Read number	R2_normalised read number	R2_RPMM	R3_DicerCall	R3_Read number	R3_normalised read number	R3_RPMM
chr1:8676997-8677298	upstream;upstream;upstream	AT1G24485.1;AT1G24485.2;AT1G24485.3	protein_coding FUNCTIONS IN: molecular_function unknown; INVOLVED IN: biological_process unknown; LOCATED IN: endomembrane system; BEST Arabidopsis thaliana protein match is: protein kinase-related (TAIR:AT3G46280.1); Has 30201 Blast hits to 17322 proteins in 780 species: Archae - 12; Bacteria - 1396; Metazoa - 17338; Fungi - 3422; Plants - 5037; Viruses - 0; Other Eukaryotes - 2996 (source: NCBI…	0.0106966140991608	down	24	28	6.96764053544327E-06	6.96764053544327	23	30	3.70272408176454E-06	3.70272408176454	21	14	2.92351683204375E-06	2.92351683204375	NA	0	0	0	NA	0	0	0	NA	0	0	0
chr3:22534508-22534921	upstream	AT3G60960.1	protein_coding Tetratricopeptide repeat (TPR)-like superfamily protein Tetratricopeptide repeat (TPR)-like superfamily protein; CONTAINS InterPro DOMAIN/s: Pentatricopeptide repeat (InterPro:IPR002885); BEST Arabidopsis thaliana protein match is: Tetratricopeptide repeat (TPR)-like superfamily protein (TAIR:AT5G28380.1); Has 6360 Blast hits to 3266 proteins in 90 species: Archae - 0; Bacteria - 0…	0.0267288822658725	down	23	14	3.48382026772163E-06	3.48382026772163	24	38	4.69011717023509E-06	4.69011717023509	21	10	2.08822630860268E-06	2.08822630860268	NA	0	0	0	NA	0	0	0	NA	0	0	0
chr5:15659880-15660131	upstream	AT5G39110.1	protein_coding RmlC-like cupins superfamily protein RmlC-like cupins superfamily protein; FUNCTIONS IN: manganese ion binding. nutrient reservoir activity; INVOLVED IN: biological_process unknown; LOCATED IN: endomembrane system. apoplast; CONTAINS InterPro DOMAIN/s: Cupin. RmlC-type (InterPro:IPR011051). Cupin 1 (InterPro:IPR006045). RmlC-like jelly roll fold (InterPro:IPR014710). Germin (InterP…	0.0405207732872152	down	23	17	4.23035318223341E-06	4.23035318223341	24	23	2.83875512935281E-06	2.83875512935281	21	10	2.08822630860268E-06	2.08822630860268	NA	0	0	0	NA	0	0	0	NA	0	0	0
chr1:22042947-22043077	upstream;upstream;upstream;upstream	AT1G59890.1;AT1G59890.2;AT1G59890.3;AT1G59890.4	protein_coding SIN3-like 5 SIN3-like 5 (SNL5); FUNCTIONS IN: molecular_function unknown; INVOLVED IN: regulation of transcription. DNA-dependent; LOCATED IN: nucleus; EXPRESSED IN: 24 plant structures; EXPRESSED DURING: 15 growth stages; CONTAINS InterPro DOMAIN/s: Histone deacetylase interacting (InterPro:IPR013194). Paired amphipathic helix (InterPro:IPR003822); BEST Arabidopsis thaliana protei…	0.0461174810780158	down	21	12	2.98613165804711E-06	2.98613165804711	24	29	3.57929994570572E-06	3.57929994570572	23	10	2.08822630860268E-06	2.08822630860268	NA	0	0	0	NA	0	0	0	NA	0	0	0
chr2:11400833-11400939	upstream	AT2G26760.1	protein_coding Cyclin B1;4 Cyclin B1;4 (CYCB1;4); FUNCTIONS IN: cyclin-dependent protein kinase regulator activity; INVOLVED IN: regulation of cell cycle; LOCATED IN: nucleus; EXPRESSED IN: 13 plant structures; EXPRESSED DURING: 6 growth stages; CONTAINS InterPro DOMAIN/s: Cyclin. C-terminal (InterPro:IPR004367). Cyclin-like (InterPro:IPR011028). Cyclin-related (InterPro:IPR013763). Cyclin. N-ter…	0.000399146120697011	down	23	25	6.22110762093149E-06	6.22110762093149	23	112	0.0000138235032385876	13.8235032385876	23	35	7.30879208010937E-06	7.30879208010937	NA	0	0	0	NA	0	0	0	NA	0	0	0
chr3:6431878-6432195	upstream	AT3G18690.1	protein_coding MAP kinase substrate 1 Encodes a nuclear-localized member of a plant specific gene family involved in mediating responses to pathogens. Interacts with WRKY transcriptional regulators. MAP kinase substrate 1 (MKS1); CONTAINS InterPro DOMAIN/s: VQ (InterPro:IPR008889); BEST Arabidopsis thaliana protein match is: VQ motif-containing protein (TAIR:AT1G21326.1); Has 153 Blast hits to 15…	0.00048278006653474	down	23	35	8.70955066930408E-06	8.70955066930408	23	68	8.39284125199963E-06	8.39284125199963	23	46	9.60584101957232E-06	9.60584101957232	NA	0	0	0	NA	0	0	0	NA	0	0	0
chr2:8202042-8202153	upstream	AT2G18938.1	protein_coding unknown protein; FUNCTIONS IN: molecular_function unknown; INVOLVED IN: biological_process unknown; LOCATED IN: cellular_component unknown; Has 30201 Blast hits to 17322 proteins in 780 species: Archae - 12; Bacteria - 1396; Metazoa - 17338; Fungi - 3422; Plants - 5037; Viruses - 0; Other Eukaryotes - 2996 (source: NCBI BLink).	0.0030796222651634	down	23	29	7.21648484028053E-06	7.21648484028053	23	61	0.0000075288722995879	7.5288722995879	23	15	3.13233946290402E-06	3.13233946290402	NA	0	0	0	NA	0	0	0	NA	0	0	0
chr4:11614959-11615360	upstream	AT4G21895.1	protein_coding DNA binding DNA binding; FUNCTIONS IN: DNA binding; INVOLVED IN: biological_process unknown; LOCATED IN: cellular_component unknown; CONTAINS InterPro DOMAIN/s: AT hook. DNA-binding motif (InterPro:IPR017956); BEST Arabidopsis thaliana protein match is: AT hook motif-containing protein (TAIR:AT5G52890.2); Has 30201 Blast hits to 17322 proteins in 780 species: Archae - 12; Bacteria …	0.00706674018700415	down	22	19	4.72804179190793E-06	4.72804179190793	23	48	5.92435853082326E-06	5.92435853082326	24	20	4.17645261720536E-06	4.17645261720536	NA	0	0	0	NA	0	0	0	NA	0	0	0
chr3:19420379-19420457	upstream	AT3G52380.1	protein_coding chloroplast RNA-binding protein 33 chloroplast RNA-binding protein chloroplast RNA-binding protein 33 (CP33); FUNCTIONS IN: RNA binding; LOCATED IN: thylakoid. chloroplast stroma. chloroplast; EXPRESSED IN: 23 plant structures; EXPRESSED DURING: 14 growth stages; CONTAINS InterPro DOMAIN/s: RNA recognition motif. RNP-1 (InterPro:IPR000504). Nucleotide-binding. alpha-beta plait (Int…	0.00827982954315883	down	23	17	4.23035318223341E-06	4.23035318223341	23	50	0.0000061712068029409	6.1712068029409	23	18	3.75880735548482E-06	3.75880735548482	NA	0	0	0	NA	0	0	0	NA	0	0	0
chr3:17509958-17510002	upstream	AT3G47510.1	protein_coding unknown protein; FUNCTIONS IN: molecular_function unknown; INVOLVED IN: biological_process unknown; LOCATED IN: endomembrane system; EXPRESSED IN: 19 plant structures; EXPRESSED DURING: 11 growth stages; Has 15 Blast hits to 15 proteins in 7 species: Archae - 0; Bacteria - 0; Metazoa - 0; Fungi - 0; Plants - 15; Viruses - 0; Other Eukaryotes - 0 (source: NCBI BLink).	0.00828739517114438	down	23	23	5.72341901125697E-06	5.72341901125697	23	50	0.0000061712068029409	6.1712068029409	23	11	2.29704893946295E-06	2.29704893946295	NA	0	0	0	NA	0	0	0	NA	0	0	0
chr2:1197217-1197364	upstream	AT2G03913.1	protein_coding Cysteine-rich protein Encodes a defensin-like (DEFL) family protein. Cysteine-rich protein; LOCATED IN: endomembrane system; BEST Arabidopsis thaliana protein match is: Defensin-like (DEFL) family protein (TAIR:AT2G03931.1); Has 35333 Blast hits to 34131 proteins in 2444 species: Archae - 798; Bacteria - 22429; Metazoa - 974; Fungi - 991; Plants - 531; Viruses - 0; Other Eukaryotes…	0.015648329045226	down	23	12	2.98613165804711E-06	2.98613165804711	23	50	0.0000061712068029409	6.1712068029409	23	13	2.71469420118348E-06	2.71469420118348	NA	0	0	0	NA	0	0	0	NA	0	0	0
chr5:6843659-6843754	upstream	AT5G20270.1	protein_coding heptahelical transmembrane protein1 heptahelical transmembrane protein homologous to human adiponectin receptors and progestin receptors heptahelical transmembrane protein1 (HHP1); FUNCTIONS IN: receptor activity; INVOLVED IN: response to salt stress. response to hormone stimulus. response to sucrose stimulus; LOCATED IN: integral to membrane; EXPRESSED IN: 24 plant structures; EXP…	0.016073251156694	down	23	9	2.23959874353534E-06	2.23959874353534	23	67	8.26941711594081E-06	8.26941711594081	23	21	4.38527524806562E-06	4.38527524806562	NA	0	0	0	NA	0	0	0	NA	0	0	0
chr4:17858186-17858233	upstream	AT4G38000.1	protein_coding DNA binding with one finger 4.7 DNA binding with one finger 4.7 (DOF4.7); CONTAINS InterPro DOMAIN/s: Zinc finger. Dof-type (InterPro:IPR003851); BEST Arabidopsis thaliana protein match is: DOF zinc finger protein 1 (TAIR:AT1G51700.1); Has 1084 Blast hits to 1079 proteins in 56 species: Archae - 0; Bacteria - 0; Metazoa - 0; Fungi - 0; Plants - 1079; Viruses - 0; Other Eukaryotes -…	0.023439311561029	down	23	11	2.73728735320986E-06	2.73728735320986	23	31	3.82614821782336E-06	3.82614821782336	23	20	4.17645261720536E-06	4.17645261720536	NA	0	0	0	NA	0	0	0	NA	0	0	0
chr1:25034908-25035125	upstream	AT1G67060.1	protein_coding unknown protein; FUNCTIONS IN: molecular_function unknown; INVOLVED IN: biological_process unknown; LOCATED IN: plasma membrane; EXPRESSED IN: 22 plant structures; EXPRESSED DURING: 13 growth stages; Has 283 Blast hits to 281 proteins in 136 species: Archae - 0; Bacteria - 145; Metazoa - 0; Fungi - 65; Plants - 41; Viruses - 0; Other Eukaryotes - 32 (source: NCBI BLink).	0.0270678518929704	down	23	11	2.73728735320986E-06	2.73728735320986	23	43	5.30723785052918E-06	5.30723785052918	23	10	2.08822630860268E-06	2.08822630860268	NA	0	0	0	NA	0	0	0	NA	0	0	0
chr3:7769382-7769593	upstream	AT3G22060.1	protein_coding Receptor-like protein kinase-related family protein contains Pfam profile: PF01657 Domain of unknown function that is usually associated with protein kinase domain Pfam:PF00069. however this protein does not have the protein kinase domain Receptor-like protein kinase-related family protein; FUNCTIONS IN: molecular_function unknown; INVOLVED IN: response to abscisic acid stimulus; L…	0.0288006529536316	down	23	14	3.48382026772163E-06	3.48382026772163	23	27	3.33245167358809E-06	3.33245167358809	23	16	3.34116209376428E-06	3.34116209376428	NA	0	0	0	NA	0	0	0	NA	0	0	0
chr5:15980706-15980927	upstream	AT5G39900.1	protein_coding Small GTP-binding protein Small GTP-binding protein; FUNCTIONS IN: GTP binding. translation elongation factor activity. GTPase activity; INVOLVED IN: biological_process unknown; LOCATED IN: cellular_component unknown; EXPRESSED IN: 21 plant structures; EXPRESSED DURING: 13 growth stages; CONTAINS InterPro DOMAIN/s: GTP-binding protein LepA (InterPro:IPR006297). Protein synthesis fa…	0.0302755792461501	down	21	9	2.23959874353534E-06	2.23959874353534	24	27	3.33245167358809E-06	3.33245167358809	24	21	4.38527524806562E-06	4.38527524806562	NA	0	0	0	NA	0	0	0	NA	0	0	0
chr5:14565871-14566290	upstream	AT5G36920.1	protein_coding unknown protein; FUNCTIONS IN: molecular_function unknown; INVOLVED IN: biological_process unknown; LOCATED IN: endomembrane system; BEST Arabidopsis thaliana protein match is: unknown protein (TAIR:AT5G36925.1); Has 1807 Blast hits to 1807 proteins in 277 species: Archae - 0; Bacteria - 0; Metazoa - 736; Fungi - 347; Plants - 385; Viruses - 0; Other Eukaryotes - 339 (source: NCBI …	0.0314898175866837	down	24	12	2.98613165804711E-06	2.98613165804711	24	33	4.07299648994099E-06	4.07299648994099	21	13	2.71469420118348E-06	2.71469420118348	NA	0	0	0	NA	0	0	0	NA	0	0	0
chr1:8116854-8117178	upstream;upstream	AT1G22930.1;AT1G22930.2	protein_coding T-complex protein 11 T-complex protein 11; CONTAINS InterPro DOMAIN/s: T-complex 11 (InterPro:IPR008862); BEST Arabidopsis thaliana protein match is: T-complex protein 11 (TAIR:AT4G09150.1); Has 9929 Blast hits to 7090 proteins in 817 species: Archae - 19; Bacteria - 1454; Metazoa - 4175; Fungi - 699; Plants - 382; Viruses - 14; Other Eukaryotes - 3186 (source: NCBI BLink).;protein…	0.031734682362846	down	23	9	2.23959874353534E-06	2.23959874353534	23	32	3.94957235388218E-06	3.94957235388218	23	17	3.54998472462455E-06	3.54998472462455	NA	0	0	0	NA	0	0	0	NA	0	0	0
chr3:7540005-7540211	upstream	AT3G21420.1	protein_coding 2-oxoglutarate (2OG) and Fe(II)-dependent oxygenase superfamily protein 2-oxoglutarate (2OG) and Fe(II)-dependent oxygenase superfamily protein; FUNCTIONS IN: oxidoreductase activity; INVOLVED IN: metabolic process; LOCATED IN: cellular_component unknown; EXPRESSED IN: 16 plant structures; EXPRESSED DURING: 8 growth stages; CONTAINS InterPro DOMAIN/s: Oxoglutarate/iron-dependent ox…	0.0374916911404226	down	23	12	2.98613165804711E-06	2.98613165804711	23	26	3.20902753752927E-06	3.20902753752927	23	15	3.13233946290402E-06	3.13233946290402	NA	0	0	0	NA	0	0	0	NA	0	0	0
chr3:9231411-9231543	upstream	AT3G25470.1	protein_coding bacterial hemolysin-related bacterial hemolysin-related; FUNCTIONS IN: methyltransferase activity. RNA binding. nucleic acid binding; INVOLVED IN: methylation. hemolysis by symbiont of host erythrocytes; LOCATED IN: mitochondrion; EXPRESSED IN: 23 plant structures; EXPRESSED DURING: 15 growth stages; CONTAINS InterPro DOMAIN/s: RNA-binding S4 (InterPro:IPR002942). Ribosomal RNA met…	0.0399432435059351	down	23	10	0.0000024884430483726	2.4884430483726	23	31	3.82614821782336E-06	3.82614821782336	23	13	2.71469420118348E-06	2.71469420118348	NA	0	0	0	NA	0	0	0	NA	0	0	0
chr3:8894014-8894135	upstream	AT3G24460.1	protein_coding Serinc-domain containing serine and sphingolipid biosynthesis protein Serinc-domain containing serine and sphingolipid biosynthesis protein; LOCATED IN: membrane; EXPRESSED IN: 10 plant structures; EXPRESSED DURING: LP.06 six leaves visible. LP.04 four leaves visible. 4 anthesis. petal differentiation and expansion stage; CONTAINS InterPro DOMAIN/s: TMS membrane protein/tumour diff…	0.0404667341072557	down	22	13	3.23497596288437E-06	3.23497596288437	24	30	3.70272408176454E-06	3.70272408176454	23	10	2.08822630860268E-06	2.08822630860268	NA	0	0	0	NA	0	0	0	NA	0	0	0
chr1:4600444-4600906	upstream	AT1G13410.1	protein_coding Tetratricopeptide repeat (TPR)-like superfamily protein Tetratricopeptide repeat (TPR)-like superfamily protein; CONTAINS InterPro DOMAIN/s: Pentatricopeptide repeat (InterPro:IPR002885); BEST Arabidopsis thaliana protein match is: Tetratricopeptide repeat (TPR)-like superfamily protein (TAIR:AT4G02750.1); Has 37390 Blast hits to 13439 proteins in 200 species: Archae - 0; Bacteria …	0.0413642413373574	down	23	11	2.73728735320986E-06	2.73728735320986	23	30	3.70272408176454E-06	3.70272408176454	23	12	2.50587157032321E-06	2.50587157032321	NA	0	0	0	NA	0	0	0	NA	0	0	0
chr3:5681108-5681490	upstream	AT3G16680.1	protein_coding DNA binding;DNA-directed RNA polymerases DNA binding;DNA-directed RNA polymerases; FUNCTIONS IN: DNA-directed RNA polymerase activity. DNA binding; INVOLVED IN: transcription; LOCATED IN: endomembrane system. nucleus; EXPRESSED IN: root; CONTAINS InterPro DOMAIN/s: RNA polymerase. Rpb5. N-terminal (InterPro:IPR005571). RNA polymerase. subunit H/Rpb5 C-terminal (InterPro:IPR000783);…	0.0475972050701854	down	23	13	3.23497596288437E-06	3.23497596288437	23	25	3.08560340147045E-06	3.08560340147045	23	11	2.29704893946295E-06	2.29704893946295	NA	0	0	0	NA	0	0	0	NA	0	0	0
chr3:15752208-15752666	upstream;upstream;upstream	AT3G43920.1;AT3G43920.2;AT3G43920.3	protein_coding dicer-like 3 Encodes a ribonuclease III family protein that is required for endogenous RDR2-dependent siRNA (but not miRNA) formation. dicer-like 3 (DCL3); CONTAINS InterPro DOMAIN/s: DNA/RNA helicase. DEAD/DEAH box type. N-terminal (InterPro:IPR011545). DEAD-like helicase. N-terminal (InterPro:IPR014001). Argonaute/Dicer protein. PAZ (InterPro:IPR003100). DNA/RNA helicase. C-termi…	0.000673473245494046	down	23	29	7.21648484028053E-06	7.21648484028053	24	87	0.0000107378998371172	10.7378998371172	23	32	6.68232418752857E-06	6.68232418752857	NA	0	0	0	NA	0	0	0	NA	0	0	0
chr4:7284278-7284588	upstream	AT4G12220.1	protein_coding BEST Arabidopsis thaliana protein match is: RING/U-box superfamily protein (TAIR:AT4G12210.1); Has 24 Blast hits to 21 proteins in 2 species: Archae - 0; Bacteria - 0; Metazoa - 0; Fungi - 0; Plants - 24; Viruses - 0; Other Eukaryotes - 0 (source: NCBI BLink).	0.00178245546793272	down	24	25	6.22110762093149E-06	6.22110762093149	23	66	8.14599297988199E-06	8.14599297988199	23	28	0.0000058470336640875	5.8470336640875	NA	0	0	0	NA	0	0	0	NA	0	0	0
chr4:10847362-10847666	upstream;upstream	AT4G20020.1;AT4G20020.2	protein_coding Encodes a protein involved in RNA editing in mitochondria. unknown protein; BEST Arabidopsis thaliana protein match is: unknown protein (TAIR:AT5G44780.1); Has 28928 Blast hits to 16023 proteins in 1033 species: Archae - 4; Bacteria - 4155; Metazoa - 15463; Fungi - 2938; Plants - 3091; Viruses - 205; Other Eukaryotes - 3072 (source: NCBI BLink).;protein_coding Encodes a protein inv…	0.00211471452637776	down	24	27	6.71879623060601E-06	6.71879623060601	23	64	7.89914470776435E-06	7.89914470776435	23	23	4.80292050978616E-06	4.80292050978616	NA	0	0	0	NA	0	0	0	NA	0	0	0
[truncated: 783 more rows]

## Sheet: In gene 14dpi
List of differentially expressed clusters (pval<0.05) with DicerCall ( 3/3) and >2 rpmmm (3/3) in gene and with exclusive expression in root or gall at 14 dpi
[truncated: 654 more rows]
