# Supplementary material for: Characterization of siRNAs clusters in Arabidopsis thaliana galls induced by the root-knot nematode Meloidogyne incognita
Source: BMC Genomics. 2018 Dec 18;19:943. doi: 10.1186/s12864-018-5296-3 (PMC6297998; doi:10.1186/s12864-018-5296-3)
Supplement: Supplementary file 6 — Table S5. Number and proportion of differentially expressed (DE) DC-clusters located in a gene body or in a promoter region presented by DC categories. (XLSX 13 kb) [file 12864_2018_5296_MOESM6_ESM.xlsx]

## Sheet: Table S5
Table S5 Number and proportion of differentially expressed (DE) DC-clusters located in a gene body or in a promoter region presented by DC categories.
dpi	DE DC-cluster location	Libraries	DE DC-clusters (total number)	DE DC-clusters of 20-22 nt (number)	DE DC-clusters of 23-24 nt (number)	DE DC-clusters of 20-22 nt (%)	DE DC-clusters of 23-24 nt (%)
7	In promoter region	G1	2871	19	2852	0.7	99.3
		G2	2860	14	2846	0.5	99.5
		G3	2868	9	2859	0.3	99.7
		R1	2177	147	2030	6.8	93.2
		R3	1975	153	1822	7.7	92.3
		R2	2277	119	2158	5.2	94.8
	In gene	G1	2444	36	2408	1.5	98.5
		G2	2435	35	2400	1.4	98.6
		G3	2516	29	2487	1.2	98.8
		R1	1402	175	1227	12.5	87.5
		R3	1241	173	1068	13.9	86.1
		R2	1467	165	1302	11.2	88.8
14	In promoter region	G1	1482	5	1477	0.3	99.7
		G2	1485	4	1481	0.3	99.7
		G3	1484	3	1481	0.2	99.8
		R1	898	71	827	7.9	92.1
		R3	838	81	757	9.7	90.3
		R2	1015	61	954	6.0	94.0
	In gene	G1	1373	4	1369	0.3	99.7
		G2	1375	4	1371	0.3	99.7
		G3	1374	4	1370	0.3	99.7
		R1	942	77	865	8.2	91.8
		R3	906	71	835	7.8	92.2
		R2	1054	57	997	5.4	94.6
