# Supplementary material for: Characterization of siRNAs clusters in Arabidopsis thaliana galls induced by the root-knot nematode Meloidogyne incognita
Source: BMC Genomics. 2018 Dec 18;19:943. doi: 10.1186/s12864-018-5296-3 (PMC6297998; doi:10.1186/s12864-018-5296-3)
Supplement: Supplementary file 7 — Table S6. List of DC-clusters differentially expressed (DE) in galls versus uninfected roots at 7 dpi, located within promoter region of genes differentially expressed in galls at 7 dpi with inversely correlated expression profiles. (XLSX 23 kb) [file 12864_2018_5296_MOESM7_ESM.xlsx]

## Sheet: Table S6
Table S6 List of DC-clusters differentially expressed (DE) in galls versus uninfected roots at 7 dpi, located within promoter region of genes differentially expressed in galls at 7 dpi with inversely correlated expression profiles.
Clusters				downstream genes
name_cluster	log2change R/G	pvalue_adj	variation G/R 7dpi	gene name	Gene description (TAIR)	Log2 G/R Nematics
						7 dpi	14 dpi	21 dpi
chr2:1070340-1071004	NA	6.30411499785454E-06	up	AT2G03530	UREIDE PERMEASE 2 (UPS2)	-0.9334023	No	-0.7882948
chr2:12940157-12940633	NA	0.00127242467767085	up	AT2G30360	SOS2-like protein kinase; member of the CBL-interacting protein kinase family	-0.7506551	No	-1.156744
chr3:6321829-6322227	NA	0.000592846501426344	up	AT3G18400	NAC domain containing protein 58	-0.7298389	-0.8998517	-1.030458
chr4:10497140-10497742	NA	0.0000474656432822371	up	AT4G19200	proline-rich family protein	-1.741539	-1.271689	-1.308839
chr5:7716941-7717554	NA	0.0000377072645522984	up	AT5G23020	methylthioalkymalate synthase-like (IMS2)	-0.8286937	0.7091487	1.125064
chr1:9412110-9412695	-1.83164603243875	0.0138084349373236	up	AT1G27100	Actin cross-linking protein	-1.163501	-0.9206167	-0.9705304
chr1:9479725-9480634	-2.56338880323414	0.000104311535730444	up	AT1G27290	transmembrane protein	-1.120587	-0.8700508	-1.351095
chr1:11721631-11721864	-2.3244712280754	0.0299569159531299	up	AT1G32450	Transmembrane nitrate transporter (NRT1.5)	-1.027231	-0.9649299	No
chr1:17450567-17451109	-5.39272699927272	0.00299681742048736	up	AT1G47530	MATE efflux family protein	-0.7540543	No	-0.9757849
chr1:24945510-24946225	-1.58886736485079	0.0123240642111582	up	AT1G66880	Protein kinase superfamily	-0.7370394	No	No
chr1:24996663-24997231	-4.28782893387994	0.000717947181745589	up	AT1G66970	GLYCEROPHOSPHODIESTER PHOSPHODIESTERASE (GDPD) LIKE 1	-0.8979886	-1.490386	-0.9084796
chr1:25745346-25745737	-4.34955840158973	0.0000018888667409878	up	AT1G68570	membrane localized GA transporter (ATNPF3.1)	-1.222903	-1.527968	-1.30871
chr2:1681688-1682004	-4.27125182617746	1.47927289318466E-07	up	AT2G04795	unknown protein	-1.167088	No	No
chr2:7491020-7491233	-4.05384319898952	0.000715813452106779	up	AT2G17220	putative serine/threonine-specific protein kinase kin3	-0.8827686	-1.227486	-1.210871
chr2:7491398-7491944	-2.90027893535937	0.000499184941080602	up	AT2G17220	putative serine/threonine-specific protein kinase kin3	-0.8827686	-1.227486	-1.210871
chr2:10752103-10753039	-3.33176175017527	0.0000120053037586168	up	AT2G25250	serine/arginine repetitive matrix-like protein	-0.823866	No	No
chr2:10753121-10753422	-3.78817484312064	0.000305655153971625	up	AT2G25250	serine/arginine repetitive matrix-like protein	-0.823866	No	No
chr2:11040438-11040725	-5.09215411662494	0.00437041980298901	up	AT2G25900	A. THALIANA TANDEM ZINC FINGER PROTEIN 1 (ATCTH); RNA turover	-0.7647577	-0.7828525	-1.351674
chr2:13560414-13560845	-2.14747188934355	0.043473707383869	up	AT2G31890	Protein contains putative RNA binding domain (Resistance requires silencing of AtRAP)	-0.9986662	-1.302052	-1.177325
chr2:13580279-13581415	-2.40267687871483	0.000227011510647074	up	AT2G31945	transmembrane protein	-0.9297094	-1.930231	-1.873533
chr2:15470752-15471777	-1.98552816793781	0.00230837786178443	up	AT2G36850	Glucan Synthase-Like (GSL) family	-0.8553593	No	No
chr3:3587400-3587740	-2.98250191125148	0.00243881396654568	up	AT3G11410	Protein phosphatase 2C (PP2CA)	-0.6988663	No	No
chr3:9814548-9815346	-4.86520137215263	1.84820878216343E-08	up	AT3G26720	glycosyl hydrolase family 38 protein	-1.031519	No	No
chr3:10387344-10387729	-5.35474904918377	0.00128260625540233	up	AT3G27970	Exonuclease family protein	-1.055808	No	-0.9358488
chr3:15356722-15357007	-4.62377236384596	0.00123790818435264	up	AT3G43430	RING/U-box superfamily protein (zinc finger)	-0.7393608	-0.876157	No
chr3:22340217-22340552	-4.81002666663643	2.57506915857862E-06	up	AT3G60450	Phosphoglycerate mutase family protein	-1.233327	-1.435641	-1.546314
chr4:1605808-1606473	-3.3876964661656	0.000447086698537706	up	AT4G03600	pyrroline-5-carboxylate reductase	-0.8615162	-0.7463723	-1.066325
chr4:5373687-5374187	-6.11470302335819	0.0000294399082108874	up	AT4G08455	BTB/POZ domain-containing protein	-0.8937124	No	-0.8939219
chr4:5723059-5723755	-2.85295001750347	0.00128260625540233	up	AT4G08920	flavin-type blue-light photoreceptor (CRY1)	-0.6895959	No	No
chr4:5791975-5792114	-3.15855876284369	0.00326318436416139	up	AT4G09030	Arabinogalactan protein (AGP10).	-0.7591205	-1.194913	-0.8755737
chr4:6152063-6152889	-2.86518551901835	0.0000366485065208313	up	AT4G09760	CHOLINE/ETHANOLAMINE KINASE 3	-0.7364916	-1.510973	-1.123738
chr4:6489475-6490728	-2.42479170952049	0.000309140379162003	up	AT4G10500	2-oxoglutarate (2OG) and Fe(II)-dependent oxygenase superfamily protein	-0.7878314	-2.265822	-1.695657
chr4:7855412-7856820	-4.22059614769794	0.000121086162377363	up	AT4G13510	AMMONIUM TRANSPORTER 1;1, AMT1;1	-0.6819932	-1.038019	-0.6365008
chr5:3750834-3753083	-1.7691351324717	0.00224205276898736	up	AT5G11670	Malic enzyme (NADP-ME2)	-1.393658	-1.011043	No
chr5:5684122-5685678	-2.59807865390307	0.0000240284333606133	up	AT5G17280	oxidoreductase-like protein, amino-terminal protein	-0.7131144	-1.264675	-1.202236
chr5:8855988-8856247	-3.1331669937252	0.031589178654359	up	AT5G25450	ubiquinol-cytochrome C reductase	-1.479409	-0.9086007	-1.588711
chr5:16944212-16945214	-1.35758293728479	0.039751084426336	up	AT5G42380	CALMODULIN LIKE 37	-1.387069	-1.989196	-2.400685
chr5:17995221-17995351	-2.94021506087623	0.0377100501109679	up	AT5G44610	Microtubule associated protein 18 (MAP18)	-1.021132	-1.839693	-2.195364
chr5:24778868-24780280	-2.93485107390204	2.93118927548675E-06	up	AT5G61660	glycine-rich protein	-1.054028	-0.8662676	No
chr1:3322776-3323550	2.09958235367922	0.000850885460457686	down	AT1G10140	unknown protein	0.9141729	No	0.6700144
chr1:8856119-8856692	1.35708031899224	0.0121825592598136	down	AT1G25260	Ribosomal protein L10 family protein	1.146675	No	No
chr1:10506341-10507511	1.76077342445627	0.00192928837259777	down	AT1G29980	choice-of-anchor C domain protein	1.115426	1.942864	1.400741
chr1:13544313-13545488	1.05164813248919	0.0465967944445167	down	AT1G36180	Acetyl-CoA carboxylase 2 (ACC2)	0.8008516	1.196544	0.9561066
chr1:21033945-21035482	1.48584714488033	0.00700260629319559	down	AT1G56210	Heavy metal transport/detoxification superfamily	0.9330417	1.355611	1.624563
chr1:24250523-24251380	1.22537189170985	0.0344234351140376	down	AT1G65290	MITOCHONDRIAL ACYL CARRIER PROTEIN 2 (mtACP2)	0.8543774	No	No
chr1:26139675-26140148	1.66683953217642	0.00176592799877007	down	AT1G69530	EXPANSIN A1	1.256009	2.934593	3.048321
chr1:26140251-26140500	1.28824231285016	0.0396816602370564	down	AT1G69530	EXPANSIN A1	1.256009	2.934593	3.048321
chr2:1281392-1281621	2.08894808481103	0.000909722531755334	down	AT2G04030	chloroplast-targeted 90-kDa heat shock protein (CR88)	0.9551267	0.8709102	No
chr2:2232130-2232414	1.37797372361475	0.0119713345464016	down	AT2G05840	Encodes 20S proteasome subunit PAA2.	0.8034317	No	No
chr2:8939001-8939617	1.11432214031146	0.0473162292203605	down	AT2G20750	EXPANSIN B1, member of BETA-EXPANSINS	0.7315141	1.351862	1.901308
chr2:14571706-14572100	1.37375726633961	0.018504420325806	down	AT2G34590	transketolase family protein	0.8331921	1.053574	0.6898345
chr2:14572190-14572294	2.43930495151856	0.00217273283098914	down	AT2G34590	transketolase family protein	0.8331921	1.053574	0.6898345
chr2:15595033-15595856	1.16053477948861	0.0375270787800971	down	AT2G37120	DNA-binding S1FA family protein	0.7768035	No	No
chr3:5328687-5329115	1.44961427140186	0.0101663204874256	down	AT3G15720	Pectin lyase-like superfamily protein	0.6782461	1.10267	1.016733
chr3:10284167-10284467	1.66449978650361	0.00173633161119983	down	AT3G27740	carbamoyl phosphate synthetase (CPS) small subunit (carA), also named as VEN6	0.7025654	No	No
chr3:17547831-17548965	1.57099322625376	0.00679963996506455	down	AT3G47610	transcription regulator/ zinc ion binding	0.7723514	0.7156469	0.8635659
chr3:19142568-19143514	1.48461976528776	0.00999441306165581	down	AT3G51610	membrane protein NO PRIMEXINE AND PLASMA MEMBRANE UNDULATION (NPU)	0.8398805	No	0.7001981
chr3:20629820-20629940	2.54652743926875	0.000003001700898475	down	AT3G55610	Delta 1-pyrroline-5-carboxylate synthetase B (P5CS2)	0.7375334	0.6951788	No
chr3:22214692-22214777	2.03612766455592	0.0199304754354562	down	AT3G60140	protein similar to beta-glucosidase and is a member of glycoside hydrolase family 1	0.7342299	-2.128582	-1.15173
chr4:2442915-2443871	1.80981027405054	0.00203511242826975	down	AT4G04830	methionine sulfoxide reductase B5	1.857364	No	No
chr4:2444411-2445805	1.61603737306786	0.00354418864635576	down	AT4G04830	methionine sulfoxide reductase B5	1.857364	No	No
chr4:9035216-9035789	1.48203515856614	0.00950798398837943	down	AT4G15930	Dynein light chain type 1 family protein	1.380601	No	1.058511
chr5:16211264-16212381	1.16648969170737	0.0282646565501193	down	AT5G40480	embryo defective 3012	0.6871279	0.7260463	0.8077167
chr5:19447678-19447954	2.27687408696971	0.0000358348175315606	down	AT5G48000	Member of the CYP708A family of cytochrome P450 enzymes (CYP708A2)	0.7770813	No	No
