# Supplementary material for: Characterization of siRNAs clusters in Arabidopsis thaliana galls induced by the root-knot nematode Meloidogyne incognita
Source: BMC Genomics. 2018 Dec 18;19:943. doi: 10.1186/s12864-018-5296-3 (PMC6297998; doi:10.1186/s12864-018-5296-3)
Supplement: Supplementary file 8 — Table S7 List of DC-clusters differentially expressed (DE) in galls versus uninfected roots at 14 dpi, located within promoter region of genes differentially expressed in galls at 14 dpi with inversely correlated expression profiles. (XLSX 23 kb) [file 12864_2018_5296_MOESM8_ESM.xlsx]

## Sheet: Table S7
Table S7 List of DC-clusters differentially expressed (DE) in galls versus uninfected roots at 14 dpi, located within promoter region of genes differentially expressed in galls at 14 dpi with inversely correlated expression profiles.
Clusters				downstream genes
name_cluster	log2change R/G	pvalue_adj	variation G/R 14dpi	gene name	Gene description (TAIR)	Log2 G/R Nematics
						7 dpi	14 dpi	21 dpi
chr1:1433004-1433521	-4.18908825793561	0.00364931177727364	up	AT1G05010	1-aminocyclopropane-1-carboxylate oxidase (ETHYLENE FORMING ENZYME)	-2.000227	-0.9412166	-1.284549
chr1:6006772-6007293	NA	0.00195171186388137	up	AT1G17490	epidermal patterning factor-like protein	0.7242368	-0.6857073	No
chr1:8383930-8384530	-4.51151226801688	0.0411329337728654	up	AT1G23710	hypothetical protein	-0.825583	-0.7016586	-1.278908
chr1:9412541-9412703	-5.80531074905107	0.00247097834709538	up	AT1G27100	Actin crosslinking protein	-1.163501	-0.9206167	-0.9705304
chr1:9412105-9412396	NA	0.000593667389580971	up	AT1G27100	Actin crosslinking protein	-1.163501	-0.9206167	-0.9705304
chr1:10910205-10910603	NA	0.0352221151311084	up	AT1G30755	PSK SIMULATOR 2, elongation factor G	No	-0.898315	-1.087661
chr1:11737691-11737819	NA	0.0243856772462148	up	AT1G32460	hypothetical protein	No	-0.8279532	No
chr1:12443087-12446632	-3.61543376042628	0.000601908021263192	up	AT1G34180	NAC domain containing protein 16	No	-1.021872	-1.002427
chr1:12446730-12448035	-2.94155940888277	0.00471532591184363	up	AT1G34180	NAC domain containing protein 16	No	-1.021872	-1.002427
chr1:12890229-12890337	-4.7277059836906	0.00835214739682411	up	AT1G35190	2-oxoglutarate (2OG) and Fe(II)-dependent oxygenase superfamily protein	No	-1.607625	-1.173723
chr1:17018600-17021142	-2.59675765688994	0.0163679446539422	up	AT1G45015	MD-2-related lipid recognition domain-containing protein	No	-1.605561	-2.108844
chr1:20586441-20587051	NA	0.00677343668828591	up	AT1G55190	PRA1 (Prenylated rab acceptor) family protein	No	-0.8100133	-0.8534703
chr1:21886592-21886961	NA	0.0144549976348316	up	AT1G59590	ZCF37: ZCF37 mRNA, complete cds	No	-0.9290447	-1.494651
chr1:23262107-23262634	-5.25101359891082	0.00617813424453628	up	AT1G62810	COPPER AMINE OXIDASE1 (CuAO1)	No	-1.27927	No
chr1:24483137-24483294	NA	0.048059074274767	up	AT1G65820	microsomal glutathione s-transferase	No	-0.9887692	-0.6821616
chr1:25745518-25745718	-6.53346582637159	0.000210582647686026	up	AT1G68570	membrane localized GA transporter (NPF3.1)	-1.222903	-1.527968	-1.30871
chr1:26956130-26956448	NA	0.0108920198074012	up	AT1G71692	Member of the MADS box family of transcription factors (AGAMOUS-LIKE 12)	No	-0.7916824	No
chr1:28856279-28856561	NA	0.0143080331546472	up	AT1G76860	Small nuclear ribonucleoprotein family protein (LSM3B)	No	-0.6960762	No
chr2:743734-743891	NA	0.0449007452880909	up	AT2G02680	Cysteine/Histidine-rich C1 domain family protein	No	-1.352039	-1.582595
chr2:5923051-5923711	-2.88608972374408	0.0252400184405251	up	AT2G14080	disease resistance protein (TIR-NBS-LRR class)	No	-0.6870511	No
chr2:5924097-5924304	NA	0.0387261109781642	up	AT2G14080	disease resistance protein (TIR-NBS-LRR class)	No	-0.6870511	No
chr2:7123544-7123869	-3.77685870389495	0.0493619277975789	up	AT2G16430	purple acid phosphatase 10 (PAP10)	No	-1.450527	No
chr2:7491405-7491942	-3.16717206465403	0.0313158392344458	up	AT2G17220	Kin3: protein kinase, putative | chr2:7487654-7490167 REVERSE	-0.8827686	-1.227486	-1.210871
chr2:7490912-7491232	NA	0.017305187065049	up	AT2G17220	Kin3: protein kinase, putative | chr2:7487654-7490167 REVERSE	-0.8827686	-1.227486	-1.210871
chr2:8373412-8374284	-4.68739530688603	0.0346651077059007	up	AT2G19350	transmembrane protein	No	-1.095532	-0.7461541
chr2:9979300-9979500	-4.46254630238887	0.00806949753613686	up	AT2G23430	cyclin-dependent kinase inhibitor protein (ICK1)	No	-0.9504585	No
chr2:10139020-10139268	-3.16620996893714	0.0362858232379154	up	AT2G23810	TET8: Member of TETRASPANIN family	-1.000412	-0.9361735	-1.034072
chr2:10309831-10310297	NA	0.022173084419959	up	AT2G24240	BTB/POZ domain with WD40/YVTN repeat-like protein	No	-1.391325	-1.431307
chr2:11760653-11761001	NA	0.00740849550102315	up	AT2G27510	ferredoxin 3 (ATFD3)	-1.063301	-0.7510652	-0.8560781
chr2:12385783-12386200	NA	0.0186325039964905	up	AT2G28850	CYTOCHROME P450, FAMILY 710, SUBFAMILY A, POLYPEPTIDE 3	No	-0.7107518	-0.6986835
chr2:13463885-13464219	NA	0.00103174745887066	up	AT2G31660	Importin beta-domain family protein (SAD2)	-1.025439	-0.841362	-0.9802259
chr2:14492683-14493021	NA	0.0132888089221712	up	AT2G34350	Nodulin-like / Major Facilitator Superfamily protein	No	-0.6711415	-2.040621
chr2:18083599-18083939	NA	0.0153697079076788	up	AT2G43590	Chitinase family protein	No	-1.05182	-0.7486909
chr2:18703172-18703490	-5.78583145086847	0.0010649040750692	up	AT2G45380	myeloid leukemia factor	No	-1.141069	-1.616966
chr3:6321829-6322380	-4.80873225644047	0.0204891955984125	up	AT3G18400	NAC domain containing protein 58 : (NAC058)	-0.7298389	-0.8998517	-1.030458
chr3:6826997-6827287	NA	0.00288313624277748	up	AT3G19660	hypothetical protein	No	-0.9210572	-0.7201607
chr3:8293777-8294311	-4.53892721899834	0.0182671568225226	up	AT3G23240	Member of the ERF (ethylene response factor) subfamily B-3 of ERF/AP2 transcription factor family (ERF1)	No	-0.8084464	-0.9729878
chr3:9051511-9051973	NA	0.0311762985123816	up	AT3G24790	Protein kinase superfamily protein	No	-1.120455	-1.05411
chr3:9964887-9966036	-3.33632811785694	0.00237918965314796	up	AT3G27020	metal-nicotianamine transporter (YSL6)	No	-1.154954	-0.9724896
chr3:10719116-10720702	-2.60199460423731	0.0206363399771834	up	AT3G28600	P-loop containing nucleoside triphosphate hydrolases superfamily protein	No	-0.9698143	-1.430608
chr3:11031230-11031528	-3.54281942769038	0.0348526505520331	up	AT3G29034	transmembrane protein	No	-1.589813	-1.77242
chr3:11030736-11031214	NA	0.00405681794162621	up	AT3G29034	transmembrane protein	No	-1.589813	-1.77242
chr3:11195491-11195822	NA	0.0257659210894543	up	AT3G29250	NAD(P)-binding Rossmann-fold superfamily	No	-0.9105395	-1.339789
chr3:15356717-15357070	-3.56524583455402	0.0397670141752252	up	AT3G43430	RING/U-box superfamily protein	-0.7393608	-0.876157	No
chr3:17509958-17510002	NA	0.00828739517114438	up	AT3G47510	transmembrane protein	No	-1.138259	No
chr3:17722355-17722693	-5.60567320875828	0.00494131611530482	up	AT3G48020	hypothetical protein	No	-0.8261195	-0.7941442
chr3:22215861-22216213	NA	7.05429473026244E-07	up	AT3G60140	Protein similar to beta-glucosidase and is a member of glycoside hydrolase family 1 (DIN2, SRG2)	0.7342299	-2.128582	-1.151735
chr3:22339995-22340597	NA	0.000752827458056872	up	AT3G60450	Phosphoglycerate mutase family protein	-1.233327	-1.435641	-1.546314
chr4:1063076-1063502	-5.69763401104862	0.00350228244156926	up	AT4G02410	Concanavalin A-like lectin protein kinase family	No	-0.6868455	-0.6244311
chr4:6144430-6145149	-4.47719126214236	0.00415630770410584	up	AT4G09750	NAD(P)-binding Rossmann-fold superfamily protein	No	-0.6883836	-0.7916979
chr4:6151937-6152776	-2.47282868780986	0.0319363315493826	up	AT4G09760	Choline synthase whose gene expression is induced by high salt and mannitol.	-0.7364916	-1.510973	-1.123738
chr4:6312052-6312340	-4.47684748028573	0.0203512247658361	up	AT4G10110	RNA recognition motif (RRM)-containing protein	No	-1.057485	-0.8744697
chr4:6489725-6490158	-3.25991200514337	0.0375366967986737	up	AT4G10500	oxidoreductase, 2OG-Fe(II) oxygenase family protein	-0.7878314	-2.265822	-1.695657
chr4:6490209-6490725	-2.43818295407787	0.0496371504375083	up	AT4G10500	oxidoreductase, 2OG-Fe(II) oxygenase family protein	-0.7878314	-2.265822	-1.695657
chr4:6899151-6899712	-3.61375214767811	0.0275770289345634	up	AT4G11340	Disease resistance protein (TIR-NBS-LRR class) family	No	-0.7699673	No
chr4:7261980-7263102	-3.92846419603974	0.000491477085705865	up	AT4G12120	SEC1B: member of KEULE Gene Family	No	-0.6764319	No
chr4:7855461-7857189	-4.92994633144123	0.0000197555615608493	up	AT4G13510	Plasma membrane localized ammonium transporter (AMT1;1)	-0.6819932	-1.038019	-0.6365008
chr4:8677540-8679013	-5.49500878250085	0.00057713915861309	up	AT4G15230	PLEIOTROPIC DRUG RESISTANCE 2 (PDR2); ATPase	No	-0.9626091	-0.7337024
chr4:10497264-10497635	NA	0.0202481981729183	up	AT4G19200	proline-rich family protein	-1.741539	-1.271689	-1.308839
chr4:10766333-10766946	-3.0902105418025	0.0086629967139698	up	AT4G19810	CHIC, CLASS V CHITINASE	No	-1.008787	-1.003729
chr4:11903671-11904074	-4.51995265233731	0.0445971539996566	up	AT4G22610	Bifunctional inhibitor/lipid-transfer protein/seed storage 2S albumin superfamily protein	-1.255038	-0.8939672	-1.410548
chr4:17227435-17227724	-3.72347521498481	0.0477144299412172	up	AT4G36500	hypothetical protein	No	-1.373432	-1.164165
chr5:3750834-3753121	-2.89652616635253	0.00542656437199422	up	AT5G11670	Malic enzyme (NADP-ME2)	-1.393658	-1.011043	No
chr5:5716875-5717705	-2.79284502139827	0.0126327068883595	up	AT5G17340	Putative membrane lipoprotein	No	-2.083661	No
chr5:5760988-5761574	-3.25878853594734	0.0105935304336685	up	AT5G17460	glutamyl-tRNA (Gln) amidotransferase subunit C	No	-1.412533	-1.363093
chr5:8671661-8672311	-2.63867593561701	0.0402938554227188	up	AT5G25140	CYTOCHROME P450, FAMILY 71, SUBFAMILY B, POLYPEPTIDE 13	No	-0.8661913	-1.048089
chr5:14896137-14896289	-5.51626329301939	0.00656382975084828	up	AT5G37500	gated outwardly-rectifying K+ channel	No	-0.7293289	-0.6290888
chr5:16944206-16944689	-5.61575688006784	0.00494307344215344	up	AT5G42380	CALMODULIN LIKE 37 (CML37)	-1.387069	-1.989196	-2.400685
chr5:18217195-18217730	-3.90694171913526	0.0318095990427258	up	AT5G45100	BRGs (BOI-related gene) involved in resistance to Botrytis cinerea	No	-0.7257065	No
chr5:19735986-19736356	NA	0.00544171449830505	up	AT5G48657	defense protein-like protein	No	-0.8079346	-1.237586
chr5:20165643-20165928	-4.7082425689465	0.0293305708976466	up	AT5G49660	receptorlike kinase (RLK)? XYLEM INTERMIXED WITH PHLOEM 1	No	-1.21427	No
chr5:20978912-20979206	-3.87154270227507	0.00387672725835468	up	AT5G51640	leaf-senescence-related protein. A member of the TBL (TRICHOME BIREFRINGENCE-LIKE) gene family	No	-0.6968518	No
chr5:22643346-22644217	-4.34401068953995	0.00281832739359641	up	AT5G55910	D6PK: D6PK is a protein kinase involved that plays a role in polar auxin transport	No	-0.8039392	No
chr5:23345307-23345838	-2.51909449198087	0.0359526702079868	up	AT5G57655	xylose isomerase family protein	No	-0.7779084	-1.064697
chr5:25935269-25935884	-3.14512847443212	0.0175426961845475	up	AT5G64900	Putative 92-aa protein that is the precursor of AtPep1, a 23-aa peptide	No	-1.156069	-1.093219
chr5:25936470-25936892	NA	0.0150645728444923	up	AT5G64900	Putative 92-aa protein that is the precursor of AtPep1, a 23-aa peptide	No	-1.156069	-1.093219
