# Supplementary material for: Characterization of siRNAs clusters in Arabidopsis thaliana galls induced by the root-knot nematode Meloidogyne incognita
Source: BMC Genomics. 2018 Dec 18;19:943. doi: 10.1186/s12864-018-5296-3 (PMC6297998; doi:10.1186/s12864-018-5296-3)
Supplement: Supplementary file 9 — Table S8. List of DC-clusters differentially expressed (DE) in galls versus uninfected root at 7 and 14 dpi, located within promoter region of genes differentially expressed in galls at 7 and 14 dpi with inversely correlated expression profiles. (XLSX 15 kb) [file 12864_2018_5296_MOESM9_ESM.xlsx]

## Sheet: Table S8
Table S8 List of DC-clusters differentially expressed (DE) in galls versus uninfected root at 7 and 14 dpi, located within promoter region of genes differentially expressed in galls at 7 and 14 dpi with inversely correlated expression profiles.
clusters 7dpi				clusters 14dpi				downstream genes
DE cluster 7dpi	log2change R/G 7dpi	pvalue_adj	variation G/R 7dpi	cluster DE 14dpi	log2change	pvalue_adj	variation G/R 14dpi	gene name	Gene description (TAIR)	Log2 G/R Nematics
										7 dpi	14 dpi
chr1:9412110-9412695	-1.83164603243875	0.0138084349373236	up	chr1:9412105-9412396	NA	0.000593667389580971	up	AT1G27100	Actin cross-linking protein	-1.163501	-0.9206167
				chr1:9412541-9412703	-5.80531074905107	0.00247097834709538	up
chr1:25745346-25745737	-4.34955840158973	0.0000018888667409878	up	chr1:25745518-25745718	-6.53346582637159	0.000210582647686026	up	AT1G68570	membrane localized GA transporter (ATNPF3.1)	-1.222903	-1.527968
chr2:7491020-7491233	-4.05384319898952	0.000715813452106779	up	chr2:7491405-7491942	-3.16717206465403	0.0313158392344458	up	AT2G17220	putative serine/threonine-specific protein kinase kin3	-0.8827686	-1.227486
chr2:7491398-7491944	-2.90027893535937	0.000499184941080602	up	chr2:7490912-7491232	NA	0.017305187065049	up
chr3:6321829-6322227	NA	0.000592846501426344	up	chr3:6321829-6322380	-4.80873225644047	0.0204891955984125	up	AT3G18400	NAC domain containing protein 58	-0.7298389	-0.8998517
chr3:15356722-15357007	-4.62377236384596	0.00123790818435264	up	chr3:15356717-15357070	-3.56524583455402	0.0397670141752252	up	AT3G43430	RING/U-box superfamily protein (zinc finger)	-0.7393608	-0.876157
chr3:22214692-22214777	2.03612766455592	0.0199304754354562	down	chr3:22215861-22216213	NA	7.05429473026244E-07	up	AT3G60140	protein similar to beta-glucosidase and is a member of glycoside hydrolase family 1	0.7342299	-2.128582
chr3:22340217-22340552	-4.81002666663643	2.57506915857862E-06	up	chr3:22339995-22340597	NA	0.000752827458056872	up	AT3G60450	Phosphoglycerate mutase family protein	-1.233327	-1.435641
chr4:6152063-6152889	-2.86518551901835	0.0000366485065208313	up	chr4:6151937-6152776	-2.47282868780986	0.0319363315493826	up	AT4G09760	CHOLINE/ETHANOLAMINE KINASE 3	-0.7364916	-1.510973
chr4:6489475-6490728	-2.42479170952049	0.000309140379162003	up	chr4:6489725-6490158	-3.25991200514337	0.0375366967986737	up	AT4G10500	2-oxoglutarate (2OG) and Fe(II)-dependent oxygenase superfamily protein	-0.7878314	-2.265822
				chr4:6490209-6490725	-2.43818295407787	0.0496371504375083	up
chr4:7855412-7856820	-4.22059614769794	0.000121086162377363	up	chr4:7855461-7857189	-4.92994633144123	0.0000197555615608493	up	AT4G13510	AMMONIUM TRANSPORTER 1;1, AMT1;1	-0.6819932	-1.038019
chr4:10497140-10497742	NA	0.0000474656432822371	up	chr4:10497264-10497635	NA	0.0202481981729183	up	AT4G19200	proline-rich family protein	-1.741539	-1.271689
chr5:3750834-3753083	-1.7691351324717	0.00224205276898736	up	chr5:3750834-3753121	-2.89652616635253	0.00542656437199422	up	AT5G11670	Malic enzyme (NADP-ME2)	-1.393658	-1.011043
chr5:16944212-16945214	-1.35758293728479	0.039751084426336	up	chr5:16944206-16944689	-5.61575688006784	0.00494307344215344	up	AT5G42380	CALMODULIN LIKE 37	-1.387069	-1.989196
